# Supplementary material for: Psilocybin reduces heroin seeking behavior and modulates inflammatory gene expression in the nucleus accumbens and prefrontal cortex of male rats
Source: Mol Psychiatry. 2024 Oct 21;30(5):1801–16. doi: 10.1038/s41380-024-02788-y (PMC12015112; doi:10.1038/s41380-024-02788-y)
Supplement: Supplementary file 2 — Supplemental excel files [file 41380_2024_2788_MOESM2_ESM.xlsx]

## Sheet: Table SE1
Table SE1: log2fold change and p-value statistics for genes signficantly regulated between 3.0 mg/kg psilocybin versus vehicle in the PFC of drug-naïve animals with p<0.05.
gene_id	log2FoldChange	pvalue	gene_name	gene_description
ENSRNOG00000023387	-5.88835	3.08936e-05	LOC100912599	NADH dehydrogenase [ubiquinone] iron-sulfur protein 6, mitochondrial-like [Source:RGD Symbol;Acc:6485961]
ENSRNOG00000045747	-4.60253	0.000458613	LOC100911363	calpain small subunit 1-like [Source:RGD Symbol;Acc:6493655]
ENSRNOG00000013548	-3.45816	1.32986e-07	Sepw1	selenoprotein W, 1 [Source:RGD Symbol;Acc:3661]
ENSRNOG00000019346	-3.41866	7.60181e-06	Tmco3	transmembrane and coiled-coil domains 3 [Source:RGD Symbol;Acc:1306586]
ENSRNOG00000046308	-3.17452	0.000148005	LOC100910308	multifunctional protein ADE2-like [Source:RGD Symbol;Acc:6499293]
ENSRNOG00000015667	-2.00025	4.82364e-05	Epcam	epithelial cell adhesion molecule [Source:RGD Symbol;Acc:621365]
ENSRNOG00000001746	-1.98311	0.00197402	Ncbp2	nuclear cap binding protein subunit 2 [Source:RGD Symbol;Acc:1596188]
ENSRNOG00000047165	-1.97472	0.0489733	AABR07037412.2	Uncharacterized protein [Source:UniProtKB/TrEMBL;Acc:M0R6Q4]
ENSRNOG00000056248	-1.86446	0.0116347	Marf1	Meiosis arrest female protein 1 [Source:UniProtKB/Swiss-Prot;Acc:Q8VIG2]
ENSRNOG00000042327	-1.71703	0.00315935	Mroh2b	maestro heat-like repeat family member 2B [Source:RGD Symbol;Acc:1305413]
ENSRNOG00000058148	-1.68921	0.0174484	SNORD58	Small nucleolar RNA SNORD58 [Source:RFAM;Acc:RF00151]
ENSRNOG00000059485	-1.61289	0.0394866	AC091229.1	-
ENSRNOG00000048433	-1.61245	0.0251509	Tshz2	teashirt zinc finger homeobox 2 [Source:RGD Symbol;Acc:6490867]
ENSRNOG00000028622	-1.57053	0.00554801	Pnpla1	patatin-like phospholipase domain containing 1 [Source:RGD Symbol;Acc:1306685]
ENSRNOG00000054709	-1.55022	0.0189667	AABR07061382.2	-
ENSRNOG00000004179	-1.53997	0.000291588	Nts	neurotensin [Source:RGD Symbol;Acc:621612]
ENSRNOG00000051237	-1.5247	0.000627154	Rn60_1_0959.1	-
ENSRNOG00000046832	-1.51213	0.0148139	LOC100363642	coiled-coil domain-containing protein 41-like [Source:RGD Symbol;Acc:2322607]
ENSRNOG00000027171	-1.49372	0.0316683	Ndst2	N-deacetylase/N-sulfotransferase (heparan glucosaminyl) 2 [Source:RGD Symbol;Acc:1304700]
ENSRNOG00000000461	-1.46356	0.0235901	Brd2	bromodomain containing 2 [Source:RGD Symbol;Acc:1303324]
ENSRNOG00000061818	-1.39646	0.00649301	Wnt1	wingless-type MMTV integration site family, member 1 [Source:RGD Symbol;Acc:1597195]
ENSRNOG00000028083	-1.36456	0.00319757	Zmym6nb	ZMYM6 neighbor [Source:RGD Symbol;Acc:2319741]
ENSRNOG00000054418	-1.34497	0.0399042	AABR07005779.2	-
ENSRNOG00000004756	-1.3405	2.34129e-05	Syt2	synaptotagmin II [Source:RGD Symbol;Acc:3804]
ENSRNOG00000039001	-1.32573	0.00705558	Agrp	agouti related neuropeptide [Source:RGD Symbol;Acc:2068]
ENSRNOG00000054126	-1.30336	0.0412235	AC135645.1	-
ENSRNOG00000001704	-1.2945	0.0365718	Runx1	runt-related transcription factor 1 [Source:RGD Symbol;Acc:2283]
ENSRNOG00000051838	-1.28196	0.0229841	Atmin	ATM interactor [Source:EntrezGene;Acc:315037]
ENSRNOG00000054203	-1.28024	0.00431412	Sim2	single-minded family bHLH transcription factor 2 [Source:RGD Symbol;Acc:1308016]
ENSRNOG00000029046	-1.27582	0.00151101	LOC100912059	ubiquitin carboxyl-terminal hydrolase 12-like [Source:RGD Symbol;Acc:6488928]
ENSRNOG00000061408	-1.27517	0.026544	Rn60_1_2620.3	-
ENSRNOG00000017899	-1.25832	0.0359526	Akr7a3	aldo-keto reductase family 7, member A3 (aflatoxin aldehyde reductase) [Source:RGD Symbol;Acc:628635]
ENSRNOG00000059851	-1.23013	0.0319698	Nxpe4	neurexophilin and PC-esterase domain family, member 4 [Source:MGI Symbol;Acc:MGI:1924792]
ENSRNOG00000011446	-1.22612	0.00828852	Vill	villin-like [Source:RGD Symbol;Acc:1304843]
ENSRNOG00000015196	-1.22347	0.0339974	LOC102547897	uncharacterized LOC102547897 [Source:RGD Symbol;Acc:7640129]
ENSRNOG00000055103	-1.21676	0.0136791	Cftr	cystic fibrosis transmembrane conductance regulator [Source:MGI Symbol;Acc:MGI:88388]
ENSRNOG00000058077	-1.19864	0.0327297	AABR07001068.1	-
ENSRNOG00000054489	-1.1956	0.022868	AABR07042821.1	-
ENSRNOG00000010994	-1.18471	0.00634244	Has1	hyaluronan synthase 1 [Source:RGD Symbol;Acc:708528]
ENSRNOG00000053410	-1.17916	0.00584088	Adcy10	Adenylate cyclase type 10 [Source:UniProtKB/Swiss-Prot;Acc:Q9Z286]
ENSRNOG00000013053	-1.17791	0.0301382	Trpm6	transient receptor potential cation channel, subfamily M, member 6 [Source:RGD Symbol;Acc:1309942]
ENSRNOG00000055050	-1.15737	0.032568	AC095267.2	-
ENSRNOG00000014574	-1.15372	0.0429635	Entpd1	ectonucleoside triphosphate diphosphohydrolase 1 [Source:RGD Symbol;Acc:69265]
ENSRNOG00000042182	-1.14396	0.0458492	Mroh2a	maestro heat-like repeat family member 2A [Source:MGI Symbol;Acc:MGI:3705228]
ENSRNOG00000031211	-1.13768	0.0242418	Acsm5	acyl-CoA synthetase medium-chain family member 5 [Source:RGD Symbol;Acc:1309578]
ENSRNOG00000048328	-1.13043	0.0379138	LOC100359766	RGD1359684 protein-like [Source:RGD Symbol;Acc:2323474]
ENSRNOG00000009656	-1.09349	0.00491422	Rspo1	R-spondin 1 [Source:RGD Symbol;Acc:1565558]
ENSRNOG00000033097	-1.0897	0.036714	Agbl4	ATP/GTP binding protein-like 4 [Source:RGD Symbol;Acc:1564161]
ENSRNOG00000011754	-1.08643	0.0160346	Myom2	myomesin 2 [Source:RGD Symbol;Acc:631437]
ENSRNOG00000011771	-1.07519	0.00038648	Ptp4a1	protein tyrosine phosphatase type IVA, member 1 [Source:RGD Symbol;Acc:61970]
ENSRNOG00000008169	-1.0488	0.0162903	Slc24a2	solute carrier family 24 (sodium/potassium/calcium exchanger), member 2 [Source:RGD Symbol;Acc:628650]
ENSRNOG00000026951	-1.0427	0.0459389	Susd5	sushi domain containing 5 [Source:RGD Symbol;Acc:1561132]
ENSRNOG00000022932	-1.02298	0.000458428	Serhl2	serine hydrolase-like 2 [Source:RGD Symbol;Acc:1563386]
ENSRNOG00000027542	-0.974461	0.00638206	LOC100302465	hypothetical LOC100302465 [Source:RGD Symbol;Acc:2311471]
ENSRNOG00000036918	-0.968483	0.017066	Mettl20	methyltransferase like 20 [Source:RGD Symbol;Acc:735147]
ENSRNOG00000030016	-0.963656	0.00430528	Robo3	roundabout, axon guidance receptor, homolog 3 (Drosophila) [Source:RGD Symbol;Acc:1311018]
ENSRNOG00000022136	-0.960673	0.00772317	LOC683549	similar to TPA-induced transmembrane protein [Source:RGD Symbol;Acc:1585645]
ENSRNOG00000037225	-0.946522	0.0438193	Tyms	thymidylate synthetase [Source:RGD Symbol;Acc:3921]
ENSRNOG00000010165	-0.902217	0.0169561	Tnfaip2	tumor necrosis factor, alpha-induced protein 2 [Source:RGD Symbol;Acc:1594556]
ENSRNOG00000059628	-0.900612	0.0371178	AABR07007878.1	-
ENSRNOG00000061157	-0.883686	0.0487757	AABR07017999.1	-
ENSRNOG00000060348	-0.879688	0.0491452	Zdhhc23	Palmitoyltransferase ZDHHC23 [Source:UniProtKB/Swiss-Prot;Acc:Q76IC6]
ENSRNOG00000002917	-0.863531	0.0272964	Sec14l5	SEC14-like 5 (S. cerevisiae) [Source:RGD Symbol;Acc:1564638]
ENSRNOG00000027469	-0.841301	0.0157901	Pcdhb4	protocadherin beta 4 [Source:RGD Symbol;Acc:1308912]
ENSRNOG00000014312	-0.838507	0.0293157	AC109737.1	RCG28256; Uncharacterized protein [Source:UniProtKB/TrEMBL;Acc:F1M520]
ENSRNOG00000050367	-0.829129	0.0434072	AABR07019093.1	-
ENSRNOG00000002321	-0.824099	0.0447424	AABR07039541.1	-
ENSRNOG00000042321	-0.820104	0.00673181	LOC102553814	serine/arginine repetitive matrix protein 1-like [Source:RGD Symbol;Acc:7718479]
ENSRNOG00000003452	-0.813711	0.0482509	Asb11	ankyrin repeat and SOCS box containing 11, E3 ubiquitin protein ligase [Source:RGD Symbol;Acc:1566298]
ENSRNOG00000000233	-0.790945	0.0461986	Grm6	glutamate receptor, metabotropic 6 [Source:RGD Symbol;Acc:2747]
ENSRNOG00000003069	-0.785481	0.000717722	Cd38	CD38 molecule [Source:RGD Symbol;Acc:2303]
ENSRNOG00000048676	-0.761793	0.00878422	Pip5kl1	phosphatidylinositol-4-phosphate 5-kinase-like 1 [Source:RGD Symbol;Acc:1597527]
ENSRNOG00000003746	-0.759668	0.0480774	Gjb1	gap junction protein, beta 1 [Source:RGD Symbol;Acc:61926]
ENSRNOG00000043288	-0.759131	0.0163193	LOC690806	hypothetical protein LOC690806 [Source:RGD Symbol;Acc:1591023]
ENSRNOG00000026679	-0.758966	0.00237652	Scn4b	sodium channel, voltage-gated, type IV, beta subunit [Source:RGD Symbol;Acc:631404]
ENSRNOG00000021242	-0.757943	0.0269645	Adam33	ADAM metallopeptidase domain 33 [Source:RGD Symbol;Acc:1305278]
ENSRNOG00000002145	-0.757126	0.0466708	Tmprss7	transmembrane protease, serine 7 [Source:RGD Symbol;Acc:1304655]
ENSRNOG00000017225	-0.746262	0.0449502	Fam160b1	family with sequence similarity 160, member B1 [Source:RGD Symbol;Acc:1306116]
ENSRNOG00000001249	-0.738925	0.004774	Col6a1	collagen, type VI, alpha 1 [Source:RGD Symbol;Acc:1565398]
ENSRNOG00000010794	-0.736048	0.00855951	Dennd3	DENN/MADD domain containing 3 [Source:RGD Symbol;Acc:1311559]
ENSRNOG00000000552	-0.732978	0.0412641	Col13a1	collagen, type XIII, alpha 1 [Source:RGD Symbol;Acc:1595704]
ENSRNOG00000057499	-0.699542	0.0445794	AABR07068587.1	-
ENSRNOG00000037695	-0.688738	2.11922e-07	Sgpp2	sphingosine-1-phosphate phosphatase 2 [Source:RGD Symbol;Acc:1565739]
ENSRNOG00000007955	-0.688039	0.00557539	Timp4	tissue inhibitor of metalloproteinase 4 [Source:RGD Symbol;Acc:69077]
ENSRNOG00000016147	-0.679288	0.0101263	Slc17a6	solute carrier family 17 (vesicular glutamate transporter), member 6 [Source:RGD Symbol;Acc:620531]
ENSRNOG00000025371	-0.6767	0.0132851	Spry1	sprouty homolog 1, antagonist of FGF signaling (Drosophila) [Source:RGD Symbol;Acc:1309293]
ENSRNOG00000015409	-0.676427	0.01743	LOC100911959	ubiquitin carboxyl-terminal hydrolase 5-like [Source:RGD Symbol;Acc:6489834]
ENSRNOG00000033736	-0.67158	0.0377481	Diras3	DIRAS family, GTP-binding RAS-like 3 [Source:RGD Symbol;Acc:1565168]
ENSRNOG00000019217	-0.669891	0.0432886	Adrb2	adrenoceptor beta 2, surface [Source:RGD Symbol;Acc:2060]
ENSRNOG00000015746	-0.669061	0.0094668	Kcng4	potassium channel, voltage gated modifier subfamily G, member 4 [Source:RGD Symbol;Acc:1308553]
ENSRNOG00000009437	-0.664884	0.0358353	Ewsr1	EWS RNA-binding protein 1 [Source:RGD Symbol;Acc:1307258]
ENSRNOG00000002480	-0.662665	0.0468683	Gpr137b	G protein-coupled receptor 137B [Source:RGD Symbol;Acc:1307342]
ENSRNOG00000023951	-0.657135	0.0308912	Tbc1d30	TBC1 domain family, member 30 [Source:RGD Symbol;Acc:1305255]
ENSRNOG00000011871	-0.648228	0.0209394	Kat2b	K(lysine) acetyltransferase 2B [Source:RGD Symbol;Acc:1305902]
ENSRNOG00000018241	-0.642873	0.0222853	Ank1	ankyrin 1, erythrocytic [Source:RGD Symbol;Acc:1309620]
ENSRNOG00000018532	-0.639507	0.037281	Pcgf5	polycomb group ring finger 5 [Source:RGD Symbol;Acc:1583513]
ENSRNOG00000057622	-0.636719	0.0275124	Rbm41	RNA binding motif protein 41 [Source:RGD Symbol;Acc:1590579]
ENSRNOG00000053122	-0.634253	0.0147937	Scn1a	sodium channel, voltage-gated, type I, alpha [Source:MGI Symbol;Acc:MGI:98246]
ENSRNOG00000055096	-0.631477	0.00882837	AABR07002768.1	-
ENSRNOG00000022784	-0.627756	0.0231624	AABR07036035.1	-
ENSRNOG00000004719	-0.620773	0.00934739	Pp2d1	protein phosphatase 2C-like domain containing 1 [Source:RGD Symbol;Acc:1564811]
ENSRNOG00000009345	-0.613523	0.0435169	Ugt8	UDP glycosyltransferase 8 [Source:RGD Symbol;Acc:3938]
ENSRNOG00000011373	-0.588699	0.026648	Reep4	receptor accessory protein 4 [Source:RGD Symbol;Acc:1306561]
ENSRNOG00000046662	-0.584713	0.0359068	Ddx26b	DEAD/H (Asp-Glu-Ala-Asp/His) box polypeptide 26B [Source:MGI Symbol;Acc:MGI:2442593]
ENSRNOG00000042668	-0.582586	0.0420862	Msrb3	methionine sulfoxide reductase B3 [Source:RGD Symbol;Acc:1596851]
ENSRNOG00000010050	-0.579904	0.0379936	LOC691920	similar to kinesin-like motor protein C20orf23 [Source:RGD Symbol;Acc:1593360]
ENSRNOG00000016551	-0.578489	0.0281599	Bcl2l11	BCL2-like 11 (apoptosis facilitator) [Source:RGD Symbol;Acc:628774]
ENSRNOG00000008716	-0.562116	0.00631677	Nefh	neurofilament, heavy polypeptide [Source:RGD Symbol;Acc:3159]
ENSRNOG00000004505	-0.554179	0.0119571	Nfic	nuclear factor I/C [Source:RGD Symbol;Acc:62016]
ENSRNOG00000009892	-0.550736	0.0158381	Adamts15	ADAM metallopeptidase with thrombospondin type 1 motif, 15 [Source:RGD Symbol;Acc:1309770]
ENSRNOG00000006749	-0.546921	0.0121804	Tmtc3	transmembrane and tetratricopeptide repeat containing 3 [Source:RGD Symbol;Acc:1306351]
ENSRNOG00000022402	-0.546371	0.000312895	Luzp1	leucine zipper protein 1 [Source:RGD Symbol;Acc:61839]
ENSRNOG00000008482	-0.542454	0.0262486	Rbms1	RNA binding motif, single stranded interacting protein 1 [Source:RGD Symbol;Acc:1307777]
ENSRNOG00000029811	-0.541893	0.0492353	Kcne2	potassium channel, voltage-gated Isk-related subfamily E regulatory beta subunit 2 [Source:RGD Symbol;Acc:621383]
ENSRNOG00000002556	-0.538488	0.00254654	Tsr2	TSR2, 20S rRNA accumulation, homolog (S. cerevisiae) [Source:RGD Symbol;Acc:1562416]
ENSRNOG00000011153	-0.533037	0.00015496	Il17ra	interleukin 17 receptor A [Source:RGD Symbol;Acc:1306559]
ENSRNOG00000024931	-0.532578	0.0356504	Ccdc88b	coiled-coil domain containing 88B [Source:RGD Symbol;Acc:1311475]
ENSRNOG00000040166	-0.530768	0.015357	Ankrd34b	ankyrin repeat domain 34B [Source:RGD Symbol;Acc:1594383]
ENSRNOG00000002593	-0.529721	0.00491666	Esrrg	estrogen-related receptor gamma [Source:RGD Symbol;Acc:1303236]
ENSRNOG00000002524	-0.522943	0.00586575	Gpr37	G protein-coupled receptor 37 [Source:RGD Symbol;Acc:619848]
ENSRNOG00000055650	-0.513613	0.0279526	Pou2f2	POU domain, class 2, transcription factor 2 [Source:MGI Symbol;Acc:MGI:101897]
ENSRNOG00000049949	-0.511831	0.0165613	Hapln4	hyaluronan and proteoglycan link protein 4 [Source:RGD Symbol;Acc:1308408]
ENSRNOG00000018606	-0.509919	0.0135315	Olr59	olfactory receptor 59 [Source:RGD Symbol;Acc:628858]
ENSRNOG00000032311	-0.509813	0.0383702	Ttll8	tubulin tyrosine ligase-like family, member 8 [Source:MGI Symbol;Acc:MGI:1922902]
ENSRNOG00000053574	-0.509437	0.0292835	Gm17296	predicted gene, 17296 [Source:MGI Symbol;Acc:MGI:4936930]
ENSRNOG00000019667	-0.508655	0.0111381	Ppfibp2	PTPRF interacting protein, binding protein 2 (liprin beta 2) [Source:RGD Symbol;Acc:1565383]
ENSRNOG00000047895	-0.508378	0.0230598	Mettl1	methyltransferase like 1 [Source:RGD Symbol;Acc:1593036]
ENSRNOG00000031993	-0.502259	0.0325846	Prim1	primase, DNA, polypeptide 1 [Source:RGD Symbol;Acc:621380]
ENSRNOG00000011777	-0.502019	0.0291994	Spag5	sperm associated antigen 5 [Source:RGD Symbol;Acc:620152]
ENSRNOG00000022162	-0.501952	0.0189591	Pbx3	pre-B-cell leukemia homeobox 3 [Source:RGD Symbol;Acc:1307198]
ENSRNOG00000001227	-0.50143	0.047425	Adarb1	adenosine deaminase, RNA-specific, B1 [Source:RGD Symbol;Acc:2033]
ENSRNOG00000005342	-0.498945	0.00679777	Rassf5	Ras association (RalGDS/AF-6) domain family member 5 [Source:RGD Symbol;Acc:621694]
ENSRNOG00000017767	-0.491466	0.0357783	Mrvi1	murine retrovirus integration site 1 homolog [Source:RGD Symbol;Acc:1309828]
ENSRNOG00000042980	-0.49104	0.0176074	Adam19	ADAM metallopeptidase domain 19 [Source:RGD Symbol;Acc:1585017]
ENSRNOG00000061484	-0.476028	0.0283948	Adamts2	Protein Adamts2; Similar to A disintegrin-like and metalloprotease (Reprolysin type) with thrombospondin type 1 motif, 2 (Predicted) [Source:UniProtKB/TrEMBL;Acc:D3ZTE7]
ENSRNOG00000007596	-0.475896	0.0362292	Rffl	ring finger and FYVE-like domain containing E3 ubiquitin protein ligase [Source:RGD Symbol;Acc:727916]
ENSRNOG00000011280	-0.475193	0.0395866	Mllt3	myeloid/lymphoid or mixed-lineage leukemia (trithorax homolog, Drosophila); translocated to, 3 [Source:RGD Symbol;Acc:620940]
ENSRNOG00000008480	-0.466975	0.0335236	Kcnab3	potassium channel, voltage-gated shaker-related subfamily A regulatory beta subunit 3 [Source:RGD Symbol;Acc:61830]
ENSRNOG00000019290	-0.465478	0.009977	Pskh1	protein serine kinase H1 [Source:RGD Symbol;Acc:1304648]
ENSRNOG00000022141	-0.463986	0.0461558	Ctdspl2	CTD (carboxy-terminal domain, RNA polymerase II, polypeptide A) small phosphatase like 2 [Source:RGD Symbol;Acc:1309219]
ENSRNOG00000032700	-0.460013	0.00281751	Zbtb34	zinc finger and BTB domain containing 34 [Source:RGD Symbol;Acc:1596130]
ENSRNOG00000013916	-0.459824	0.00296219	Nefm	neurofilament, medium polypeptide [Source:RGD Symbol;Acc:3160]
ENSRNOG00000045821	-0.455873	0.0331084	Slc41a3	solute carrier family 41, member 3 [Source:RGD Symbol;Acc:1589573]
ENSRNOG00000004899	-0.435839	0.0177378	Kcns3	potassium voltage-gated channel, modifier subfamily S, member 3 [Source:RGD Symbol;Acc:621527]
ENSRNOG00000019065	-0.431803	0.00783329	Zfp385b	zinc finger protein 385B [Source:RGD Symbol;Acc:1311181]
ENSRNOG00000014496	-0.427771	0.0461648	Coro6	coronin 6 [Source:RGD Symbol;Acc:708560]
ENSRNOG00000038449	-0.426338	0.0412187	Tigd2	tigger transposable element derived 2 [Source:RGD Symbol;Acc:1559612]
ENSRNOG00000002875	-0.424085	0.00735972	Klhl20	kelch-like family member 20 [Source:RGD Symbol;Acc:1309490]
ENSRNOG00000003635	-0.42072	0.0491669	Disp1	dispatched homolog 1 (Drosophila) [Source:RGD Symbol;Acc:1307675]
ENSRNOG00000003070	-0.408639	0.0476778	Pigl	phosphatidylinositol glycan anchor biosynthesis, class L [Source:RGD Symbol;Acc:620437]
ENSRNOG00000015145	-0.407061	0.0213889	Ppp6c	protein phosphatase 6, catalytic subunit [Source:RGD Symbol;Acc:708460]
ENSRNOG00000008932	-0.406664	0.0320768	Ncapd3	non-SMC condensin II complex, subunit D3 [Source:RGD Symbol;Acc:1562176]
ENSRNOG00000008187	-0.405119	0.0174063	Ubash3b	ubiquitin associated and SH3 domain containing, B [Source:RGD Symbol;Acc:1310357]
ENSRNOG00000022636	-0.404436	0.0494289	Alpk1	alpha-kinase 1 [Source:RGD Symbol;Acc:1304613]
ENSRNOG00000005278	-0.400918	0.0229287	Trhde	thyrotropin-releasing hormone degrading enzyme [Source:RGD Symbol;Acc:728895]
ENSRNOG00000014317	-0.400223	0.0364266	Arpc5l	actin related protein 2/3 complex, subunit 5-like [Source:RGD Symbol;Acc:1308867]
ENSRNOG00000014046	-0.394682	0.0158369	Sertm1	serine-rich and transmembrane domain containing 1 [Source:RGD Symbol;Acc:1597355]
ENSRNOG00000022268	-0.392946	0.0420853	Pnpla3	patatin-like phospholipase domain containing 3 [Source:RGD Symbol;Acc:1595843]
ENSRNOG00000000281	-0.378658	0.0358635	Prodh	proline dehydrogenase (oxidase) 1 [Source:RGD Symbol;Acc:1590932]
ENSRNOG00000016977	0.381144	0.0324795	Calb2	calbindin 2 [Source:RGD Symbol;Acc:620981]
ENSRNOG00000009450	0.383977	0.0370947	Hcn4	hyperpolarization activated cyclic nucleotide-gated potassium channel 4 [Source:RGD Symbol;Acc:71065]
ENSRNOG00000021513	0.411257	0.033746	Rtn4rl2	reticulon 4 receptor-like 2 [Source:RGD Symbol;Acc:727797]
ENSRNOG00000053583	0.412337	0.0295449	Mapk3	Mitogen-activated protein kinase 3 [Source:UniProtKB/Swiss-Prot;Acc:P21708]
ENSRNOG00000015911	0.416111	0.0243347	Lrp5	low density lipoprotein receptor-related protein 5 [Source:RGD Symbol;Acc:1309329]
ENSRNOG00000000824	0.42702	0.0472957	Dse	dermatan sulfate epimerase [Source:RGD Symbol;Acc:1305079]
ENSRNOG00000020557	0.427079	0.0485216	Ryr1	ryanodine receptor 1 (skeletal) [Source:RGD Symbol;Acc:1586637]
ENSRNOG00000059827	0.428696	0.0492042	LOC691995	hypothetical protein LOC691995 [Source:RGD Symbol;Acc:1593297]
ENSRNOG00000001252	0.437576	0.0130699	Chst12	carbohydrate (chondroitin 4) sulfotransferase 12 [Source:RGD Symbol;Acc:1308214]
ENSRNOG00000011913	0.444603	0.0290171	Cp	ceruloplasmin (ferroxidase) [Source:RGD Symbol;Acc:2387]
ENSRNOG00000022392	0.446158	0.0079335	Hspb8	heat shock protein B8 [Source:RGD Symbol;Acc:71003]
ENSRNOG00000012037	0.448856	0.013661	Galnt7	polypeptide N-acetylgalactosaminyltransferase 7 [Source:RGD Symbol;Acc:620362]
ENSRNOG00000016412	0.449121	0.0230272	Fxyd6	FXYD domain-containing ion transport regulator 6 [Source:RGD Symbol;Acc:69315]
ENSRNOG00000042620	0.453484	0.0385813	Marveld1	MARVEL domain containing 1 [Source:RGD Symbol;Acc:1309811]
ENSRNOG00000011379	0.465762	0.0261423	Ccndbp1	cyclin D-type binding-protein 1 [Source:RGD Symbol;Acc:1304669]
ENSRNOG00000027940	0.47827	0.0335701	Lppr3	lipid phosphate phosphatase-related protein type 3 [Source:RGD Symbol;Acc:727823]
ENSRNOG00000021814	0.481668	0.042519	Tnfrsf25	tumor necrosis factor receptor superfamily, member 25 [Source:RGD Symbol;Acc:1598206]
ENSRNOG00000022615	0.482833	0.0189922	Tp53i13	tumor protein p53 inducible protein 13 [Source:RGD Symbol;Acc:1559818]
ENSRNOG00000025154	0.489079	0.041264	LOC100359574	NHP2 non-histone chromosome protein 2-like 1-like [Source:RGD Symbol;Acc:2323620]
ENSRNOG00000020368	0.497697	0.0316973	Fbxl12	F-box and leucine-rich repeat protein 12 [Source:RGD Symbol;Acc:1305528]
ENSRNOG00000030530	0.504085	0.0154292	Gzmm	granzyme M (lymphocyte met-ase 1) [Source:RGD Symbol;Acc:620022]
ENSRNOG00000049782	0.510992	0.0280518	Csf2ra	colony stimulating factor 2 receptor, alpha, low-affinity (granulocyte-macrophage) [Source:RGD Symbol;Acc:1594330]
ENSRNOG00000004171	0.512565	0.0218885	Dnah9	dynein, axonemal, heavy chain 9 [Source:RGD Symbol;Acc:621799]
ENSRNOG00000007830	0.513163	0.0449737	Apold1	apolipoprotein L domain containing 1 [Source:RGD Symbol;Acc:1303123]
ENSRNOG00000036758	0.521638	0.0138595	Iqck	IQ motif containing K [Source:RGD Symbol;Acc:6502881]
ENSRNOG00000010320	0.531195	0.014526	Efnb3	ephrin B3 [Source:RGD Symbol;Acc:2541]
ENSRNOG00000027799	0.53719	0.0155761	Tmie	transmembrane inner ear [Source:RGD Symbol;Acc:1562523]
ENSRNOG00000060019	0.539465	0.0192222	Rn60_7_1407.5	-
ENSRNOG00000032639	0.542466	0.00819483	Foxo6	forkhead box O6 [Source:RGD Symbol;Acc:1595858]
ENSRNOG00000013215	0.542734	0.0474478	Dctd	dCMP deaminase [Source:RGD Symbol;Acc:1359671]
ENSRNOG00000046864	0.55332	0.0047436	Acot4	acyl-CoA thioesterase 4 [Source:RGD Symbol;Acc:1596753]
ENSRNOG00000008026	0.553344	3.73362e-06	C2cd4c	C2 calcium-dependent domain containing 4C [Source:RGD Symbol;Acc:1561354]
ENSRNOG00000037835	0.555124	0.0412861	Catip	ciliogenesis associated TTC17 interacting protein [Source:RGD Symbol;Acc:1596071]
ENSRNOG00000018515	0.568455	0.013638	Det1	de-etiolated homolog 1 (Arabidopsis) [Source:RGD Symbol;Acc:1309793]
ENSRNOG00000016999	0.569532	0.000674583	Grp	gastrin releasing peptide [Source:RGD Symbol;Acc:621740]
ENSRNOG00000008489	0.570612	0.0394259	Ppih	peptidylprolyl isomerase H (cyclophilin H) [Source:RGD Symbol;Acc:1564921]
ENSRNOG00000037080	0.582936	0.0320806	Adamts17	ADAM metallopeptidase with thrombospondin type 1 motif, 17 [Source:RGD Symbol;Acc:1308783]
ENSRNOG00000000979	0.584828	0.00471779	Bri3bp	Bri3 binding protein [Source:RGD Symbol;Acc:1561711]
ENSRNOG00000017328	0.586961	0.0148135	Pter	phosphotriesterase related [Source:RGD Symbol;Acc:61313]
ENSRNOG00000018906	0.599271	0.0262586	Ghdc	GH3 domain containing [Source:RGD Symbol;Acc:1308881]
ENSRNOG00000051356	0.601952	0.0299548	Rn60_X_0744.3	-
ENSRNOG00000001036	0.603904	0.0243832	Rsph10b	radial spoke head 10 homolog B (Chlamydomonas) [Source:RGD Symbol;Acc:1311893]
ENSRNOG00000017369	0.613629	0.00987193	Mustn1	musculoskeletal, embryonic nuclear protein 1 [Source:RGD Symbol;Acc:727804]
ENSRNOG00000001827	0.614292	0.00219829	Masp1	mannan-binding lectin serine peptidase 1 [Source:RGD Symbol;Acc:620213]
ENSRNOG00000029078	0.617875	0.0300446	Hmgn5b	high mobility group nucleosome binding domain 5B [Source:RGD Symbol;Acc:1308736]
ENSRNOG00000023318	0.620367	0.033998	Tigd3	tigger transposable element derived 3 [Source:RGD Symbol;Acc:1305393]
ENSRNOG00000014673	0.623283	0.0421905	Eri2	ERI1 exoribonuclease family member 2 [Source:RGD Symbol;Acc:1583889]
ENSRNOG00000009635	0.635163	0.0463304	Tmem74b	transmembrane protein 74B [Source:RGD Symbol;Acc:1564048]
ENSRNOG00000061215	0.64361	0.00169863	Crym	crystallin, mu [Source:EntrezGene;Acc:117024]
ENSRNOG00000046667	0.653348	0.00207455	Fosb	FBJ osteosarcoma oncogene B [Source:RGD Symbol;Acc:1308198]
ENSRNOG00000049771	0.653634	0.0254835	Gstt1	glutathione S-transferase theta 1 [Source:RGD Symbol;Acc:2765]
ENSRNOG00000008492	0.65941	0.0150632	Ccdc19	coiled-coil domain containing 19 [Source:RGD Symbol;Acc:1561559]
ENSRNOG00000042838	0.666813	0.014607	Junb	jun B proto-oncogene [Source:RGD Symbol;Acc:2944]
ENSRNOG00000028993	0.667495	0.00315508	LOC102555453	60S ribosomal protein L12-like [Source:RGD Symbol;Acc:7600399]
ENSRNOG00000010867	0.677131	0.0105178	Msantd1	Myb/SANT-like DNA-binding domain containing 1 [Source:RGD Symbol;Acc:1565796]
ENSRNOG00000000441	0.686546	0.0385336	Gpsm3	G-protein signaling modulator 3 [Source:RGD Symbol;Acc:1303014]
ENSRNOG00000016628	0.695399	0.0382549	Scgn	secretagogin, EF-hand calcium binding protein [Source:RGD Symbol;Acc:1303281]
ENSRNOG00000032605	0.699441	0.0356077	Rpl32	ribosomal protein L32 [Source:RGD Symbol;Acc:621203]
ENSRNOG00000005492	0.708038	1.01941e-06	Hpcal1	hippocalcin-like 1 [Source:RGD Symbol;Acc:708375]
ENSRNOG00000053753	0.714062	0.0352441	Rn60_8_0646.1	-
ENSRNOG00000028670	0.720578	0.0474	RGD1562726	similar to Putative protein C21orf62 homolog [Source:RGD Symbol;Acc:1562726]
ENSRNOG00000001425	0.727306	0.0131601	Sh2b2	SH2B adaptor protein 2 [Source:RGD Symbol;Acc:69284]
ENSRNOG00000033787	0.737403	0.0303002	Adamtsl5	ADAMTS-like 5 [Source:RGD Symbol;Acc:1305607]
ENSRNOG00000003346	0.760293	0.0439727	Fancb	Fanconi anemia, complementation group B [Source:RGD Symbol;Acc:1561555]
ENSRNOG00000031560	0.767614	0.0356252	LOC681195	similar to ribosomal protein L21 [Source:RGD Symbol;Acc:1583496]
ENSRNOG00000019474	0.770177	8.74939e-05	Rsph9	radial spoke head 9 homolog (Chlamydomonas) [Source:RGD Symbol;Acc:1310693]
ENSRNOG00000033916	0.772899	0.00342486	LOC100363012	40S ribosomal protein S21-like [Source:RGD Symbol;Acc:2323583]
ENSRNOG00000043465	0.773215	0.0471704	Arc	activity-regulated cytoskeleton-associated protein [Source:RGD Symbol;Acc:62037]
ENSRNOG00000004537	0.776251	0.00867307	Rxrg	retinoid X receptor gamma [Source:RGD Symbol;Acc:620046]
ENSRNOG00000013330	0.776754	0.0314882	Cdhr1	cadherin-related family member 1 [Source:RGD Symbol;Acc:620420]
ENSRNOG00000018681	0.778076	0.0292213	LOC100910255	nestin-like [Source:RGD Symbol;Acc:6499605]
ENSRNOG00000033152	0.791494	0.000282855	LOC100360679	ribosomal protein S18-like [Source:RGD Symbol;Acc:2321678]
ENSRNOG00000052688	0.812345	0.0425796	Dnah2	dynein, axonemal, heavy chain 2 [Source:MGI Symbol;Acc:MGI:107731]
ENSRNOG00000021802	0.827955	0.0350696	Isg15	ISG15 ubiquitin-like modifier [Source:RGD Symbol;Acc:1310312]
ENSRNOG00000018327	0.833046	0.00928756	Fank1	fibronectin type 3 and ankyrin repeat domains 1 [Source:RGD Symbol;Acc:1304756]
ENSRNOG00000014426	0.839631	0.0156863	Lox	lysyl oxidase [Source:RGD Symbol;Acc:3015]
ENSRNOG00000031802	0.862722	0.0307737	LOC100360056	6.8 kDa mitochondrial proteolipid [Source:RGD Symbol;Acc:2322889]
ENSRNOG00000052999	0.864505	0.0316791	AABR07000738.1	Protein LOC100909409 [Source:UniProtKB/TrEMBL;Acc:D4A3R8]
ENSRNOG00000011680	0.866354	0.00192637	Il16	interleukin 16 [Source:RGD Symbol;Acc:1583872]
ENSRNOG00000052689	0.870712	0.0022488	AABR07072264.2	-
ENSRNOG00000000907	0.880589	0.0364837	Alox5ap	arachidonate 5-lipoxygenase activating protein [Source:RGD Symbol;Acc:2097]
ENSRNOG00000037814	0.882412	0.0260004	Cxcl17	chemokine (C-X-C motif) ligand 17 [Source:RGD Symbol;Acc:1304717]
ENSRNOG00000007027	0.886663	0.00223026	Hgf	hepatocyte growth factor [Source:RGD Symbol;Acc:2794]
ENSRNOG00000021714	0.889535	0.0154684	Fam92b	family with sequence similarity 92, member B [Source:RGD Symbol;Acc:1560673]
ENSRNOG00000022533	0.904331	0.0043815	Micall2	MICAL-like 2 [Source:RGD Symbol;Acc:1307875]
ENSRNOG00000040201	0.906322	0.0420433	Atp6ap1l	ATPase, H+ transporting, lysosomal accessory protein 1-like [Source:RGD Symbol;Acc:1564936]
ENSRNOG00000018471	0.911677	0.0457339	LOC100362339	ribosomal protein S19-like [Source:RGD Symbol;Acc:2318347]
ENSRNOG00000016553	0.912889	0.000153064	Vwa5b1	von Willebrand factor A domain containing 5B1 [Source:RGD Symbol;Acc:1308559]
ENSRNOG00000030183	0.923893	0.0144928	Plod2	procollagen lysine, 2-oxoglutarate 5-dioxygenase 2 [Source:RGD Symbol;Acc:3353]
ENSRNOG00000047351	0.930671	0.0219857	AABR07015081.1	-
ENSRNOG00000005975	0.94539	0.0055632	Rpl30	ribosomal protein L30 [Source:RGD Symbol;Acc:621201]
ENSRNOG00000021438	0.948569	0.00588561	Tuba1c	tubulin, alpha 1C [Source:EntrezGene;Acc:300218]
ENSRNOG00000060179	0.953594	0.00231447	Gpc3	glypican 3 [Source:MGI Symbol;Acc:MGI:104903]
ENSRNOG00000013167	0.960468	0.0167921	Hmgb2	high mobility group box 2 [Source:RGD Symbol;Acc:69291]
ENSRNOG00000030616	0.962421	0.0441668	Slc25a45	solute carrier family 25, member 45 [Source:RGD Symbol;Acc:1589953]
ENSRNOG00000047606	0.996335	0.0234729	Bcl2a1	BCL2-related protein A1 [Source:RGD Symbol;Acc:620621]
ENSRNOG00000001324	1.0034	0.0195056	Asmt	acetylserotonin O-methyltransferase [Source:RGD Symbol;Acc:708472]
ENSRNOG00000001031	1.01102	0.00591262	Ocm2	oncomodulin 2 [Source:RGD Symbol;Acc:3222]
ENSRNOG00000056553	1.01317	0.0228663	Rdh12	Protein Rdh12; Retinol dehydrogenase 12 (Predicted) [Source:UniProtKB/TrEMBL;Acc:D3ZEP9]
ENSRNOG00000010325	1.01609	0.00403076	Ptger3	prostaglandin E receptor 3 (subtype EP3) [Source:RGD Symbol;Acc:3435]
ENSRNOG00000050968	1.03127	0.028866	Ptger2	prostaglandin E receptor 2 (subtype EP2) [Source:RGD Symbol;Acc:620020]
ENSRNOG00000001825	1.08018	0.0137767	Pkp2	plakophilin 2 [Source:MGI Symbol;Acc:MGI:1914701]
ENSRNOG00000019504	1.08803	0.000154798	Adprhl1	ADP-ribosylhydrolase like 1 [Source:RGD Symbol;Acc:1305641]
ENSRNOG00000007490	1.09877	0.0135415	Gabrr2	gamma-aminobutyric acid (GABA) A receptor, rho 2 [Source:RGD Symbol;Acc:61902]
ENSRNOG00000061763	1.10187	0.0311662	AABR07012039.1	-
ENSRNOG00000029529	1.10446	0.0268394	LOC102551435	endothelin-converting enzyme 2-like [Source:RGD Symbol;Acc:7732114]
ENSRNOG00000008219	1.10977	0.0379528	Ccdc33	coiled-coil domain containing 33 [Source:RGD Symbol;Acc:1561126]
ENSRNOG00000033625	1.14434	0.0424979	LOC100362338	ribosomal protein L35a-like [Source:RGD Symbol;Acc:2318348]
ENSRNOG00000050450	1.14547	0.0491595	LOC100911951	Kv channel-interacting protein 2-like [Source:RGD Symbol;Acc:6489795]
ENSRNOG00000011478	1.14656	0.0294012	Ackr4	atypical chemokine receptor 4 [Source:RGD Symbol;Acc:1596453]
ENSRNOG00000001187	1.14997	0.047041	Oasl	2'-5'-oligoadenylate synthetase-like [Source:RGD Symbol;Acc:1308586]
ENSRNOG00000028708	1.15178	0.0121452	Ntsr1	neurotensin receptor 1 [Source:RGD Symbol;Acc:1306076]
ENSRNOG00000029814	1.15926	0.0139976	Prtn3	proteinase 3 [Source:RGD Symbol;Acc:1304898]
ENSRNOG00000011263	1.1714	0.00450856	Plac9	placenta-specific 9 [Source:RGD Symbol;Acc:1306662]
ENSRNOG00000017190	1.17258	0.0431013	Foxl2	forkhead box L2 [Source:RGD Symbol;Acc:1310041]
ENSRNOG00000028805	1.22535	0.000817833	RGD1564114	similar to FLJ46082 protein [Source:RGD Symbol;Acc:1564114]
ENSRNOG00000051938	1.25564	0.00135615	AABR07001591.1	-
ENSRNOG00000020106	1.25843	0.014938	Tnfrsf4	tumor necrosis factor receptor superfamily, member 4 [Source:RGD Symbol;Acc:3920]
ENSRNOG00000036865	1.27666	0.0383868	Krt77	keratin 77, type II [Source:RGD Symbol;Acc:1302968]
ENSRNOG00000038202	1.28764	0.01189	Calml4	calmodulin-like 4 [Source:RGD Symbol;Acc:1583918]
ENSRNOG00000015297	1.28775	0.0225551	RGD1561662	similar to AI661453 protein [Source:RGD Symbol;Acc:1561662]
ENSRNOG00000012708	1.29641	0.0266394	Ptchd4	patched domain containing 4 [Source:RGD Symbol;Acc:1563020]
ENSRNOG00000058611	1.3366	0.00279299	AABR07027137.1	-
ENSRNOG00000049519	1.34939	0.0487367	LOC367515	similar to RIKEN cDNA 1700081O22 [Source:RGD Symbol;Acc:1359286]
ENSRNOG00000028662	1.39944	0.0248504	Zfp69	zinc finger protein 69 [Source:RGD Symbol;Acc:2322990]
ENSRNOG00000026177	1.44406	0.0010916	Mgam	maltase-glucoamylase [Source:MGI Symbol;Acc:MGI:1203495]
ENSRNOG00000017412	1.44825	0.0257481	AABR07001512.1	Uncharacterized protein [Source:UniProtKB/TrEMBL;Acc:D4A6V3]
ENSRNOG00000042741	1.45083	0.00467632	Adgb	androglobin [Source:RGD Symbol;Acc:1564259]
ENSRNOG00000017473	1.48153	0.00131547	Ttc25	tetratricopeptide repeat domain 25 [Source:RGD Symbol;Acc:1311859]
ENSRNOG00000003726	1.53562	0.0236697	Scml2	sex comb on midleg-like 2 (Drosophila) [Source:MGI Symbol;Acc:MGI:1340042]
ENSRNOG00000061527	1.53784	0.000858463	Gck	Glucokinase, isoform CRA_a; Rat glucokinase, alternatively spliced GK3 (EC 2.7.1.1) [Source:UniProtKB/TrEMBL;Acc:Q64596]
ENSRNOG00000053620	1.5731	0.00736688	AABR07051069.1	Protein LOC100909521 [Source:UniProtKB/TrEMBL;Acc:M0RDR2]
ENSRNOG00000023561	1.5818	0.0209261	LOC100361584	anoctamin 2-like [Source:RGD Symbol;Acc:2319885]
ENSRNOG00000047746	1.63314	0.0482447	LOC100909555	uncharacterized LOC100909555 [Source:RGD Symbol;Acc:6503001]
ENSRNOG00000057009	1.63558	0.00441229	AABR07066142.1	-
ENSRNOG00000042139	1.64769	0.000780177	Clec4a1	C-type lectin domain family 4, member A1 [Source:RGD Symbol;Acc:1359109]
ENSRNOG00000011907	1.65265	0.0112852	Krt23	keratin 23, type I [Source:RGD Symbol;Acc:1308838]
ENSRNOG00000046299	1.6917	0.0166205	Atp5f1	ATP synthase, H+ transporting, mitochondrial Fo complex, subunit B1 [Source:RGD Symbol;Acc:620041]
ENSRNOG00000037206	1.72551	0.000299826	Ccdc77	coiled-coil domain containing 77 [Source:RGD Symbol;Acc:1310710]
ENSRNOG00000050223	1.73768	0.0107078	Rin1	Ras and Rab interactor 1 [Source:RGD Symbol;Acc:620006]
ENSRNOG00000059348	1.76055	0.0489157	LOC103694902	ubiquitin-conjugating enzyme E2 B [Source:RGD Symbol;Acc:9295755]
ENSRNOG00000009022	1.86875	0.0202812	Rtkn	rhotekin [Source:RGD Symbol;Acc:727874]
ENSRNOG00000032130	1.98213	0.0129189	LOC100360056	6.8 kDa mitochondrial proteolipid [Source:RGD Symbol;Acc:2322889]
ENSRNOG00000050535	1.99588	1.11317e-05	RragB	Ras-related GTP binding B [Source:RGD Symbol;Acc:619805]
ENSRNOG00000021401	2.00707	0.00103978	Lpar5	lysophosphatidic acid receptor 5 [Source:RGD Symbol;Acc:1562580]
ENSRNOG00000010983	2.08053	0.00221575	Otog	otogelin [Source:RGD Symbol;Acc:1306610]
ENSRNOG00000047854	2.23949	0.00221607	LOC100909593	class II histocompatibility antigen, M alpha chain-like [Source:RGD Symbol;Acc:6502526]
ENSRNOG00000045877	2.35387	0.00873592	LOC100909544	bromodomain-containing protein 2-like [Source:RGD Symbol;Acc:6502942]
ENSRNOG00000059776	2.4688	0.00222251	AABR07024382.1	Protein LOC100910717 [Source:UniProtKB/TrEMBL;Acc:D3ZRP5]
ENSRNOG00000018736	2.50154	0.000857377	LOC100911615	patatin-like phospholipase domain-containing protein 2-like [Source:RGD Symbol;Acc:6492173]
ENSRNOG00000018476	2.68169	0.00855171	Fuom	fucose mutarotase [Source:RGD Symbol;Acc:1311186]
ENSRNOG00000016444	2.76925	1.11264e-10	AABR07067506.1	-
ENSRNOG00000047396	3.03563	1.87208e-06	Rmnd5b	required for meiotic nuclear division 5 homolog B (S. cerevisiae) [Source:RGD Symbol;Acc:1559511]
ENSRNOG00000061740	3.26792	2.39921e-14	AABR07024104.5	-
ENSRNOG00000046379	3.93747	0.00016257	LOC100912604	spermidine synthase-like [Source:RGD Symbol;Acc:6485978]
ENSRNOG00000012067	5.54239	9.51257e-37	Fam111a	family with sequence similarity 111, member A [Source:RGD Symbol;Acc:1560913]

## Sheet: Table SE2
Table SE2: log2fold change and p-value statistics for genes signficantly regulated between 3.0 mg/kg ketanserin versus vehicle in the PFC of drug-naïve animals with p<0.05.
gene_id	log2FoldChange	pvalue	gene_name	gene_description
ENSRNOG00000011019	-4.31242	0.00030832	Faah	fatty acid amide hydrolase [Source:RGD Symbol;Acc:61808]
ENSRNOG00000045949	-3.90549	8.83383e-55	Faah	fatty acid amide hydrolase [Source:RGD Symbol;Acc:61808]
ENSRNOG00000018018	-2.56029	0.0075387	Kcnip2	Kv channel-interacting protein 2 [Source:RGD Symbol;Acc:70887]
ENSRNOG00000016622	-2.1748	0.000218888	LOC100910438	ankyrin repeat family A protein 2-like [Source:RGD Symbol;Acc:6498684]
ENSRNOG00000049814	-1.93824	0.0187693	Rbm39	RNA binding motif protein 39 [Source:RGD Symbol;Acc:1310071]
ENSRNOG00000018148	-1.93665	0.0371463	Cd99l2	CD99 molecule-like 2 [Source:RGD Symbol;Acc:620896]
ENSRNOG00000022331	-1.77846	0.00274191	Ccdc78	coiled-coil domain containing 78 [Source:RGD Symbol;Acc:1560244]
ENSRNOG00000009530	-1.7307	0.00193896	RGD1561252	similar to Ubiquitin carboxyl-terminal hydrolase isozyme L3 (Ubiquitin thiolesterase L3) [Source:RGD Symbol;Acc:1561252]
ENSRNOG00000050800	-1.70753	0.000189438	LOC100911576	heterogeneous nuclear ribonucleoproteins C1/C2-like [Source:RGD Symbol;Acc:6491888]
ENSRNOG00000046195	-1.66704	0.0445031	Slc22a4	solute carrier family 22 (organic cation/zwitterion transporter), member 4 [Source:RGD Symbol;Acc:621149]
ENSRNOG00000001746	-1.66368	0.00570094	Ncbp2	nuclear cap binding protein subunit 2 [Source:RGD Symbol;Acc:1596188]
ENSRNOG00000049097	-1.59046	0.00920041	Rpl7a	ribosomal protein L7a [Source:RGD Symbol;Acc:1307586]
ENSRNOG00000059270	-1.54582	0.0188027	AC119015.2	-
ENSRNOG00000033984	-1.53757	0.042011	Ifnlr1	interferon, lambda receptor 1 [Source:RGD Symbol;Acc:1562689]
ENSRNOG00000000461	-1.53596	0.0106929	Brd2	bromodomain containing 2 [Source:RGD Symbol;Acc:1303324]
ENSRNOG00000014683	-1.52867	0.00524947	Il1rl2	interleukin 1 receptor-like 2 [Source:RGD Symbol;Acc:621782]
ENSRNOG00000009779	-1.50053	0.00274385	Krt8	keratin 8, type II [Source:RGD Symbol;Acc:2984]
ENSRNOG00000037984	-1.44804	0.0368468	LOC100910414	saccharopine dehydrogenase-like oxidoreductase-like [Source:RGD Symbol;Acc:6498566]
ENSRNOG00000019890	-1.44548	0.0472807	Folr2	folate receptor 2 (fetal) [Source:RGD Symbol;Acc:1308515]
ENSRNOG00000010917	-1.42211	0.0128823	Bmp5	bone morphogenetic protein 5 [Source:RGD Symbol;Acc:1305979]
ENSRNOG00000053047	-1.41326	0.00319856	Top2a	topoisomerase (DNA) II alpha [Source:MGI Symbol;Acc:MGI:98790]
ENSRNOG00000022652	-1.37596	0.00584258	LOC100361067	proteasome subunit alpha type-3-like [Source:RGD Symbol;Acc:2320893]
ENSRNOG00000005275	-1.36945	0.0167193	Shmt1	serine hydroxymethyltransferase 1 (soluble) [Source:RGD Symbol;Acc:1312011]
ENSRNOG00000052013	-1.337	0.00576505	SNORD81	Small nucleolar RNA SNORD81 [Source:RFAM;Acc:RF00136]
ENSRNOG00000058902	-1.30551	0.023368	AABR07072264.3	-
ENSRNOG00000007668	-1.3	0.0156593	Mafa	v-maf avian musculoaponeurotic fibrosarcoma oncogene A [Source:RGD Symbol;Acc:1562627]
ENSRNOG00000059662	-1.29618	0.0461735	AABR07004228.1	-
ENSRNOG00000004179	-1.29424	0.00151805	Nts	neurotensin [Source:RGD Symbol;Acc:621612]
ENSRNOG00000012557	-1.29381	0.0420433	Lgals5	lectin, galactose binding, soluble 5 [Source:RGD Symbol;Acc:3004]
ENSRNOG00000016451	-1.2766	0.0279811	Cd1d1	CD1d1 molecule [Source:RGD Symbol;Acc:2296]
ENSRNOG00000047322	-1.26342	0.0205007	Crb3	crumbs family member 3 [Source:RGD Symbol;Acc:1565035]
ENSRNOG00000009528	-1.24755	0.0194231	Sdcbp2	syndecan binding protein (syntenin) 2 [Source:RGD Symbol;Acc:1307709]
ENSRNOG00000016978	-1.22485	0.0423132	LOC308990	hypothetical protein LOC308990 [Source:RGD Symbol;Acc:1564503]
ENSRNOG00000004814	-1.22385	0.0287161	Tceb2	transcription elongation factor B (SIII), polypeptide 2 [Source:RGD Symbol;Acc:621200]
ENSRNOG00000009448	-1.22321	0.0391851	Papln	papilin, proteoglycan-like sulfated glycoprotein [Source:RGD Symbol;Acc:1311176]
ENSRNOG00000027171	-1.20562	0.0249181	Ndst2	N-deacetylase/N-sulfotransferase (heparan glucosaminyl) 2 [Source:RGD Symbol;Acc:1304700]
ENSRNOG00000006320	-1.19079	0.00604731	Ptges	prostaglandin E synthase [Source:RGD Symbol;Acc:62076]
ENSRNOG00000001007	-1.17975	0.023675	Baiap2l1	BAI1-associated protein 2-like 1 [Source:RGD Symbol;Acc:1308452]
ENSRNOG00000014312	-1.17404	0.00170813	AC109737.1	RCG28256; Uncharacterized protein [Source:UniProtKB/TrEMBL;Acc:F1M520]
ENSRNOG00000011250	-1.17046	0.0107227	Inmt	indolethylamine N-methyltransferase [Source:RGD Symbol;Acc:1597087]
ENSRNOG00000011647	-1.1447	0.00142158	S100a6	S100 calcium binding protein A6 [Source:RGD Symbol;Acc:620264]
ENSRNOG00000039656	-1.13336	0.047489	Abca17	ATP-binding cassette, subfamily A (ABC1), member 17 [Source:RGD Symbol;Acc:1560494]
ENSRNOG00000011332	-1.13094	0.0496966	Clspn	claspin [Source:RGD Symbol;Acc:1309083]
ENSRNOG00000038205	-1.1238	0.0265638	Gng5	guanine nucleotide binding protein (G protein), gamma 5 [Source:RGD Symbol;Acc:620807]
ENSRNOG00000009300	-1.07941	0.0372875	Tlk1	tousled-like kinase 1 [Source:RGD Symbol;Acc:1310370]
ENSRNOG00000021412	-1.06294	0.00364018	Slfn13	schlafen family member 13 [Source:RGD Symbol;Acc:1359139]
ENSRNOG00000022932	-1.01362	0.011695	Serhl2	serine hydrolase-like 2 [Source:RGD Symbol;Acc:1563386]
ENSRNOG00000058068	-0.992594	0.0194544	Obscn	obscurin, cytoskeletal calmodulin and titin-interacting RhoGEF [Source:MGI Symbol;Acc:MGI:2681862]
ENSRNOG00000011754	-0.989038	0.00927327	Myom2	myomesin 2 [Source:RGD Symbol;Acc:631437]
ENSRNOG00000052061	-0.985535	0.0250264	Ppef2	protein phosphatase, EF hand calcium-binding domain 2 [Source:RGD Symbol;Acc:1307093]
ENSRNOG00000051307	-0.983193	0.0492004	Aoc3	amine oxidase, copper containing 3 [Source:RGD Symbol;Acc:62058]
ENSRNOG00000003284	-0.983141	0.00284377	Epn3	epsin 3 [Source:RGD Symbol;Acc:1306416]
ENSRNOG00000046607	-0.982009	0.000333214	Cited4	Cbp/p300-interacting transactivator, with Glu/Asp-rich carboxy-terminal domain, 4 [Source:RGD Symbol;Acc:620113]
ENSRNOG00000016038	-0.93462	0.0299176	Mgmt	O-6-methylguanine-DNA methyltransferase [Source:RGD Symbol;Acc:3087]
ENSRNOG00000010691	-0.931044	0.00102552	Cmtm3	CKLF-like MARVEL transmembrane domain containing 3 [Source:RGD Symbol;Acc:1308763]
ENSRNOG00000028072	-0.912242	0.0150093	Chit1	chitinase 1 (chitotriosidase) [Source:RGD Symbol;Acc:1305646]
ENSRNOG00000055103	-0.886487	0.0143698	Cftr	cystic fibrosis transmembrane conductance regulator [Source:MGI Symbol;Acc:MGI:88388]
ENSRNOG00000028752	-0.875982	0.042382	Tmem81	transmembrane protein 81 [Source:RGD Symbol;Acc:1561544]
ENSRNOG00000020936	-0.868564	0.0360604	Nradd	neurotrophin receptor associated death domain [Source:RGD Symbol;Acc:708524]
ENSRNOG00000010549	-0.840902	0.0263562	Tspo	translocator protein [Source:RGD Symbol;Acc:2228]
ENSRNOG00000046863	-0.825668	0.01429	C1ql2	complement component 1, q subcomponent-like 2 [Source:RGD Symbol;Acc:1594583]
ENSRNOG00000009311	-0.783663	0.0300106	Fstl3	follistatin-like 3 (secreted glycoprotein) [Source:RGD Symbol;Acc:621811]
ENSRNOG00000053895	-0.78204	0.0420008	B3gnt9	UDP-GlcNAc:betaGal beta-1,3-N-acetylglucosaminyltransferase 9 [Source:MGI Symbol;Acc:MGI:2142841]
ENSRNOG00000005533	-0.772174	0.0196088	LOC686013	hypothetical protein LOC686013 [Source:RGD Symbol;Acc:1586683]
ENSRNOG00000043192	-0.771836	0.0455948	Hacd1	3-hydroxyacyl-CoA dehydratase 1 [Source:RGD Symbol;Acc:1595507]
ENSRNOG00000015794	-0.751668	0.0381168	Fam83d	family with sequence similarity 83, member D [Source:RGD Symbol;Acc:1565583]
ENSRNOG00000010875	-0.741163	0.0221919	LOC691931	hypothetical protein LOC691931 [Source:RGD Symbol;Acc:1593351]
ENSRNOG00000019486	-0.735875	0.0449577	Trpv1	transient receptor potential cation channel, subfamily V, member 1 [Source:RGD Symbol;Acc:628841]
ENSRNOG00000023995	-0.732383	0.0243734	Ankrd39	ankyrin repeat domain 39 [Source:RGD Symbol;Acc:1559504]
ENSRNOG00000047052	-0.731598	0.00798672	Clpp	caseinolytic mitochondrial matrix peptidase proteolytic subunit [Source:RGD Symbol;Acc:1588583]
ENSRNOG00000004540	-0.696307	0.0149833	LOC100912012	tetranectin-like [Source:RGD Symbol;Acc:6489383]
ENSRNOG00000013036	-0.684618	0.00512001	Epha8	Eph receptor A8 [Source:RGD Symbol;Acc:708543]
ENSRNOG00000003219	-0.684194	0.0429373	Trim16	tripartite motif-containing 16 [Source:RGD Symbol;Acc:1309749]
ENSRNOG00000004461	-0.682618	0.00374988	Flywch2	FLYWCH family member 2 [Source:RGD Symbol;Acc:6497122]
ENSRNOG00000051854	-0.679436	0.0282699	Enpep	glutamyl aminopeptidase [Source:RGD Symbol;Acc:621228]
ENSRNOG00000042777	-0.679002	0.0065868	Zfp28	zinc finger protein 28 [Source:RGD Symbol;Acc:7679103]
ENSRNOG00000001249	-0.675872	0.0399526	Col6a1	collagen, type VI, alpha 1 [Source:RGD Symbol;Acc:1565398]
ENSRNOG00000050669	-0.672517	2.52019e-05	LOC100911515	triosephosphate isomerase-like [Source:RGD Symbol;Acc:6492323]
ENSRNOG00000025100	-0.6639	0.0123798	Ikbke	inhibitor of kappa light polypeptide gene enhancer in B-cells, kinase epsilon [Source:RGD Symbol;Acc:1308352]
ENSRNOG00000029386	-0.659817	0.0315443	RT1-N2	RT1 class Ib, locus N2 [Source:RGD Symbol;Acc:1595850]
ENSRNOG00000031993	-0.657048	0.00952333	Prim1	primase, DNA, polypeptide 1 [Source:RGD Symbol;Acc:621380]
ENSRNOG00000052701	-0.655404	0.0285522	Coa6	cytochrome c oxidase assembly factor 6 [Source:MGI Symbol;Acc:MGI:1915142]
ENSRNOG00000018029	-0.650568	0.00839175	Doc2g	double C2-like domains, gamma [Source:RGD Symbol;Acc:1307473]
ENSRNOG00000026965	-0.646935	0.0305103	Tmem140	transmembrane protein 140 [Source:RGD Symbol;Acc:1549759]
ENSRNOG00000016678	-0.635379	0.0317224	Angptl2	angiopoietin-like 2 [Source:RGD Symbol;Acc:620004]
ENSRNOG00000000827	-0.622605	0.0266014	Ier3	immediate early response 3 [Source:RGD Symbol;Acc:1303321]
ENSRNOG00000017843	-0.619013	0.00807335	Polr3k	polymerase (RNA) III (DNA directed) polypeptide K [Source:RGD Symbol;Acc:1587294]
ENSRNOG00000021079	-0.614872	0.00721083	Fxyd1	FXYD domain-containing ion transport regulator 1 [Source:RGD Symbol;Acc:69306]
ENSRNOG00000027929	-0.613818	0.0473273	Poln	polymerase (DNA directed) nu [Source:RGD Symbol;Acc:7675413]
ENSRNOG00000056493	-0.605985	0.0418438	Mybpc1	myosin binding protein C, slow-type [Source:MGI Symbol;Acc:MGI:1336213]
ENSRNOG00000020678	-0.598222	0.0414673	Ifi35	interferon-induced protein 35 [Source:RGD Symbol;Acc:1304553]
ENSRNOG00000018735	-0.596301	0.012711	Cd74	Cd74 molecule, major histocompatibility complex, class II invariant chain [Source:RGD Symbol;Acc:2313]
ENSRNOG00000019118	-0.586816	0.00421143	Slc13a3	solute carrier family 13 (sodium-dependent dicarboxylate transporter), member 3 [Source:RGD Symbol;Acc:628786]
ENSRNOG00000017850	-0.583587	0.0383161	Dctpp1	dCTP pyrophosphatase 1 [Source:RGD Symbol;Acc:620933]
ENSRNOG00000003357	-0.579221	0.0208477	Col3a1	collagen, type III, alpha 1 [Source:RGD Symbol;Acc:71029]
ENSRNOG00000015409	-0.574774	0.0227976	LOC100911959	ubiquitin carboxyl-terminal hydrolase 5-like [Source:RGD Symbol;Acc:6489834]
ENSRNOG00000040040	-0.565135	0.0329959	Ndufaf6	NADH dehydrogenase (ubiquinone) complex I, assembly factor 6 [Source:RGD Symbol;Acc:1309085]
ENSRNOG00000007454	-0.542794	0.0109267	Aloxe3	arachidonate lipoxygenase 3 [Source:RGD Symbol;Acc:1306252]
ENSRNOG00000046349	-0.530955	0.0385011	LOC100360604	ribosomal protein L21-like [Source:RGD Symbol;Acc:2321753]
ENSRNOG00000015989	-0.529245	0.0263336	Mrpl32	mitochondrial ribosomal protein L32 [Source:RGD Symbol;Acc:1310541]
ENSRNOG00000022957	-0.526058	0.0475275	Ctxn3	cortexin 3 [Source:RGD Symbol;Acc:2300148]
ENSRNOG00000005975	-0.523925	0.0368076	Rpl30	ribosomal protein L30 [Source:RGD Symbol;Acc:621201]
ENSRNOG00000006876	-0.514909	0.0245714	Msx1	msh homeobox 1 [Source:RGD Symbol;Acc:620929]
ENSRNOG00000008892	-0.510466	0.015166	Parp2	poly (ADP-ribose) polymerase 2 [Source:RGD Symbol;Acc:1310568]
ENSRNOG00000015763	-0.509358	0.0388588	Cml3	camello-like 3 [Source:RGD Symbol;Acc:621607]
ENSRNOG00000015807	-0.502768	0.0207694	Pyroxd2	pyridine nucleotide-disulphide oxidoreductase domain 2 [Source:RGD Symbol;Acc:1303232]
ENSRNOG00000022268	-0.497279	0.0204477	Pnpla3	patatin-like phospholipase domain containing 3 [Source:RGD Symbol;Acc:1595843]
ENSRNOG00000012228	-0.497086	0.0352525	Skap2	src kinase associated phosphoprotein 2 [Source:RGD Symbol;Acc:620159]
ENSRNOG00000033740	-0.492734	0.0212097	Lurap1l	leucine rich adaptor protein 1-like [Source:RGD Symbol;Acc:1308059]
ENSRNOG00000022681	-0.490633	0.0368803	RGD1561113	similar to Hypothetical UPF0184 protein C9orf16 homolog [Source:RGD Symbol;Acc:1561113]
ENSRNOG00000048043	-0.475607	0.00405762	F2r	coagulation factor II (thrombin) receptor [Source:RGD Symbol;Acc:2586]
ENSRNOG00000028668	-0.473362	0.0419344	Slc28a2	solute carrier family 28 (concentrative nucleoside transporter), member 2 [Source:RGD Symbol;Acc:61840]
ENSRNOG00000012404	-0.471613	0.0197259	Thrsp	thyroid hormone responsive [Source:RGD Symbol;Acc:3859]
ENSRNOG00000004252	-0.46802	0.0431207	Eif3h	eukaryotic translation initiation factor 3, subunit H [Source:RGD Symbol;Acc:735178]
ENSRNOG00000004786	-0.463669	0.0382117	Cyp4f1	cytochrome P450, family 4, subfamily f, polypeptide 1 [Source:RGD Symbol;Acc:70926]
ENSRNOG00000002556	-0.463507	0.00567147	Tsr2	TSR2, 20S rRNA accumulation, homolog (S. cerevisiae) [Source:RGD Symbol;Acc:1562416]
ENSRNOG00000001347	-0.462616	0.0187643	AABR07036374.1	-
ENSRNOG00000008056	-0.455223	0.0363314	Ankrd9	ankyrin repeat domain 9 [Source:RGD Symbol;Acc:1307662]
ENSRNOG00000017744	-0.449458	0.0470943	Dram2	DNA-damage regulated autophagy modulator 2 [Source:RGD Symbol;Acc:1564099]
ENSRNOG00000050315	-0.448036	0.0428215	Dcxr	dicarbonyl L-xylulose reductase [Source:RGD Symbol;Acc:620031]
ENSRNOG00000016829	-0.44188	0.011621	Isoc2b	isochorismatase domain containing 2b [Source:RGD Symbol;Acc:1309062]
ENSRNOG00000016494	-0.435378	0.036328	Tmem204	transmembrane protein 204 [Source:RGD Symbol;Acc:1359314]
ENSRNOG00000007281	-0.435377	0.0462554	Flnc	filamin C, gamma [Source:RGD Symbol;Acc:1308807]
ENSRNOG00000046460	-0.434697	0.0371166	Tatdn3	TatD DNase domain containing 3 [Source:MGI Symbol;Acc:MGI:1916222]
ENSRNOG00000002916	-0.429225	0.0433981	Car4	carbonic anhydrase 4 [Source:RGD Symbol;Acc:2242]
ENSRNOG00000014171	-0.429055	0.0230157	Tnfsf13	tumor necrosis factor (ligand) superfamily, member 13 [Source:RGD Symbol;Acc:1305871]
ENSRNOG00000053510	-0.426092	0.0282496	Hcfc2	host cell factor C2 [Source:RGD Symbol;Acc:1307385]
ENSRNOG00000020093	-0.42396	0.0340604	LOC100360573	ribosomal protein S12-like [Source:RGD Symbol;Acc:2321884]
ENSRNOG00000020087	-0.421615	0.0236433	Zfp90	zinc finger protein 90 [Source:RGD Symbol;Acc:1563077]
ENSRNOG00000029308	-0.41177	0.0145242	Lrmp	lymphoid-restricted membrane protein [Source:RGD Symbol;Acc:1562062]
ENSRNOG00000036680	-0.410468	0.0460133	Notum	notum pectinacetylesterase homolog (Drosophila) [Source:RGD Symbol;Acc:1307119]
ENSRNOG00000014317	-0.40819	0.0342953	Arpc5l	actin related protein 2/3 complex, subunit 5-like [Source:RGD Symbol;Acc:1308867]
ENSRNOG00000029726	-0.402944	0.0258443	Gstm1	glutathione S-transferase mu 1 [Source:RGD Symbol;Acc:2755]
ENSRNOG00000000281	-0.400465	0.0131417	Prodh	proline dehydrogenase (oxidase) 1 [Source:RGD Symbol;Acc:1590932]
ENSRNOG00000001598	-0.394283	0.0481419	Usp16	ubiquitin specific peptidase 16 [Source:RGD Symbol;Acc:1307192]
ENSRNOG00000008480	-0.389364	0.0413703	Kcnab3	potassium channel, voltage-gated shaker-related subfamily A regulatory beta subunit 3 [Source:RGD Symbol;Acc:61830]
ENSRNOG00000010397	-0.386948	0.0363902	Agbl3	ATP/GTP binding protein-like 3 [Source:RGD Symbol;Acc:1561995]
ENSRNOG00000013149	-0.379398	0.0167017	Vps33b	vacuolar protein sorting 33 homolog B (yeast) [Source:RGD Symbol;Acc:620644]
ENSRNOG00000020587	-0.378682	0.0145033	Efemp2	EGF-containing fibulin-like extracellular matrix protein 2 [Source:RGD Symbol;Acc:1359496]
ENSRNOG00000006231	0.385233	0.036465	Ptpro	protein tyrosine phosphatase, receptor type, O [Source:RGD Symbol;Acc:62068]
ENSRNOG00000005902	0.395052	0.0258491	Ccdc34	coiled-coil domain containing 34 [Source:RGD Symbol;Acc:1560583]
ENSRNOG00000015076	0.425357	0.0362768	Cyp26b1	cytochrome P450, family 26, subfamily b, polypeptide 1 [Source:RGD Symbol;Acc:631379]
ENSRNOG00000012782	0.432668	0.0160005	Tmem2	transmembrane protein 2 [Source:RGD Symbol;Acc:1307941]
ENSRNOG00000030579	0.433594	0.0308084	Zfp853	zinc finger protein 853 [Source:RGD Symbol;Acc:1563095]
ENSRNOG00000055853	0.435471	0.0278913	Gorasp2	Golgi reassembly stacking protein 2 [Source:UniProtKB/TrEMBL;Acc:Q68G33]
ENSRNOG00000008026	0.436638	0.00721142	C2cd4c	C2 calcium-dependent domain containing 4C [Source:RGD Symbol;Acc:1561354]
ENSRNOG00000006226	0.43855	0.00175406	Cacng2	calcium channel, voltage-dependent, gamma subunit 2 [Source:RGD Symbol;Acc:71095]
ENSRNOG00000022738	0.457412	0.0499046	AC098459.1	-
ENSRNOG00000023896	0.461225	0.00468033	Dusp6	dual specificity phosphatase 6 [Source:RGD Symbol;Acc:70978]
ENSRNOG00000007607	0.461339	0.0213841	Nr4a1	nuclear receptor subfamily 4, group A, member 1 [Source:RGD Symbol;Acc:620029]
ENSRNOG00000025154	0.46994	0.0367983	LOC100359574	NHP2 non-histone chromosome protein 2-like 1-like [Source:RGD Symbol;Acc:2323620]
ENSRNOG00000052096	0.475161	0.0353342	AABR07030254.1	Protein Cox11 [Source:UniProtKB/TrEMBL;Acc:D3ZNJ0]
ENSRNOG00000006388	0.47994	0.0309104	Pygl	phosphorylase, glycogen, liver [Source:RGD Symbol;Acc:620687]
ENSRNOG00000001111	0.490543	0.0202568	Brca2	breast cancer 2, early onset [Source:RGD Symbol;Acc:2219]
ENSRNOG00000032609	0.551901	0.0381987	AY172581.18	-
ENSRNOG00000004232	0.562427	0.0377786	G2e3	G2/M-phase specific E3 ubiquitin protein ligase [Source:RGD Symbol;Acc:1310263]
ENSRNOG00000052019	0.595621	0.0103335	7SK	7SK RNA [Source:RFAM;Acc:RF00100]
ENSRNOG00000010004	0.612627	0.0454573	Ripply2	ripply transcriptional repressor 2 [Source:RGD Symbol;Acc:1308746]
ENSRNOG00000008105	0.628482	0.0207489	Dmrta2	DMRT-like family A2 [Source:RGD Symbol;Acc:1308173]
ENSRNOG00000004889	0.631049	0.0261062	Vangl2	VANGL planar cell polarity protein 2 [Source:RGD Symbol;Acc:1309442]
ENSRNOG00000023434	0.643076	0.04946	Lrtomt	leucine rich transmembrane and O-methyltransferase domain containing [Source:RGD Symbol;Acc:1561509]
ENSRNOG00000052688	0.65295	0.0258947	Dnah2	dynein, axonemal, heavy chain 2 [Source:MGI Symbol;Acc:MGI:107731]
ENSRNOG00000033433	0.671561	0.000833237	Csrnp1	cysteine-serine-rich nuclear protein 1 [Source:RGD Symbol;Acc:1305999]
ENSRNOG00000009331	0.728065	0.0447185	Hck	hemopoietic cell kinase [Source:RGD Symbol;Acc:2785]
ENSRNOG00000013330	0.751672	0.000386992	Cdhr1	cadherin-related family member 1 [Source:RGD Symbol;Acc:620420]
ENSRNOG00000046667	0.752282	0.02217	Fosb	FBJ osteosarcoma oncogene B [Source:RGD Symbol;Acc:1308198]
ENSRNOG00000056654	0.760823	0.0241213	Dyx1c1	Dyslexia susceptibility 1 candidate gene 1 protein homolog [Source:UniProtKB/Swiss-Prot;Acc:Q5VJS5]
ENSRNOG00000050535	0.818208	0.0470981	RragB	Ras-related GTP binding B [Source:RGD Symbol;Acc:619805]
ENSRNOG00000018692	0.818328	0.0415602	Mc4r	melanocortin 4 receptor [Source:RGD Symbol;Acc:3057]
ENSRNOG00000014477	0.869697	0.0194861	Acvr2b	activin A receptor, type IIB [Source:RGD Symbol;Acc:2028]
ENSRNOG00000002782	0.873473	0.0468098	Epgn	epithelial mitogen [Source:RGD Symbol;Acc:1560084]
ENSRNOG00000048456	0.891185	0.0472073	Rpl8	ribosomal protein L8 [Source:RGD Symbol;Acc:619827]
ENSRNOG00000009437	0.913806	0.0388356	Ewsr1	EWS RNA-binding protein 1 [Source:RGD Symbol;Acc:1307258]
ENSRNOG00000037814	0.944335	0.0183504	Cxcl17	chemokine (C-X-C motif) ligand 17 [Source:RGD Symbol;Acc:1304717]
ENSRNOG00000050805	0.955413	0.0382954	Tsc22d4	TSC22 domain family, member 4 [Source:RGD Symbol;Acc:1584380]
ENSRNOG00000060629	0.960731	0.00549536	AABR07024041.2	-
ENSRNOG00000060129	1.00554	0.0389952	Zfp655	Protein LOC100910762; Zinc finger protein 655; Zinc finger protein 655, isoform CRA_a [Source:UniProtKB/TrEMBL;Acc:Q5RKG8]
ENSRNOG00000049171	1.00858	0.0281581	Pspn	persephin [Source:RGD Symbol;Acc:3432]
ENSRNOG00000005067	1.01363	0.0413386	LOC100911319	zinc finger protein 36, C3H1 type-like 2-like [Source:RGD Symbol;Acc:6493373]
ENSRNOG00000032531	1.01884	0.047715	AC093965.1	-
ENSRNOG00000033583	1.05119	0.00215492	LOC100910577	zinc finger protein 709-like [Source:RGD Symbol;Acc:6497573]
ENSRNOG00000052003	1.06712	0.0259927	Mkrn2os	makorin, ring finger protein 2, opposite strand [Source:MGI Symbol;Acc:MGI:1917541]
ENSRNOG00000020307	1.074	0.0297902	RGD1309139	similar to CG5435-PA [Source:RGD Symbol;Acc:1309139]
ENSRNOG00000023841	1.08542	0.0140118	Cd99l2	CD99 molecule-like 2 [Source:RGD Symbol;Acc:620896]
ENSRNOG00000029070	1.08862	0.0347539	AY172581.1	-
ENSRNOG00000026514	1.10014	0.0378681	Wdr93	WD repeat domain 93 [Source:RGD Symbol;Acc:1559862]
ENSRNOG00000056553	1.11077	0.0233733	Rdh12	Protein Rdh12; Retinol dehydrogenase 12 (Predicted) [Source:UniProtKB/TrEMBL;Acc:D3ZEP9]
ENSRNOG00000002768	1.12709	0.0143174	Tmem114	transmembrane protein 114 [Source:RGD Symbol;Acc:1560593]
ENSRNOG00000053620	1.13918	0.0198992	AABR07051069.1	Protein LOC100909521 [Source:UniProtKB/TrEMBL;Acc:M0RDR2]
ENSRNOG00000056714	1.15388	0.0101435	Sla	src-like adaptor [Source:RGD Symbol;Acc:631373]
ENSRNOG00000028708	1.15654	0.0244154	Ntsr1	neurotensin receptor 1 [Source:RGD Symbol;Acc:1306076]
ENSRNOG00000046519	1.17487	0.0142833	AABR07072748.1	-
ENSRNOG00000058611	1.18786	0.00135424	AABR07027137.1	-
ENSRNOG00000042139	1.18946	0.0473974	Clec4a1	C-type lectin domain family 4, member A1 [Source:RGD Symbol;Acc:1359109]
ENSRNOG00000050223	1.23357	0.0391055	Rin1	Ras and Rab interactor 1 [Source:RGD Symbol;Acc:620006]
ENSRNOG00000025998	1.28636	0.0203617	Aim1	absent in melanoma 1 [Source:RGD Symbol;Acc:1308629]
ENSRNOG00000035516	1.28987	0.00628244	Mir132	microRNA 132 [Source:RGD Symbol;Acc:2325572]
ENSRNOG00000023561	1.33347	0.0427045	LOC100361584	anoctamin 2-like [Source:RGD Symbol;Acc:2319885]
ENSRNOG00000027731	1.34446	0.015321	Ubxn10	UBX domain protein 10 [Source:RGD Symbol;Acc:1308335]
ENSRNOG00000018476	1.59551	0.0327528	Fuom	fucose mutarotase [Source:RGD Symbol;Acc:1311186]
ENSRNOG00000038987	1.74571	0.0124627	LOC498084	Ab2-093 [Source:RGD Symbol;Acc:1566080]
ENSRNOG00000003054	1.80752	0.0492241	Cask	calcium/calmodulin-dependent serine protein kinase (MAGUK family) [Source:RGD Symbol;Acc:62004]
ENSRNOG00000057028	1.83961	0.00310108	Rn60_10_0862.1	-
ENSRNOG00000051456	1.87278	0.0176549	AABR07013729.1	-
ENSRNOG00000046439	1.99612	0.000263863	Vps37c	vacuolar protein sorting 37 homolog C (S. cerevisiae) [Source:RGD Symbol;Acc:1309258]
ENSRNOG00000046950	2.1165	0.0166456	LOC100912481	RNA-binding protein EWS-like [Source:RGD Symbol;Acc:6486611]
ENSRNOG00000016444	2.25521	2.21337e-07	AABR07067506.1	-
ENSRNOG00000059348	2.26901	0.00703364	LOC103694902	ubiquitin-conjugating enzyme E2 B [Source:RGD Symbol;Acc:9295755]
ENSRNOG00000059045	2.40554	0.00103411	SNORA44	Small nucleolar RNA SNORA44 [Source:RFAM;Acc:RF00405]
ENSRNOG00000045554	2.51446	0.00281125	LOC102551901	protein lifeguard 2-like [Source:RGD Symbol;Acc:7636626]
ENSRNOG00000059776	2.57588	0.000965671	AABR07024382.1	Protein LOC100910717 [Source:UniProtKB/TrEMBL;Acc:D3ZRP5]
ENSRNOG00000011542	2.77884	0.00157081	Apopt1	apoptogenic 1, mitochondrial [Source:RGD Symbol;Acc:1304719]
ENSRNOG00000009022	2.81442	0.00454258	Rtkn	rhotekin [Source:RGD Symbol;Acc:727874]
ENSRNOG00000061740	2.88996	0.000263305	AABR07024104.5	-
ENSRNOG00000047396	3.59304	4.41616e-06	Rmnd5b	required for meiotic nuclear division 5 homolog B (S. cerevisiae) [Source:RGD Symbol;Acc:1559511]
ENSRNOG00000046379	3.79601	0.000591403	LOC100912604	spermidine synthase-like [Source:RGD Symbol;Acc:6485978]

## Sheet: Table SE3
Table SE3: log2fold change and p-value statistics for genes signficantly regulated between 1.0 mg/kg psilocybin versus vehicle in the PFC of drug-naïve animals with p<0.05.
gene_id	log2FoldChange	pvalue	gene_name	gene_description
ENSRNOG00000010079	-4.58066	0.000159733	Car3	carbonic anhydrase 3 [Source:RGD Symbol;Acc:2241]
ENSRNOG00000019736	-3.43626	4.91571e-06	LOC100911034	cysteine desulfurase, mitochondrial-like [Source:RGD Symbol;Acc:6495283]
ENSRNOG00000018148	-2.84488	0.00108039	Cd99l2	CD99 molecule-like 2 [Source:RGD Symbol;Acc:620896]
ENSRNOG00000019346	-2.66267	0.000152341	Tmco3	transmembrane and coiled-coil domains 3 [Source:RGD Symbol;Acc:1306586]
ENSRNOG00000027171	-2.37812	0.000119004	Ndst2	N-deacetylase/N-sulfotransferase (heparan glucosaminyl) 2 [Source:RGD Symbol;Acc:1304700]
ENSRNOG00000016622	-2.2318	9.65486e-05	LOC100910438	ankyrin repeat family A protein 2-like [Source:RGD Symbol;Acc:6498684]
ENSRNOG00000046094	-2.21784	0.000282922	LOC100911730	CD151 antigen-like [Source:RGD Symbol;Acc:6491394]
ENSRNOG00000032232	-1.93344	0.00632117	LOC687679	similar to small nuclear ribonucleoprotein polypeptide G [Source:RGD Symbol;Acc:1583028]
ENSRNOG00000013548	-1.84618	0.0248626	Sepw1	selenoprotein W, 1 [Source:RGD Symbol;Acc:3661]
ENSRNOG00000032951	-1.75703	0.00518176	Jsrp1	junctional sarcoplasmic reticulum protein 1 [Source:RGD Symbol;Acc:1596084]
ENSRNOG00000009440	-1.75154	0.0333635	Gucy1b2	guanylate cyclase 1, soluble, beta 2 [Source:RGD Symbol;Acc:2770]
ENSRNOG00000058902	-1.64494	0.0480726	AABR07072264.3	-
ENSRNOG00000047187	-1.54612	0.0154703	LOC100912042	surfeit locus protein 2-like [Source:RGD Symbol;Acc:6489529]
ENSRNOG00000001746	-1.51773	0.0150332	Ncbp2	nuclear cap binding protein subunit 2 [Source:RGD Symbol;Acc:1596188]
ENSRNOG00000039001	-1.46178	0.00649058	Agrp	agouti related neuropeptide [Source:RGD Symbol;Acc:2068]
ENSRNOG00000033266	-1.43752	0.00796639	Prss30	protease, serine, 30 [Source:RGD Symbol;Acc:735142]
ENSRNOG00000022426	-1.3862	0.0324475	LOC102546864	uncharacterized LOC102546864 [Source:RGD Symbol;Acc:7673409]
ENSRNOG00000050091	-1.34579	0.04515	Efcab1	EF hand calcium binding domain 1 [Source:RGD Symbol;Acc:1594548]
ENSRNOG00000045653	-1.30663	0.0022469	Fam131a	family with sequence similarity 131, member A [Source:RGD Symbol;Acc:2322069]
ENSRNOG00000049097	-1.29748	0.0378615	Rpl7a	ribosomal protein L7a [Source:RGD Symbol;Acc:1307586]
ENSRNOG00000059622	-1.27957	0.0115566	Pigb	phosphatidylinositol glycan anchor biosynthesis, class B [Source:RGD Symbol;Acc:1307251]
ENSRNOG00000046832	-1.27583	0.027234	LOC100363642	coiled-coil domain-containing protein 41-like [Source:RGD Symbol;Acc:2322607]
ENSRNOG00000010172	-1.27576	0.0397063	Mkrn3	makorin, ring finger protein, 3 [Source:RGD Symbol;Acc:1311197]
ENSRNOG00000022884	-1.26634	0.026675	Cd84	CD84 molecule [Source:RGD Symbol;Acc:1564553]
ENSRNOG00000057527	-1.23625	0.0426741	RNase_MRP	RNase MRP [Source:RFAM;Acc:RF00030]
ENSRNOG00000052015	-1.19794	0.0289527	AABR07042937.1	-
ENSRNOG00000009582	-1.18406	0.0374668	Rpe65	retinal pigment epithelium-specific protein 65 [Source:RGD Symbol;Acc:621396]
ENSRNOG00000059270	-1.16859	0.0313314	AC119015.2	-
ENSRNOG00000040595	-1.16722	0.0303577	SNORD79	Small nucleolar RNA SNORD79 [Source:RFAM;Acc:RF00152]
ENSRNOG00000061408	-1.13922	0.029758	Rn60_1_2620.3	-
ENSRNOG00000048769	-1.13387	0.0359945	Nek5	NIMA-related kinase 5 [Source:RGD Symbol;Acc:1593817]
ENSRNOG00000039698	-1.12191	4.12641e-05	Prss22	protease, serine, 22 [Source:RGD Symbol;Acc:1310880]
ENSRNOG00000014705	-1.11338	0.0254687	Rbm20	RNA binding motif protein 20 [Source:RGD Symbol;Acc:1307427]
ENSRNOG00000056518	-1.09035	0.0422202	SNORA71	Small nucleolar RNA SNORA71 [Source:RFAM;Acc:RF00056]
ENSRNOG00000053047	-1.08842	0.0299336	Top2a	topoisomerase (DNA) II alpha [Source:MGI Symbol;Acc:MGI:98790]
ENSRNOG00000001007	-1.05471	0.0335553	Baiap2l1	BAI1-associated protein 2-like 1 [Source:RGD Symbol;Acc:1308452]
ENSRNOG00000010919	-1.05046	0.0192704	Mbd4	methyl-CpG binding domain protein 4 [Source:RGD Symbol;Acc:1585874]
ENSRNOG00000006320	-1.01868	0.0275912	Ptges	prostaglandin E synthase [Source:RGD Symbol;Acc:62076]
ENSRNOG00000049944	-1.01518	0.0422833	LOC100911440	mitochondrial glutamate carrier 1-like [Source:RGD Symbol;Acc:6492572]
ENSRNOG00000007837	-0.985909	0.0269675	Acot11	acyl-CoA thioesterase 11 [Source:RGD Symbol;Acc:2324815]
ENSRNOG00000033984	-0.964603	0.0300742	Ifnlr1	interferon, lambda receptor 1 [Source:RGD Symbol;Acc:1562689]
ENSRNOG00000051605	-0.948117	0.0440171	SNORD86	Small nucleolar RNA SNORD86 [Source:RFAM;Acc:RF00594]
ENSRNOG00000004814	-0.940091	0.0334704	Tceb2	transcription elongation factor B (SIII), polypeptide 2 [Source:RGD Symbol;Acc:621200]
ENSRNOG00000054866	-0.938223	0.0469152	AC126640.1	-
ENSRNOG00000012490	-0.921188	0.00576209	LOC100910792	amphiphysin-like [Source:RGD Symbol;Acc:6496650]
ENSRNOG00000048230	-0.907783	0.0195419	LOC300308	similar to hypothetical protein 4930509O22 [Source:RGD Symbol;Acc:1359716]
ENSRNOG00000038943	-0.892257	0.049595	RGD1560034	similar to FLJ25323 protein [Source:RGD Symbol;Acc:1560034]
ENSRNOG00000061157	-0.85366	0.0473494	AABR07017999.1	-
ENSRNOG00000013991	-0.843028	0.0350583	Creg2	cellular repressor of E1A-stimulated genes 2 [Source:RGD Symbol;Acc:1564056]
ENSRNOG00000022331	-0.827139	0.0481558	Ccdc78	coiled-coil domain containing 78 [Source:RGD Symbol;Acc:1560244]
ENSRNOG00000023428	-0.812986	0.0343607	Pik3r5	phosphoinositide-3-kinase, regulatory subunit 5 [Source:RGD Symbol;Acc:1563261]
ENSRNOG00000010994	-0.802555	0.0135843	Has1	hyaluronan synthase 1 [Source:RGD Symbol;Acc:708528]
ENSRNOG00000015409	-0.784306	0.0172824	LOC100911959	ubiquitin carboxyl-terminal hydrolase 5-like [Source:RGD Symbol;Acc:6489834]
ENSRNOG00000033564	-0.74925	0.0407726	Cfd	complement factor D (adipsin) [Source:RGD Symbol;Acc:2498]
ENSRNOG00000020982	-0.737396	0.0245207	LOC100360647	ubiquitin-like protein fubi and ribosomal protein S30-like [Source:RGD Symbol;Acc:2321710]
ENSRNOG00000007722	-0.737165	0.0269808	Fam57a	family with sequence similarity 57, member A [Source:RGD Symbol;Acc:1307493]
ENSRNOG00000011754	-0.73709	0.0370494	Myom2	myomesin 2 [Source:RGD Symbol;Acc:631437]
ENSRNOG00000015426	-0.733853	0.046052	Purg	purine-rich element binding protein G [Source:RGD Symbol;Acc:1305088]
ENSRNOG00000046785	-0.71721	0.0204232	Col23a1	collagen, type XXIII, alpha 1 [Source:RGD Symbol;Acc:727898]
ENSRNOG00000028149	-0.68669	0.0182081	Kansl1l	KAT8 regulatory NSL complex subunit 1-like [Source:RGD Symbol;Acc:1590799]
ENSRNOG00000012989	-0.655888	0.0112099	Serinc2	serine incorporator 2 [Source:RGD Symbol;Acc:1311396]
ENSRNOG00000059984	-0.644272	0.0352324	Dll1	Delta-like 1 (Drosophila); Delta-like protein 1 [Source:UniProtKB/TrEMBL;Acc:G3V7W6]
ENSRNOG00000045680	-0.634108	0.0193583	Cend1	cell cycle exit and neuronal differentiation 1 [Source:RGD Symbol;Acc:1309401]
ENSRNOG00000019504	-0.628168	0.0354989	Adprhl1	ADP-ribosylhydrolase like 1 [Source:RGD Symbol;Acc:1305641]
ENSRNOG00000032391	-0.603816	0.04305	Esyt2	extended synaptotagmin-like protein 2 [Source:RGD Symbol;Acc:1565705]
ENSRNOG00000017766	-0.602215	0.0484452	Car12	carbonic anyhydrase 12 [Source:RGD Symbol;Acc:1306612]
ENSRNOG00000010794	-0.591955	0.00499569	Dennd3	DENN/MADD domain containing 3 [Source:RGD Symbol;Acc:1311559]
ENSRNOG00000000891	-0.577093	0.0356009	AABR07035107.1	Uncharacterized protein [Source:UniProtKB/TrEMBL;Acc:F1LYY5]
ENSRNOG00000045913	-0.575136	0.0100541	Prdm16	PR domain containing 16 [Source:RGD Symbol;Acc:2324431]
ENSRNOG00000021752	-0.568701	0.0316616	AABR07027496.1	-
ENSRNOG00000021469	-0.565122	0.0377073	Ccdc14	coiled-coil domain containing 14 [Source:RGD Symbol;Acc:1562189]
ENSRNOG00000001249	-0.557021	0.0202059	Col6a1	collagen, type VI, alpha 1 [Source:RGD Symbol;Acc:1565398]
ENSRNOG00000061073	-0.551164	0.00737381	Zfp275	zinc finger protein 275 [Source:RGD Symbol;Acc:1564630]
ENSRNOG00000003069	-0.550558	0.0243582	Cd38	CD38 molecule [Source:RGD Symbol;Acc:2303]
ENSRNOG00000031661	-0.537004	0.0180027	Zfp839	zinc finger protein 839 [Source:RGD Symbol;Acc:1562557]
ENSRNOG00000024904	-0.532103	0.000373529	Pla2g4e	phospholipase A2, group IVE [Source:RGD Symbol;Acc:1310595]
ENSRNOG00000028198	-0.500561	0.00311614	Sh2b3	SH2B adaptor protein 3 [Source:RGD Symbol;Acc:68411]
ENSRNOG00000021795	-0.496354	0.0370764	Fam227a	family with sequence similarity 227, member A [Source:RGD Symbol;Acc:1305939]
ENSRNOG00000015763	-0.49581	0.0146027	Cml3	camello-like 3 [Source:RGD Symbol;Acc:621607]
ENSRNOG00000053510	-0.480929	0.0274653	Hcfc2	host cell factor C2 [Source:RGD Symbol;Acc:1307385]
ENSRNOG00000008180	-0.479089	0.0209465	Lyn	LYN proto-oncogene, Src family tyrosine kinase [Source:RGD Symbol;Acc:621017]
ENSRNOG00000019667	-0.459724	0.0340637	Ppfibp2	PTPRF interacting protein, binding protein 2 (liprin beta 2) [Source:RGD Symbol;Acc:1565383]
ENSRNOG00000024905	-0.45239	0.0173929	Drc1	dynein regulatory complex subunit 1 [Source:RGD Symbol;Acc:1359318]
ENSRNOG00000013690	-0.451814	0.0182478	RGD1307315	LOC362793 [Source:RGD Symbol;Acc:1307315]
ENSRNOG00000020811	-0.439673	0.0291499	Il6r	interleukin 6 receptor [Source:RGD Symbol;Acc:2902]
ENSRNOG00000012228	-0.439318	0.0489012	Skap2	src kinase associated phosphoprotein 2 [Source:RGD Symbol;Acc:620159]
ENSRNOG00000038365	-0.435506	0.0222524	Plekha2	pleckstrin homology domain-containing, family A (phosphoinositide binding specific) member 2 [Source:RGD Symbol;Acc:1586710]
ENSRNOG00000014589	-0.431901	0.0183535	Arpin	actin-related protein 2/3 complex inhibitor [Source:RGD Symbol;Acc:1311021]
ENSRNOG00000061612	-0.430325	0.0369654	Zfp184	zinc finger protein 184 (Kruppel-like) [Source:MGI Symbol;Acc:MGI:1922244]
ENSRNOG00000016932	-0.420323	0.0330769	Simc1	SUMO-interacting motifs containing 1 [Source:RGD Symbol;Acc:2319689]
ENSRNOG00000000043	-0.417555	0.0398566	Idua	iduronidase, alpha-L- [Source:RGD Symbol;Acc:1310943]
ENSRNOG00000004520	-0.416015	0.022666	Wdr60	WD repeat domain 60 [Source:RGD Symbol;Acc:1306493]
ENSRNOG00000020087	-0.415287	0.0478359	Zfp90	zinc finger protein 90 [Source:RGD Symbol;Acc:1563077]
ENSRNOG00000024563	-0.413727	0.0383764	Ganc	glucosidase, alpha; neutral C [Source:RGD Symbol;Acc:2660]
ENSRNOG00000018574	-0.403033	0.0321352	Qsox2	quiescin Q6 sulfhydryl oxidase 2 [Source:RGD Symbol;Acc:1584720]
ENSRNOG00000010910	-0.399082	0.00582125	Gmeb1	glucocorticoid modulatory element binding protein 1 [Source:RGD Symbol;Acc:1563208]
ENSRNOG00000026704	-0.398451	0.0311823	Drp2	dystrophin related protein 2 [Source:RGD Symbol;Acc:621750]
ENSRNOG00000002875	-0.386497	0.0155202	Klhl20	kelch-like family member 20 [Source:RGD Symbol;Acc:1309490]
ENSRNOG00000024533	-0.380124	0.0106404	Eogt	EGF domain-specific O-linked N-acetylglucosamine (GlcNAc) transferase [Source:RGD Symbol;Acc:1359357]
ENSRNOG00000007124	0.382291	0.0351787	Krcc1	lysine-rich coiled-coil 1 [Source:RGD Symbol;Acc:1306495]
ENSRNOG00000012679	0.405421	0.0194527	Oard1	O-acyl-ADP-ribose deacylase 1 [Source:RGD Symbol;Acc:1308299]
ENSRNOG00000026913	0.419959	0.0246687	Bbs10	Bardet-Biedl syndrome 10 [Source:RGD Symbol;Acc:1560748]
ENSRNOG00000017969	0.424283	0.0210212	Olfm3	olfactomedin 3 [Source:RGD Symbol;Acc:628672]
ENSRNOG00000021438	0.439878	0.0452907	Tuba1c	tubulin, alpha 1C [Source:EntrezGene;Acc:300218]
ENSRNOG00000006972	0.443171	0.0268725	Zfp189	zinc finger protein 189 [Source:RGD Symbol;Acc:1306510]
ENSRNOG00000000979	0.444029	0.0241073	Bri3bp	Bri3 binding protein [Source:RGD Symbol;Acc:1561711]
ENSRNOG00000005902	0.45651	0.0112507	Ccdc34	coiled-coil domain containing 34 [Source:RGD Symbol;Acc:1560583]
ENSRNOG00000029707	0.457994	0.0353552	Mt-nd4	mitochondrially encoded NADH dehydrogenase 4 [Source:RGD Symbol;Acc:620559]
ENSRNOG00000031802	0.472421	0.0461649	LOC100360056	6.8 kDa mitochondrial proteolipid [Source:RGD Symbol;Acc:2322889]
ENSRNOG00000001367	0.527239	0.0419404	Gpc2	glypican 2 [Source:RGD Symbol;Acc:621363]
ENSRNOG00000003172	0.531671	0.00468763	Serpinf1	serpin peptidase inhibitor, clade F (alpha-2 antiplasmin, pigment epithelium derived factor), member 1 [Source:RGD Symbol;Acc:631369]
ENSRNOG00000008401	0.542581	0.0267394	Card10	caspase recruitment domain family, member 10 [Source:RGD Symbol;Acc:1304949]
ENSRNOG00000015076	0.54299	0.00633707	Cyp26b1	cytochrome P450, family 26, subfamily b, polypeptide 1 [Source:RGD Symbol;Acc:631379]
ENSRNOG00000046021	0.547125	0.0263265	LOC100911286	proSAAS-like [Source:RGD Symbol;Acc:6493991]
ENSRNOG00000055765	0.552186	0.0378842	AABR07024058.4	-
ENSRNOG00000001425	0.556396	0.0305112	Sh2b2	SH2B adaptor protein 2 [Source:RGD Symbol;Acc:69284]
ENSRNOG00000029456	0.564681	0.029741	Rp9	retinitis pigmentosa 9 [Source:RGD Symbol;Acc:1559759]
ENSRNOG00000000459	0.568384	0.0432185	Psmb9	proteasome (prosome, macropain) subunit, beta type, 9 [Source:RGD Symbol;Acc:3427]
ENSRNOG00000007541	0.581404	0.0123091	Fhl3	four and a half LIM domains 3 [Source:RGD Symbol;Acc:1307180]
ENSRNOG00000010867	0.592372	0.0176673	Msantd1	Myb/SANT-like DNA-binding domain containing 1 [Source:RGD Symbol;Acc:1565796]
ENSRNOG00000018646	0.601476	0.0284103	Hbegf	heparin-binding EGF-like growth factor [Source:RGD Symbol;Acc:2526]
ENSRNOG00000033747	0.604206	0.0418439	Sp110	SP110 nuclear body protein [Source:RGD Symbol;Acc:1310173]
ENSRNOG00000000010	0.608939	0.0457435	Cbln1	cerebellin 1 precursor [Source:RGD Symbol;Acc:1562813]
ENSRNOG00000038789	0.61658	0.043672	Cenpl	centromere protein L [Source:RGD Symbol;Acc:1311868]
ENSRNOG00000011683	0.62456	0.0238656	Fes	FES proto-oncogene, tyrosine kinase [Source:RGD Symbol;Acc:1564385]
ENSRNOG00000058288	0.630086	0.0419979	Tcf19	transcription factor 19 [Source:MGI Symbol;Acc:MGI:103180]
ENSRNOG00000003832	0.646985	0.0476588	Vash2	vasohibin 2 [Source:RGD Symbol;Acc:1564105]
ENSRNOG00000054467	0.649661	0.0227166	AABR07026197.1	-
ENSRNOG00000033787	0.652355	0.0320497	Adamtsl5	ADAMTS-like 5 [Source:RGD Symbol;Acc:1305607]
ENSRNOG00000046667	0.653067	0.0171416	Fosb	FBJ osteosarcoma oncogene B [Source:RGD Symbol;Acc:1308198]
ENSRNOG00000000413	0.695935	0.0378082	Pln	phospholamban [Source:RGD Symbol;Acc:619894]
ENSRNOG00000053620	0.71271	0.0305733	AABR07051069.1	Protein LOC100909521 [Source:UniProtKB/TrEMBL;Acc:M0RDR2]
ENSRNOG00000033490	0.730703	0.0390015	Vsig2	V-set and immunoglobulin domain containing 2 [Source:RGD Symbol;Acc:1561274]
ENSRNOG00000049952	0.762778	0.0182749	Gucd1	guanylyl cyclase domain containing 1 [Source:RGD Symbol;Acc:1597571]
ENSRNOG00000009131	0.78358	0.022954	Zc3h12a	zinc finger CCCH type containing 12A [Source:RGD Symbol;Acc:1306776]
ENSRNOG00000039048	0.783744	0.0387605	Cd200r1	CD200 receptor 1 [Source:RGD Symbol;Acc:61837]
ENSRNOG00000029670	0.804563	0.0116625	RGD1564606	similar to 60S ribosomal protein L23a [Source:RGD Symbol;Acc:1564606]
ENSRNOG00000027376	0.814567	0.00843675	Il17rc	interleukin 17 receptor C [Source:RGD Symbol;Acc:1306392]
ENSRNOG00000054806	0.829888	0.0186963	Cdkl3	Cyclin-dependent kinase-like 3 [Source:UniProtKB/Swiss-Prot;Acc:Q9JM01]
ENSRNOG00000052003	0.831732	0.0323098	Mkrn2os	makorin, ring finger protein 2, opposite strand [Source:MGI Symbol;Acc:MGI:1917541]
ENSRNOG00000018471	0.854571	0.0293492	LOC100362339	ribosomal protein S19-like [Source:RGD Symbol;Acc:2318347]
ENSRNOG00000010977	0.911952	0.0328016	Igfbp6	insulin-like growth factor binding protein 6 [Source:RGD Symbol;Acc:2877]
ENSRNOG00000010597	0.916662	0.0399212	Slc5a7	solute carrier family 5 (sodium/choline cotransporter), member 7 [Source:RGD Symbol;Acc:69270]
ENSRNOG00000037563	0.92061	0.0106173	Cd68	Cd68 molecule [Source:RGD Symbol;Acc:1305970]
ENSRNOG00000029841	1.00551	0.0252031	Cdh19	cadherin 19, type 2 [Source:RGD Symbol;Acc:1307169]
ENSRNOG00000032320	1.04651	0.0283251	AY172581.16	-
ENSRNOG00000046863	1.13583	0.0237205	C1ql2	complement component 1, q subcomponent-like 2 [Source:RGD Symbol;Acc:1594583]
ENSRNOG00000035516	1.13756	0.00958649	Mir132	microRNA 132 [Source:RGD Symbol;Acc:2325572]
ENSRNOG00000019440	1.16187	0.0288933	Kcnn4	potassium channel, calcium activated intermediate/small conductance subfamily N alpha, member 4 [Source:RGD Symbol;Acc:621476]
ENSRNOG00000040153	1.1852	0.0366849	Eif3h	eukaryotic translation initiation factor 3, subunit H [Source:RGD Symbol;Acc:735178]
ENSRNOG00000058276	1.18844	0.00999732	AABR07043200.1	Protein LOC100363633 [Source:UniProtKB/TrEMBL;Acc:F1LZJ7]
ENSRNOG00000028456	1.18936	0.0439711	Ush1g	Usher syndrome 1G [Source:RGD Symbol;Acc:1304551]
ENSRNOG00000059947	1.25115	0.00933699	Sdc1	Syndecan-1 [Source:UniProtKB/Swiss-Prot;Acc:P26260]
ENSRNOG00000017539	1.39981	0.00790943	Mmp9	matrix metallopeptidase 9 [Source:RGD Symbol;Acc:621320]
ENSRNOG00000059373	1.40117	0.0179868	AC127013.1	-
ENSRNOG00000057028	1.45328	0.049185	Rn60_10_0862.1	-
ENSRNOG00000047854	1.47968	0.023131	LOC100909593	class II histocompatibility antigen, M alpha chain-like [Source:RGD Symbol;Acc:6502526]
ENSRNOG00000030807	1.52937	0.0127507	LOC100912427	nuclease-sensitive element-binding protein 1-like [Source:RGD Symbol;Acc:6486912]
ENSRNOG00000051456	1.60958	0.0398474	AABR07013729.1	-
ENSRNOG00000045554	1.63512	0.00647647	LOC102551901	protein lifeguard 2-like [Source:RGD Symbol;Acc:7636626]
ENSRNOG00000051483	1.66549	0.00574617	AABR07002623.2	selenoprotein W [Source:RefSeq peptide;Acc:NP_037159]
ENSRNOG00000050535	1.68075	0.000318032	RragB	Ras-related GTP binding B [Source:RGD Symbol;Acc:619805]
ENSRNOG00000037206	1.72417	0.00264287	Ccdc77	coiled-coil domain containing 77 [Source:RGD Symbol;Acc:1310710]
ENSRNOG00000012708	1.74767	0.000695506	Ptchd4	patched domain containing 4 [Source:RGD Symbol;Acc:1563020]
ENSRNOG00000013141	1.74893	0.0249429	Eno2	enolase 2, gamma, neuronal [Source:RGD Symbol;Acc:2554]
ENSRNOG00000049598	1.76879	0.000737788	LOC100912571	eukaryotic translation initiation factor 4 gamma 1-like [Source:RGD Symbol;Acc:6486329]
ENSRNOG00000018736	1.82746	0.0381918	LOC100911615	patatin-like phospholipase domain-containing protein 2-like [Source:RGD Symbol;Acc:6492173]
ENSRNOG00000046968	1.93341	0.00345473	Nol8	nucleolar protein 8 [Source:RGD Symbol;Acc:1309551]
ENSRNOG00000000916	2.08021	0.0150703	Katnal1	katanin p60 subunit A-like 1 [Source:RGD Symbol;Acc:1359252]
ENSRNOG00000053404	2.27925	0.0163486	AC108546.1	-
ENSRNOG00000016444	2.31791	7.50714e-07	AABR07067506.1	-
ENSRNOG00000009022	2.43523	0.00121992	Rtkn	rhotekin [Source:RGD Symbol;Acc:727874]
ENSRNOG00000016164	2.68449	3.40746e-05	Fcrl2	Fc receptor-like 2 [Source:RGD Symbol;Acc:1306885]
ENSRNOG00000016275	2.90154	0.00460655	Ttr	transthyretin [Source:RGD Symbol;Acc:3916]
ENSRNOG00000058439	3.36037	0.00237687	Fam50a	family with sequence similarity 50, member A [Source:EntrezGene;Acc:293862]
ENSRNOG00000047971	3.67627	1.24688e-09	Mrpl36	mitochondrial ribosomal protein L36 [Source:RGD Symbol;Acc:1306375]
ENSRNOG00000047396	4.25162	4.28659e-23	Rmnd5b	required for meiotic nuclear division 5 homolog B (S. cerevisiae) [Source:RGD Symbol;Acc:1559511]

## Sheet: Table SE4
Table SE4: log2fold change and p-value statistics for genes signficantly regulated between 3.0 mg/kg psilocybin + 3.0 mg/kg ketanserin versus vehicle in the PFC of drug-naïve animals with p<0.05.
gene_id	log2FoldChange	pvalue	gene_name	gene_description
ENSRNOG00000023387	-6.20322	3.22904e-05	LOC100912599	NADH dehydrogenase [ubiquinone] iron-sulfur protein 6, mitochondrial-like [Source:RGD Symbol;Acc:6485961]
ENSRNOG00000002462	-3.77879	9.704e-07	LOC100911746	B9 domain-containing protein 1-like [Source:RGD Symbol;Acc:6490803]
ENSRNOG00000059883	-2.32779	0.000273123	AABR07052758.1	-
ENSRNOG00000018018	-2.2281	0.00388537	Kcnip2	Kv channel-interacting protein 2 [Source:RGD Symbol;Acc:70887]
ENSRNOG00000023899	-2.0479	0.00366477	LOC685513	similar to Guanine nucleotide-binding protein G(I)/G(S)/G(O) gamma-12 subunit precursor [Source:RGD Symbol;Acc:1592634]
ENSRNOG00000001746	-2.04764	0.00200429	Ncbp2	nuclear cap binding protein subunit 2 [Source:RGD Symbol;Acc:1596188]
ENSRNOG00000043219	-1.86548	0.0328922	Fbn2	fibrillin 2 [Source:RGD Symbol;Acc:620910]
ENSRNOG00000048357	-1.72996	0.0192349	Phykpl	5-phosphohydroxy-L-lysine phospho-lyase [Source:RGD Symbol;Acc:2293818]
ENSRNOG00000013662	-1.66468	0.0383534	Erich6	glutamate-rich 6 [Source:RGD Symbol;Acc:1559451]
ENSRNOG00000000723	-1.54815	0.0425559	RT1-CE5	RT1 class I, locus CE5 [Source:RGD Symbol;Acc:1595868]
ENSRNOG00000049944	-1.39277	0.00772233	LOC100911440	mitochondrial glutamate carrier 1-like [Source:RGD Symbol;Acc:6492572]
ENSRNOG00000055809	-1.30627	0.0105391	Epb4.1l1	erythrocyte protein band 4.1-like 1 [Source:MGI Symbol;Acc:MGI:103010]
ENSRNOG00000050511	-1.28898	0.0466551	Nyap1	neuronal tyrosine-phosphorylated phosphoinositide-3-kinase adaptor 1 [Source:RGD Symbol;Acc:1310964]
ENSRNOG00000049097	-1.25926	0.0130058	Rpl7a	ribosomal protein L7a [Source:RGD Symbol;Acc:1307586]
ENSRNOG00000014948	-1.23897	0.0166286	Osgin1	oxidative stress induced growth inhibitor 1 [Source:RGD Symbol;Acc:620679]
ENSRNOG00000048365	-1.17168	0.00914524	LOC100911625	gamma-enolase-like [Source:RGD Symbol;Acc:6491529]
ENSRNOG00000020821	-1.10059	0.0381347	Clip3	CAP-GLY domain containing linker protein 3 [Source:RGD Symbol;Acc:1306245]
ENSRNOG00000053891	-1.0183	0.0482896	AABR07018078.1	Protein Phf11b [Source:UniProtKB/TrEMBL;Acc:M0RB46]
ENSRNOG00000011871	-1.01477	0.00157146	Kat2b	K(lysine) acetyltransferase 2B [Source:RGD Symbol;Acc:1305902]
ENSRNOG00000000552	-0.953235	0.0153926	Col13a1	collagen, type XIII, alpha 1 [Source:RGD Symbol;Acc:1595704]
ENSRNOG00000046863	-0.911707	0.00290672	C1ql2	complement component 1, q subcomponent-like 2 [Source:RGD Symbol;Acc:1594583]
ENSRNOG00000000595	-0.892071	0.0194702	Traf3ip2	Traf3 interacting protein 2 [Source:RGD Symbol;Acc:1593240]
ENSRNOG00000045680	-0.882251	0.00478375	Cend1	cell cycle exit and neuronal differentiation 1 [Source:RGD Symbol;Acc:1309401]
ENSRNOG00000027511	-0.876393	0.023501	AC119015.1	-
ENSRNOG00000014361	-0.856893	0.0361267	Edn1	endothelin 1 [Source:RGD Symbol;Acc:2532]
ENSRNOG00000047206	-0.856552	0.0212081	LOC100911727	DNA ligase 1-like [Source:RGD Symbol;Acc:6491367]
ENSRNOG00000004928	-0.843768	0.0139636	Sntg2	syntrophin, gamma 2 [Source:RGD Symbol;Acc:1311276]
ENSRNOG00000051854	-0.825698	0.0241524	Enpep	glutamyl aminopeptidase [Source:RGD Symbol;Acc:621228]
ENSRNOG00000031993	-0.795899	0.00258869	Prim1	primase, DNA, polypeptide 1 [Source:RGD Symbol;Acc:621380]
ENSRNOG00000000795	-0.784367	0.0291473	RT1-N3	RT1 class Ib, locus N3 [Source:RGD Symbol;Acc:1598370]
ENSRNOG00000055103	-0.782413	0.0405519	Cftr	cystic fibrosis transmembrane conductance regulator [Source:MGI Symbol;Acc:MGI:88388]
ENSRNOG00000004459	-0.733582	0.0172611	Sdr9c7	short chain dehydrogenase/reductase family 9C, member 7 [Source:RGD Symbol;Acc:628716]
ENSRNOG00000013036	-0.71093	0.0260666	Epha8	Eph receptor A8 [Source:RGD Symbol;Acc:708543]
ENSRNOG00000029966	-0.659613	0.0454333	Xrcc4	X-ray repair complementing defective repair in Chinese hamster cells 4 [Source:RGD Symbol;Acc:1359573]
ENSRNOG00000039976	-0.632001	0.0152947	Ptk7	protein tyrosine kinase 7 [Source:RGD Symbol;Acc:1310472]
ENSRNOG00000016496	-0.625844	0.0361448	Ctsc	cathepsin C [Source:RGD Symbol;Acc:2445]
ENSRNOG00000008168	-0.625685	0.0363666	Wnt5b	wingless-type MMTV integration site family, member 5B [Source:RGD Symbol;Acc:628850]
ENSRNOG00000032307	-0.624907	0.0430736	Dsel	dermatan sulfate epimerase-like [Source:RGD Symbol;Acc:1307724]
ENSRNOG00000038025	-0.579213	0.0472803	Rpp38	ribonuclease P/MRP 38 subunit [Source:RGD Symbol;Acc:1307474]
ENSRNOG00000015906	-0.57054	0.0499322	Tgif1	TGFB-induced factor homeobox 1 [Source:RGD Symbol;Acc:1310517]
ENSRNOG00000002609	-0.562103	0.0357531	Ero1lb	ERO1-like beta (S. cerevisiae) [Source:RGD Symbol;Acc:1563548]
ENSRNOG00000031661	-0.561486	0.0386869	Zfp839	zinc finger protein 839 [Source:RGD Symbol;Acc:1562557]
ENSRNOG00000022597	-0.51247	0.0425958	Cenpj	centromere protein J [Source:RGD Symbol;Acc:1310464]
ENSRNOG00000025252	-0.48899	0.0342991	Yars2	tyrosyl-tRNA synthetase 2 (mitochondrial) [Source:RGD Symbol;Acc:1311696]
ENSRNOG00000006076	-0.482316	0.015645	Steap2	STEAP family member 2, metalloreductase [Source:RGD Symbol;Acc:1307050]
ENSRNOG00000014644	-0.471191	0.0211128	Zic1	Zic family member 1 [Source:RGD Symbol;Acc:620110]
ENSRNOG00000002556	-0.470454	0.0302215	Tsr2	TSR2, 20S rRNA accumulation, homolog (S. cerevisiae) [Source:RGD Symbol;Acc:1562416]
ENSRNOG00000000827	-0.469939	0.0296555	Ier3	immediate early response 3 [Source:RGD Symbol;Acc:1303321]
ENSRNOG00000010794	-0.437611	0.0366228	Dennd3	DENN/MADD domain containing 3 [Source:RGD Symbol;Acc:1311559]
ENSRNOG00000025142	-0.435414	0.0465681	Mex3b	mex-3 RNA binding family member B [Source:RGD Symbol;Acc:1306790]
ENSRNOG00000005615	-0.433309	0.037533	Gadd45a	growth arrest and DNA-damage-inducible, alpha [Source:RGD Symbol;Acc:2654]
ENSRNOG00000020525	-0.43165	0.0493744	Col5a3	collagen, type V, alpha 3 [Source:RGD Symbol;Acc:70922]
ENSRNOG00000019290	-0.429841	0.0381676	Pskh1	protein serine kinase H1 [Source:RGD Symbol;Acc:1304648]
ENSRNOG00000004927	-0.380744	0.0428833	Supt7l	suppressor of Ty 7 (S. cerevisiae)-like [Source:RGD Symbol;Acc:1562206]
ENSRNOG00000015625	0.423434	0.0173466	MGC116202	hypothetical protein LOC688735 [Source:RGD Symbol;Acc:1585272]
ENSRNOG00000054314	0.454681	0.0443416	Kcng1	Potassium voltage-gated channel, subfamily G, member 1, isoform CRA_a; Protein Kcng1 [Source:UniProtKB/TrEMBL;Acc:D4AD53]
ENSRNOG00000007267	0.485221	0.048772	Mnat1	MNAT CDK-activating kinase assembly factor 1 [Source:RGD Symbol;Acc:628874]
ENSRNOG00000014259	0.490373	0.0240545	Mycl	v-myc avian myelocytomatosis viral oncogene lung carcinoma derived homolog [Source:RGD Symbol;Acc:1588591]
ENSRNOG00000025154	0.492678	0.0495834	LOC100359574	NHP2 non-histone chromosome protein 2-like 1-like [Source:RGD Symbol;Acc:2323620]
ENSRNOG00000018379	0.493422	0.0432977	Zfp688	zinc finger protein 688 [Source:RGD Symbol;Acc:1310765]
ENSRNOG00000006956	0.498084	0.0228066	Adamtsl1	ADAMTS-like 1 [Source:RGD Symbol;Acc:1306439]
ENSRNOG00000004889	0.545016	0.0257175	Vangl2	VANGL planar cell polarity protein 2 [Source:RGD Symbol;Acc:1309442]
ENSRNOG00000011680	0.57795	0.0473691	Il16	interleukin 16 [Source:RGD Symbol;Acc:1583872]
ENSRNOG00000004171	0.579642	0.0457733	Dnah9	dynein, axonemal, heavy chain 9 [Source:RGD Symbol;Acc:621799]
ENSRNOG00000003028	0.579652	0.0274288	Dnah17	dynein, axonemal, heavy chain 17 [Source:MGI Symbol;Acc:MGI:1917176]
ENSRNOG00000029707	0.603989	0.00103843	Mt-nd4	mitochondrially encoded NADH dehydrogenase 4 [Source:RGD Symbol;Acc:620559]
ENSRNOG00000015076	0.668729	0.00984793	Cyp26b1	cytochrome P450, family 26, subfamily b, polypeptide 1 [Source:RGD Symbol;Acc:631379]
ENSRNOG00000001304	0.686773	0.0233974	Bcr	breakpoint cluster region [Source:RGD Symbol;Acc:1307993]
ENSRNOG00000003066	0.697653	0.0149215	Wnt9a	wingless-type MMTV integration site family, member 9A [Source:RGD Symbol;Acc:1305018]
ENSRNOG00000041744	0.721819	0.0385635	AABR07065531.1	-
ENSRNOG00000039582	0.756303	0.0363424	RGD1561161	similar to BC067074 protein [Source:RGD Symbol;Acc:1561161]
ENSRNOG00000049215	0.80105	0.0303907	Cbx2	chromobox homolog 2 [Source:RGD Symbol;Acc:1588561]
ENSRNOG00000009385	0.812074	0.0176829	Pik3cg	phosphatidylinositol-4,5-bisphosphate 3-kinase, catalytic subunit gamma [Source:RGD Symbol;Acc:1306468]
ENSRNOG00000033916	0.812305	0.0157999	LOC100363012	40S ribosomal protein S21-like [Source:RGD Symbol;Acc:2323583]
ENSRNOG00000015554	0.818773	0.0141832	Ankdd1a	ankyrin repeat and death domain containing 1A [Source:RGD Symbol;Acc:1586052]
ENSRNOG00000011200	0.829102	0.044793	Bhmt	betaine-homocysteine S-methyltransferase [Source:RGD Symbol;Acc:621496]
ENSRNOG00000023434	0.842193	0.0423515	Lrtomt	leucine rich transmembrane and O-methyltransferase domain containing [Source:RGD Symbol;Acc:1561509]
ENSRNOG00000052688	0.853666	0.00669203	Dnah2	dynein, axonemal, heavy chain 2 [Source:MGI Symbol;Acc:MGI:107731]
ENSRNOG00000033744	0.864267	0.0196742	Rasgrp4	RAS guanyl releasing protein 4 [Source:RGD Symbol;Acc:620476]
ENSRNOG00000029651	0.884956	0.0267506	Rdh16	retinol dehydrogenase 16 (all-trans) [Source:RGD Symbol;Acc:735050]
ENSRNOG00000060629	0.898452	0.0416495	AABR07024041.2	-
ENSRNOG00000000167	0.905782	0.0464293	Alas2	5'-aminolevulinate synthase 2 [Source:RGD Symbol;Acc:2084]
ENSRNOG00000039504	0.908069	0.0446272	LOC360919	similar to alpha-fetoprotein [Source:RGD Symbol;Acc:1561929]
ENSRNOG00000002174	0.909231	0.0321511	Cwh43	cell wall biogenesis 43 C-terminal homolog (S. cerevisiae) [Source:RGD Symbol;Acc:1310958]
ENSRNOG00000003546	0.919987	0.0202083	Tnfrsf12a	tumor necrosis factor receptor superfamily, member 12a [Source:RGD Symbol;Acc:631329]
ENSRNOG00000013330	0.924263	0.0130789	Cdhr1	cadherin-related family member 1 [Source:RGD Symbol;Acc:620420]
ENSRNOG00000024754	0.952354	0.0483852	AABR07043169.1	-
ENSRNOG00000023356	0.971397	0.0355996	Eif5b	eukaryotic translation initiation factor 5B [Source:RGD Symbol;Acc:735017]
ENSRNOG00000056996	0.996333	0.0146591	Ccdc108	coiled-coil domain containing 108 [Source:MGI Symbol;Acc:MGI:2444274]
ENSRNOG00000001854	1.06078	0.0491341	Tmtc1	transmembrane and tetratricopeptide repeat containing 1 [Source:RGD Symbol;Acc:1564868]
ENSRNOG00000014164	1.06874	0.0135116	Paqr5	progestin and adipoQ receptor family member V [Source:RGD Symbol;Acc:1311259]
ENSRNOG00000048199	1.07576	0.0178744	LOC100910336	40S ribosomal protein S19-like [Source:RGD Symbol;Acc:6498788]
ENSRNOG00000051831	1.08238	0.0145364	5_8S_rRNA	5.8S ribosomal RNA [Source:RFAM;Acc:RF00002]
ENSRNOG00000016553	1.10079	0.0147956	Vwa5b1	von Willebrand factor A domain containing 5B1 [Source:RGD Symbol;Acc:1308559]
ENSRNOG00000043465	1.10147	0.0162699	Arc	activity-regulated cytoskeleton-associated protein [Source:RGD Symbol;Acc:62037]
ENSRNOG00000022107	1.20819	0.0142632	RT1-M6-1	RT1 class I, locus M6, gene 1 [Source:RGD Symbol;Acc:1598232]
ENSRNOG00000059219	1.25121	0.0492218	Myo15	myosin XV [Source:MGI Symbol;Acc:MGI:1261811]
ENSRNOG00000053541	1.26623	0.0238958	AC103129.2	-
ENSRNOG00000007219	1.28674	0.0291317	Hsp90aa1	heat shock protein 90, alpha (cytosolic), class A member 1 [Source:RGD Symbol;Acc:631409]
ENSRNOG00000000390	1.33663	0.0265897	Rufy2	RUN and FYVE domain containing 2 [Source:RGD Symbol;Acc:1592188]
ENSRNOG00000047310	1.35784	0.0441556	LOC100912291	uncharacterized LOC100912291 [Source:RGD Symbol;Acc:6487565]
ENSRNOG00000037814	1.36268	0.036425	Cxcl17	chemokine (C-X-C motif) ligand 17 [Source:RGD Symbol;Acc:1304717]
ENSRNOG00000032994	1.36849	0.00563239	Myom3	myomesin 3 [Source:RGD Symbol;Acc:1310060]
ENSRNOG00000000384	1.37306	0.021018	Atoh7	atonal homolog 7 (Drosophila) [Source:RGD Symbol;Acc:1304957]
ENSRNOG00000047537	1.38472	0.0443698	LOC100912373	uncharacterized LOC100912373 [Source:RGD Symbol;Acc:6487307]
ENSRNOG00000032130	1.41198	0.0217575	LOC100360056	6.8 kDa mitochondrial proteolipid [Source:RGD Symbol;Acc:2322889]
ENSRNOG00000036910	1.44866	0.0326132	LOC100362344	mKIAA1238 protein-like [Source:RGD Symbol;Acc:2318342]
ENSRNOG00000015322	1.45061	0.0476945	Zfp78	zinc finger protein 78 [Source:MGI Symbol;Acc:MGI:107783]
ENSRNOG00000023561	1.47947	0.0127813	LOC100361584	anoctamin 2-like [Source:RGD Symbol;Acc:2319885]
ENSRNOG00000052003	1.53942	0.00452724	Mkrn2os	makorin, ring finger protein 2, opposite strand [Source:MGI Symbol;Acc:MGI:1917541]
ENSRNOG00000008219	1.572	0.029986	Ccdc33	coiled-coil domain containing 33 [Source:RGD Symbol;Acc:1561126]
ENSRNOG00000024494	1.61295	0.0259456	AABR07056633.1	Uncharacterized protein [Source:UniProtKB/TrEMBL;Acc:F1M063]
ENSRNOG00000016444	1.62315	0.000557803	AABR07067506.1	-
ENSRNOG00000001167	1.69042	0.0260486	Ubash3a	ubiquitin associated and SH3 domain containing, A [Source:RGD Symbol;Acc:1310305]
ENSRNOG00000037206	1.71611	0.00643565	Ccdc77	coiled-coil domain containing 77 [Source:RGD Symbol;Acc:1310710]
ENSRNOG00000000277	1.73343	0.0301805	Tet1	tet methylcytosine dioxygenase 1 [Source:RGD Symbol;Acc:1310993]
ENSRNOG00000050805	1.75239	0.00549632	Tsc22d4	TSC22 domain family, member 4 [Source:RGD Symbol;Acc:1584380]
ENSRNOG00000045877	1.82526	0.0134246	LOC100909544	bromodomain-containing protein 2-like [Source:RGD Symbol;Acc:6502942]
ENSRNOG00000017392	1.84172	0.049336	Fgf2	fibroblast growth factor 2 [Source:RGD Symbol;Acc:2609]
ENSRNOG00000003645	1.8523	0.00465129	Hnrnpab	heterogeneous nuclear ribonucleoprotein A/B [Source:RGD Symbol;Acc:69255]
ENSRNOG00000053147	1.89372	0.0443555	AC141521.2	-
ENSRNOG00000009022	1.90152	0.00411129	Rtkn	rhotekin [Source:RGD Symbol;Acc:727874]
ENSRNOG00000043745	2.04028	0.0148624	AABR07028622.1	-
ENSRNOG00000061763	2.08874	0.0103194	AABR07012039.1	-
ENSRNOG00000047351	2.18	0.0128622	AABR07015081.1	-
ENSRNOG00000058439	2.49158	0.0205567	Fam50a	family with sequence similarity 50, member A [Source:EntrezGene;Acc:293862]
ENSRNOG00000053064	2.53086	0.0292238	AABR07004130.1	-
ENSRNOG00000049743	2.73159	0.000829994	Gstm5	glutathione S-transferase, mu 5 [Source:RGD Symbol;Acc:61964]
ENSRNOG00000059348	3.13549	8.07067e-07	LOC103694902	ubiquitin-conjugating enzyme E2 B [Source:RGD Symbol;Acc:9295755]
ENSRNOG00000047396	3.31947	0.000193228	Rmnd5b	required for meiotic nuclear division 5 homolog B (S. cerevisiae) [Source:RGD Symbol;Acc:1559511]
ENSRNOG00000037607	4.26874	7.36742e-48	LOC100911575	60S acidic ribosomal protein P2-like [Source:RGD Symbol;Acc:6491911]

## Sheet: Table SE5
Table SE5: RRHO expression values for genes in the PFC following treatment with 1.0 mg/kg psilocybin, 3.0 mg/kg psilocybin, 3.0 mg/kg ketanserin or 3.0 mg/kg psilocybin + ketanserin
Genes	1.0 mg/kg psilocybin	3.0 mg/kg psilocybin	3.0 mg/kg ketanserin	3.0 mg/kg psilocybin + 3.0 mg/kg ketanserin
ENSRNOG00000000001	0.157847	0.581117	-0.0247155	0.077674
ENSRNOG00000000007	-0.286929	-0.576466	-0.337078	-0.258939
ENSRNOG00000000008	0.232572	0.187373	0.0727922	0.639565
ENSRNOG00000000010	1.33967	1.08637	0.0695835	0.0105968
ENSRNOG00000000012	-0.260616	0.184646	0.397291	0.246286
ENSRNOG00000000017	0.0818507	0.912272	0.253894	-0.0288681
ENSRNOG00000000021	0.0168638	-0.170187	0.540708	0.544194
ENSRNOG00000000024	0.165106	1.25207	-0.032563	0.0844687
ENSRNOG00000000033	0.412296	0.149922	0.193897	0.368439
ENSRNOG00000000034	0.0802956	0.120865	0.24484	0.022559
ENSRNOG00000000036	-0.0438554	0.111113	-0.565285	-0.433668
ENSRNOG00000000040	0.735463	-0.130041	0.0353074	1.21386
ENSRNOG00000000041	0.330225	0.0303688	0.587377	0.203055
ENSRNOG00000000042	-0.364298	-0.454495	-0.149032	0.410113
ENSRNOG00000000043	-1.3995	-0.280895	-0.354841	-0.222549
ENSRNOG00000000044	0.0995509	0.195387	0.208187	0.555369
ENSRNOG00000000047	0.242666	-0.178106	-0.162401	-0.359296
ENSRNOG00000000048	-0.099731	-0.200445	-0.0115234	0.256971
ENSRNOG00000000054	0.357567	0.0665671	0.0166526	-0.209879
ENSRNOG00000000055	-0.251742	0.00456466	0.226447	-0.0544217
ENSRNOG00000000060	0.544327	-0.432554	-0.363921	-0.471815
ENSRNOG00000000062	-0.142549	-0.184049	0.0528174	0.74829
ENSRNOG00000000064	0.121137	0.45446	-0.812932	-0.191277
ENSRNOG00000000065	-0.481818	0.0457352	-0.285543	-0.421216
ENSRNOG00000000066	-0.627803	-0.261456	-0.0595178	0.215007
ENSRNOG00000000068	-0.162038	0.0456385	-0.0275938	-0.0110714
ENSRNOG00000000070	-0.202368	0.115599	0.238297	0.0936199
ENSRNOG00000000073	0.0495822	-0.309192	-0.208379	0.319464
ENSRNOG00000000075	0.0685804	-0.0109257	0.152078	0.00700136
ENSRNOG00000000081	-0.118382	-0.674037	-0.318316	-0.828285
ENSRNOG00000000082	0.522228	-0.372358	0.0104274	-0.316644
ENSRNOG00000000091	-0.395545	-0.00876201	0.0480131	0.147428
ENSRNOG00000000095	0.346703	-0.350098	-0.277523	-0.132956
ENSRNOG00000000096	-0.878966	-0.779993	-0.212221	-0.98724
ENSRNOG00000000097	0.673047	0.628758	0.322551	0.098465
ENSRNOG00000000098	-0.0858852	-0.297608	-0.0929437	-0.0774693
ENSRNOG00000000104	0.365617	0.736611	0.427752	0.312642
ENSRNOG00000000105	-0.426944	-0.414269	0.441412	0.54334
ENSRNOG00000000108	-0.125779	0.176518	-0.369583	-0.0828742
ENSRNOG00000000109	-0.0645796	-0.12092	-0.0639703	-0.447071
ENSRNOG00000000111	0.02722	0.339482	-0.328988	-0.0993356
ENSRNOG00000000112	-0.00480186	0.0417404	0.178201	-0.0596947
ENSRNOG00000000113	-0.0173852	0.0262932	0.649302	0.284896
ENSRNOG00000000121	-0.0611066	0.0454465	-0.19595	-0.179384
ENSRNOG00000000122	0.341953	0.228805	0.164201	0.0526078
ENSRNOG00000000123	0.366179	0.454223	0.736521	-0.0698791
ENSRNOG00000000127	-0.64314	-0.334549	0.434044	0.358354
ENSRNOG00000000129	-0.530731	-0.354042	-0.0176225	0.150037
ENSRNOG00000000130	0.184276	-0.0176347	0.0503797	0.238348
ENSRNOG00000000133	-0.231503	-0.0458025	-0.0598471	0.524286
ENSRNOG00000000137	-0.148547	-0.0531393	-0.124925	0.233751
ENSRNOG00000000138	0.6158	0.325092	0.103309	-0.200434
ENSRNOG00000000142	0.143637	0.155766	0.203736	0.137093
ENSRNOG00000000145	-0.585852	-0.396609	0.0289807	0.395183
ENSRNOG00000000150	-0.272846	0.0359163	-0.464252	-0.345331
ENSRNOG00000000151	0.173542	-0.336279	0.391809	0.0392772
ENSRNOG00000000155	-0.202631	-0.168719	0.248301	0.218408
ENSRNOG00000000156	0.337943	-0.153864	-0.606439	-0.504203
ENSRNOG00000000157	-0.0809081	0.380486	-0.0502908	0.168947
ENSRNOG00000000158	0.39997	1.30766	-0.147694	0.00936337
ENSRNOG00000000161	-0.168305	-0.274557	0.0207743	0.0203151
ENSRNOG00000000164	-0.0569034	-0.594934	-0.0688558	-0.305026
ENSRNOG00000000165	0.115035	0.643822	0.386085	0.908423
ENSRNOG00000000166	-0.497496	0.0572437	-0.104855	-0.475701
ENSRNOG00000000167	0.397437	0.517573	0.20225	1.33321
ENSRNOG00000000168	-0.111529	-0.545263	0.204081	-0.352446
ENSRNOG00000000169	-0.370739	-0.527327	0.198777	-0.159249
ENSRNOG00000000170	-0.145063	-1.00041	-0.148282	-0.156507
ENSRNOG00000000172	0.0607419	0.338497	-0.0155598	-1.11521
ENSRNOG00000000175	-0.0962297	-0.051612	-0.750935	-0.460562
ENSRNOG00000000177	0.263375	0.0246656	-0.467232	0.489807
ENSRNOG00000000184	-0.17393	-0.135927	0.412568	0.324812
ENSRNOG00000000185	0.152351	0.253898	-0.331662	0.0334573
ENSRNOG00000000186	0.265106	0.38791	-0.39855	-0.0519842
ENSRNOG00000000187	0.00889747	0.522698	0.192604	0.69375
ENSRNOG00000000190	-0.0530588	-0.691082	-0.0506442	0.317086
ENSRNOG00000000195	-0.949468	-0.388448	0.146931	-1.27977
ENSRNOG00000000196	-0.20039	0.501159	-0.000388131	0.68485
ENSRNOG00000000204	0.17924	-0.148399	0.414455	0.368958
ENSRNOG00000000219	0.567298	0.245428	0.29722	0.0918953
ENSRNOG00000000221	0.297476	0.0455845	0.272079	-0.13333
ENSRNOG00000000230	0.355932	0.809538	0.0123538	0.317115
ENSRNOG00000000231	0.233669	0.147498	-0.142504	-0.124477
ENSRNOG00000000233	-0.0414304	-1.33537	-0.259932	-0.417684
ENSRNOG00000000236	0.215182	-0.0864931	0.10341	-0.1427
ENSRNOG00000000237	-0.49413	-0.677357	0.0235472	0.167205
ENSRNOG00000000239	-0.100495	-0.193255	-0.11679	-0.652862
ENSRNOG00000000244	-0.319895	-0.243426	-0.504857	-0.196735
ENSRNOG00000000245	-0.388982	-0.552757	-0.820696	-0.214923
ENSRNOG00000000246	0.0130192	-0.0596826	-0.05564	-0.133035
ENSRNOG00000000247	0.0440763	-0.0378809	-0.368522	-0.13432
ENSRNOG00000000248	-0.419795	-0.0646974	-0.0371283	-0.236603
ENSRNOG00000000249	0.237544	0.149516	-0.00471625	-0.0380527
ENSRNOG00000000250	-0.261219	0.0369876	0.0983833	-0.00796235
ENSRNOG00000000251	-0.126231	-0.119341	-0.0113124	0.131434
ENSRNOG00000000257	-0.384269	-0.676035	0.213778	0.100236
ENSRNOG00000000258	-0.218657	-0.041065	0.046726	0.175192
ENSRNOG00000000262	0.263447	0.392619	0.263554	-0.0465064
ENSRNOG00000000264	-0.486555	-0.700408	-0.387647	-0.533743
ENSRNOG00000000274	0.178875	0.0529283	0.0327524	0.0398127
ENSRNOG00000000275	-0.672577	-0.0994185	-0.0822741	0.068924
ENSRNOG00000000277	0.597773	-0.119844	0.414422	1.52027
ENSRNOG00000000279	0.370998	0.677875	-0.00977568	-0.386982
ENSRNOG00000000281	-0.0564406	-1.44535	-1.88135	-0.788554
ENSRNOG00000000282	-0.565167	-0.547728	-0.331915	NA
ENSRNOG00000000283	-0.228037	0.0450523	0.0481587	0.00750864
ENSRNOG00000000288	0.2617	0.0492804	-1.02536	0.0670054
ENSRNOG00000000299	-0.512639	-0.413954	-0.11906	0.319605
ENSRNOG00000000302	-0.359089	0.117862	-0.198352	-0.324769
ENSRNOG00000000303	0.0813111	-0.701036	-0.0619754	0.00544083
ENSRNOG00000000304	0.0876399	-0.635888	-0.0380286	-0.439663
ENSRNOG00000000306	0.337861	0.512654	-0.129551	-0.379978
ENSRNOG00000000307	0.00996751	0.176813	0.084237	-0.30185
ENSRNOG00000000308	-0.0935851	-0.0730819	-0.398782	0.431969
ENSRNOG00000000312	-0.129672	0.0702389	-0.0325175	0.225047
ENSRNOG00000000314	-0.15272	-0.0974031	-0.0211485	0.0310371
ENSRNOG00000000316	0.0159742	0.17093	0.498827	0.423127
ENSRNOG00000000321	-0.0280248	0.711795	0.393147	0.196124
ENSRNOG00000000322	0.6438	0.280485	0.0293844	-0.138062
ENSRNOG00000000323	0.104277	0.0853725	0.347179	-0.018438
ENSRNOG00000000327	-0.212804	0.0160415	0.0470739	0.0079863
ENSRNOG00000000340	0.350949	1.05402	0.0166006	0.06547
ENSRNOG00000000341	-0.429272	-1.11951	-0.702786	-0.878025
ENSRNOG00000000368	-0.590119	0.803066	0.468794	-0.257023
ENSRNOG00000000373	0.0433992	-0.0873608	0.392209	0.360439
ENSRNOG00000000376	-0.449105	-0.0230541	-0.447157	-0.411777
ENSRNOG00000000378	-0.049121	0.00651018	-0.330208	-0.10981
ENSRNOG00000000383	-0.37092	-0.839637	-0.272097	-0.884549
ENSRNOG00000000384	0.390792	0.643024	0.289383	1.67741
ENSRNOG00000000386	0.0864192	-0.389058	-0.031665	0.214459
ENSRNOG00000000387	-0.200348	-0.695545	0.163875	0.0233004
ENSRNOG00000000390	-0.219396	0.158027	-0.151842	1.57529
ENSRNOG00000000392	-0.0118058	-0.0422789	-0.474363	-0.556934
ENSRNOG00000000394	0.431435	0.520544	-0.304169	0.0595463
ENSRNOG00000000395	-0.0733612	0.051077	-0.00249341	-0.169996
ENSRNOG00000000396	-0.0935992	0.113957	-0.043712	-0.116704
ENSRNOG00000000397	0.883702	0.177558	0.128061	0.0209039
ENSRNOG00000000398	-0.250228	0.220024	-0.475545	-0.719692
ENSRNOG00000000405	-0.161473	-0.00489538	-0.166674	-0.165328
ENSRNOG00000000406	-0.358165	-0.626887	-0.224431	-0.371925
ENSRNOG00000000407	-0.0751619	-0.288814	0.0532853	0.448089
ENSRNOG00000000408	0.116649	-0.301381	0.0920827	0.0564647
ENSRNOG00000000410	-0.0475698	-0.238718	0.0994839	-0.730629
ENSRNOG00000000411	0.0799773	0.251902	0.501178	0.0300311
ENSRNOG00000000412	-0.07595	0.00680177	0.235381	-0.138093
ENSRNOG00000000413	1.42241	0.247578	-0.722396	0.112629
ENSRNOG00000000414	0.265256	0.0168006	1.02479	0.167684
ENSRNOG00000000415	0.201026	-0.200881	-0.0248773	-0.737958
ENSRNOG00000000417	0.0752904	-0.488765	-0.228151	0.0481435
ENSRNOG00000000418	-0.0406292	0.213323	-0.117731	-0.291607
ENSRNOG00000000420	-0.0791413	0.486988	-0.00148164	0.0842572
ENSRNOG00000000421	0.316518	0.428406	0.0377609	-0.0688025
ENSRNOG00000000422	0.397022	0.517257	0.0555556	0.216036
ENSRNOG00000000423	0.214918	-0.520921	-0.00255642	-0.0144638
ENSRNOG00000000428	0.227188	0.3834	0.562595	1.21701
ENSRNOG00000000431	0.508614	0.201413	-0.021007	-0.222738
ENSRNOG00000000432	0.764129	0.310912	0.0503758	0.207962
ENSRNOG00000000433	0.320768	0.239167	-0.000841951	-0.264937
ENSRNOG00000000435	0.00427978	-0.0741582	-0.412523	-0.437716
ENSRNOG00000000436	0.00531985	-0.0481975	-0.29927	-0.180548
ENSRNOG00000000437	0.28775	0.504529	0.274492	0.123182
ENSRNOG00000000438	0.102989	0.0959774	-0.599955	-0.185542
ENSRNOG00000000439	0.0437501	0.363853	0.162398	-0.339179
ENSRNOG00000000440	0.180958	0.065364	0.100947	-0.109662
ENSRNOG00000000441	-0.233905	1.41416	-0.0974496	0.606923
ENSRNOG00000000442	0.087264	0.110004	-0.244486	-0.263616
ENSRNOG00000000443	0.90128	0.984482	-0.0496533	-0.206197
ENSRNOG00000000451	-0.232945	0.14776	-0.0602157	-0.312456
ENSRNOG00000000454	-0.169962	0.275886	-0.128538	-0.139733
ENSRNOG00000000455	-0.0620508	0.368272	0.284614	-0.0899891
ENSRNOG00000000456	0.514182	0.943686	-0.0675787	0.207277
ENSRNOG00000000457	-0.0440838	0.0949931	-0.0123873	-0.0572897
ENSRNOG00000000459	1.36433	0.635497	0.00114025	0.30353
ENSRNOG00000000461	-0.242853	-1.62727	-1.97091	-0.755911
ENSRNOG00000000463	-0.456597	-0.540933	-0.994672	-0.663996
ENSRNOG00000000464	0.364415	-0.00528166	-0.218596	-0.111904
ENSRNOG00000000465	0.414712	0.0134677	0.168606	0.0795982
ENSRNOG00000000466	0.158333	0.040993	-0.454669	-0.21955
ENSRNOG00000000467	0.265844	0.346952	-0.038569	0.0576932
ENSRNOG00000000470	-0.941678	-0.432815	0.0310617	-0.242048
ENSRNOG00000000471	0.821498	0.519224	0.0442132	0.0879538
ENSRNOG00000000473	0.275904	0.516691	-0.249614	0.105102
ENSRNOG00000000474	-0.170603	-0.0851822	-0.0162498	-0.180979
ENSRNOG00000000476	0.314997	0.42638	0.194906	0.341526
ENSRNOG00000000477	0.334812	-0.0976318	0.122197	0.075383
ENSRNOG00000000478	-0.140231	-0.239707	-0.0643845	-0.243741
ENSRNOG00000000479	-0.0388094	0.0586161	-0.442414	-0.594671
ENSRNOG00000000480	0.0749308	0.151094	-0.339189	-0.106484
ENSRNOG00000000481	0.177855	0.141056	-0.435944	-0.159914
ENSRNOG00000000483	0.0634596	0.463826	0.264271	0.461386
ENSRNOG00000000485	0.191717	0.288062	-0.051546	-0.073447
ENSRNOG00000000486	0.00973566	-0.08424	-0.178007	-0.248235
ENSRNOG00000000487	0.993578	-0.0464757	-0.122216	-0.254622
ENSRNOG00000000488	0.236437	0.320117	0.116877	0.00391886
ENSRNOG00000000490	0.256982	0.44215	-0.479724	-0.0779936
ENSRNOG00000000491	0.545938	0.390311	0.153817	0.153585
ENSRNOG00000000493	0.0248881	0.272838	-0.312823	-0.187153
ENSRNOG00000000495	-0.242035	-0.431168	0.0169726	0.236625
ENSRNOG00000000498	0.0792274	-0.189094	0.158309	-0.251225
ENSRNOG00000000499	-0.0997703	-0.548985	-0.19806	-0.471685
ENSRNOG00000000500	-0.291709	-0.5418	0.0643852	0.328465
ENSRNOG00000000501	0.253635	0.127456	0.181914	0.243129
ENSRNOG00000000502	0.199108	-0.157639	0.182225	-0.171317
ENSRNOG00000000503	0.949705	0.614738	0.484938	0.0483362
ENSRNOG00000000504	-0.123371	0.0140161	-0.567444	-0.645749
ENSRNOG00000000506	-0.00805995	0.17453	-0.168206	0.0326366
ENSRNOG00000000510	0.0865216	0.0701955	0.214115	-0.0981631
ENSRNOG00000000511	-0.386306	-0.514574	0.109673	0.370769
ENSRNOG00000000512	-1.56718	-1.11611	0.328692	-0.0280525
ENSRNOG00000000513	-0.0175023	-0.239931	-0.0692239	0.0216195
ENSRNOG00000000515	0.377754	0.562763	0.172692	-0.0767848
ENSRNOG00000000516	-0.251742	-0.251242	-0.258712	-0.257718
ENSRNOG00000000517	-0.509909	-0.344304	0.0557869	-0.0186821
ENSRNOG00000000519	-0.696949	-0.405056	-0.0237448	0.0720143
ENSRNOG00000000520	0.300514	0.573115	-0.00753545	-0.122638
ENSRNOG00000000521	0.360842	0.74023	0.495181	0.202913
ENSRNOG00000000522	0.098629	0.756481	0.0274058	-0.20887
ENSRNOG00000000523	0.10152	0.122358	-0.147135	-0.048502
ENSRNOG00000000524	-0.0820013	0.0968978	-0.125574	-0.308609
ENSRNOG00000000525	-0.116302	0.118748	0.0173761	0.106299
ENSRNOG00000000527	0.119548	0.449506	-0.0084188	-0.0358257
ENSRNOG00000000528	0.565801	0.368043	0.325387	0.684036
ENSRNOG00000000529	0.0943383	-0.174821	0.477557	0.392848
ENSRNOG00000000531	0.00139531	-0.00603025	-0.409344	-0.286286
ENSRNOG00000000532	0.0919158	-0.215583	-0.0654923	-0.118045
ENSRNOG00000000536	-0.0285621	-1.29508	0.0175541	-0.0759823
ENSRNOG00000000540	-0.392301	-0.439035	-0.0509245	0.147915
ENSRNOG00000000541	0.223922	0.778076	-0.00787303	0.10373
ENSRNOG00000000542	0.399043	1.20727	0.268043	0.322437
ENSRNOG00000000543	0.2275	0.624561	0.3405	0.430929
ENSRNOG00000000546	0.121996	-0.0989546	0.102125	-0.217331
ENSRNOG00000000547	-0.403509	-0.613617	0.0171483	0.0762288
ENSRNOG00000000549	-0.411456	-0.20188	0.171542	-0.0436454
ENSRNOG00000000551	0.0536622	0.195588	-0.192452	-0.155455
ENSRNOG00000000552	-1.17201	-1.38443	-1.22526	-1.81269
ENSRNOG00000000557	-0.0112113	0.0566863	0.0855022	-0.294062
ENSRNOG00000000559	-0.249853	-0.589124	0.459899	-0.672967
ENSRNOG00000000560	0.307252	-0.0982486	-0.347828	-0.274146
ENSRNOG00000000561	-0.0732823	0.172588	0.312848	0.200445
ENSRNOG00000000562	-0.0838049	-0.135722	0.0707872	-0.0276163
ENSRNOG00000000563	0.504894	1.21057	0.854334	0.0416573
ENSRNOG00000000564	-0.124754	-0.232024	0.0284858	0.0539233
ENSRNOG00000000565	-1.51605	-0.638193	-0.791179	-0.172766
ENSRNOG00000000566	0.0533175	0.986421	-0.116237	0.396701
ENSRNOG00000000567	0.233276	-0.317352	0.0273105	-0.221921
ENSRNOG00000000568	0.267069	-0.0208705	0.045088	0.941215
ENSRNOG00000000569	-0.264056	-0.254358	0.287278	-0.0631775
ENSRNOG00000000571	0.424917	-0.064637	-0.00620639	-0.377987
ENSRNOG00000000572	0.253408	-0.130057	-0.802004	0.142366
ENSRNOG00000000576	0.0184485	0.407562	-0.0195385	0.204429
ENSRNOG00000000579	0.25581	0.461826	0.700231	-0.128075
ENSRNOG00000000580	0.122166	-0.295878	0.440973	0.150197
ENSRNOG00000000581	-0.828248	-0.0828351	-0.429504	-0.280665
ENSRNOG00000000582	-0.12833	0.253032	0.0966078	-0.0252376
ENSRNOG00000000583	-0.760469	-0.379812	-0.260063	0.247058
ENSRNOG00000000585	-0.801974	-1.11547	-0.302032	-0.351661
ENSRNOG00000000586	0.461898	0.398877	-0.0943205	0.353921
ENSRNOG00000000587	-0.144609	0.153879	-0.0832406	-0.0720291
ENSRNOG00000000588	0.249399	0.100765	0.289079	-0.406769
ENSRNOG00000000589	0.486544	0.280588	1.08511	0.0465817
ENSRNOG00000000593	-0.297694	-0.404582	-0.0154714	-0.199342
ENSRNOG00000000595	-0.129361	0.091433	-0.268312	-1.71063
ENSRNOG00000000596	-0.0125288	-0.530005	0.166083	0.0240852
ENSRNOG00000000597	-0.143632	0.343341	0.377785	0.343746
ENSRNOG00000000598	-0.373238	-0.760584	-0.0501689	-0.495968
ENSRNOG00000000599	-0.41298	0.0351283	-0.110514	0.300491
ENSRNOG00000000604	0.490913	0.861154	0.68305	0.440252
ENSRNOG00000000605	-0.375206	-0.119131	0.216982	-0.00659794
ENSRNOG00000000606	-0.66938	-0.247119	-0.269737	0.105671
ENSRNOG00000000609	-0.00644484	0.114333	0.353181	0.613277
ENSRNOG00000000610	0.141567	0.202205	-0.604476	-0.253862
ENSRNOG00000000611	0.0635891	0.00931413	-0.0987395	-0.601654
ENSRNOG00000000613	-0.0642705	-0.00658108	-0.107608	0.0538149
ENSRNOG00000000614	-0.048509	-0.0371121	-0.3509	-0.114807
ENSRNOG00000000618	0.303591	-0.26092	0.22468	0.604989
ENSRNOG00000000622	0.305267	0.525595	-0.243725	-0.00136955
ENSRNOG00000000632	-0.221932	-0.594441	-0.850126	-0.60244
ENSRNOG00000000633	-1.22195	-0.267449	-0.462908	-0.311499
ENSRNOG00000000634	0.0109529	0.200667	-0.207545	-0.0303922
ENSRNOG00000000635	-0.775248	-0.283068	-0.0691818	0.356052
ENSRNOG00000000636	-0.295919	-0.334152	0.238495	0.141736
ENSRNOG00000000638	-0.653629	-0.318563	-0.0346656	0.154492
ENSRNOG00000000639	-0.196994	-0.248691	0.115959	0.50497
ENSRNOG00000000640	0.419973	0.72481	1.18727	0.989638
ENSRNOG00000000641	0.410109	0.0220484	0.466525	-0.0554389
ENSRNOG00000000645	0.279533	0.136333	0.377634	0.540856
ENSRNOG00000000648	-0.121037	0.0227467	0.422723	0.19072
ENSRNOG00000000655	0.0735056	0.180738	0.0932145	-0.224678
ENSRNOG00000000657	-0.440525	-0.517722	-0.0823012	0.104077
ENSRNOG00000000658	-0.705604	-0.899387	-0.542652	-0.0429935
ENSRNOG00000000661	-0.154507	-0.0996566	-0.0258386	0.00768674
ENSRNOG00000000662	0.333867	0.650054	0.329037	-0.0373553
ENSRNOG00000000663	0.180886	-0.0142513	0.11848	-0.265024
ENSRNOG00000000664	0.14487	0.04559	-0.111762	-0.313689
ENSRNOG00000000665	-0.303084	-0.182395	-0.0322847	0.665103
ENSRNOG00000000692	-0.605079	-0.879365	-0.828609	-0.636667
ENSRNOG00000000693	0.0494768	0.259065	0.297727	0.0345308
ENSRNOG00000000695	-0.220956	-0.341956	-0.0550074	0.262772
ENSRNOG00000000697	0.0865336	0.863694	0.630031	-0.0170744
ENSRNOG00000000699	-0.0143485	0.296579	-0.262067	-0.0164497
ENSRNOG00000000700	0.00521318	-0.353693	0.164746	0.0141053
ENSRNOG00000000701	0.297972	0.464783	-0.0212039	-0.175813
ENSRNOG00000000702	-0.103675	0.0971623	0.205253	0.168437
ENSRNOG00000000704	0.549763	0.434198	0.0138027	0.644048
ENSRNOG00000000708	-0.218107	-0.163652	0.042397	0.0716654
ENSRNOG00000000713	-0.225481	-0.029456	-0.126742	0.439653
ENSRNOG00000000715	-0.135847	0.269827	0.0488685	-0.02979
ENSRNOG00000000716	0.335597	0.147343	0.313339	0.357621
ENSRNOG00000000718	0.157606	0.125106	0.20625	0.644603
ENSRNOG00000000720	0.148873	-0.345336	-0.0782987	0.104508
ENSRNOG00000000723	-0.07242	-1.00605	-1.09132	-1.37104
ENSRNOG00000000728	0.742874	0.332158	-0.761881	0.185741
ENSRNOG00000000729	-0.0851576	-0.188652	0.0675519	-0.173645
ENSRNOG00000000748	0.00206947	0.60561	0.25878	0.115178
ENSRNOG00000000763	0.65063	0.739485	0.218956	0.0669801
ENSRNOG00000000767	0.182327	-0.61437	-0.7708	-0.123286
ENSRNOG00000000768	0.00379967	-0.161327	-0.0775895	0.0019789
ENSRNOG00000000774	0.0970048	0.254083	0.490659	0.37641
ENSRNOG00000000775	0.268336	-0.57385	-0.204842	-0.369116
ENSRNOG00000000777	0.455823	0.802413	1.13685	0.973439
ENSRNOG00000000778	-0.106616	-0.579494	-1.16327	-0.57858
ENSRNOG00000000779	0.255814	0.422985	-0.283754	-0.282321
ENSRNOG00000000780	0.108033	0.272797	0.0327111	-0.227633
ENSRNOG00000000781	-0.205079	0.235972	0.112115	0.451487
ENSRNOG00000000782	0.252093	0.013597	0.0414067	0.191676
ENSRNOG00000000783	-0.239841	-0.239707	-0.245158	-0.243741
ENSRNOG00000000785	-0.937458	-0.143547	-0.103576	-0.731889
ENSRNOG00000000786	0.0573043	0.46248	-0.268074	-0.209766
ENSRNOG00000000787	0.361464	-0.356132	0.0128869	-0.230976
ENSRNOG00000000795	-0.160211	-0.442876	-0.58585	-1.5354
ENSRNOG00000000796	0.195784	-0.107001	0.249362	0.0812089
ENSRNOG00000000798	0.445402	0.645699	0.45619	0.644959
ENSRNOG00000000799	0.0929029	-0.0841441	0.458364	0.13837
ENSRNOG00000000800	-0.498795	0.401055	0.223991	-0.282749
ENSRNOG00000000801	0.221322	0.705123	-0.00581811	-0.0748514
ENSRNOG00000000802	-0.112421	-0.0490555	0.0849746	-0.148387
ENSRNOG00000000804	0.00310296	0.224724	-0.151425	-0.0449868
ENSRNOG00000000805	-0.11137	0.0540997	-0.0188922	-0.00784418
ENSRNOG00000000808	-0.277624	0.0561253	0.195513	0.108381
ENSRNOG00000000809	0.359737	1.56457	0.0133894	0.184383
ENSRNOG00000000811	0.840775	-0.218738	0.191553	-0.173929
ENSRNOG00000000812	0.00134822	0.0819329	-0.349827	-0.0854771
ENSRNOG00000000814	-0.156701	0.62203	-0.158982	-0.133925
ENSRNOG00000000815	-0.220111	-0.00446205	-0.536742	-0.158506
ENSRNOG00000000816	0.037648	0.93893	0.347964	-0.120543
ENSRNOG00000000818	-0.0646487	-0.370934	-0.366279	0.578093
ENSRNOG00000000823	-0.113758	-0.52764	-0.109002	-0.0681955
ENSRNOG00000000824	0.571868	1.32518	0.783209	-0.336392
ENSRNOG00000000825	1.26758	0.599052	-0.01238	-0.182932
ENSRNOG00000000826	0.137738	0.288302	-0.147174	-0.262421
ENSRNOG00000000827	-0.154249	-0.701812	-1.5751	-1.5279
ENSRNOG00000000831	0.281142	-0.10763	-0.315163	-0.329239
ENSRNOG00000000833	-0.409667	-0.0170855	-0.164708	-0.360036
ENSRNOG00000000836	0.209526	0.381527	0.225879	0.534422
ENSRNOG00000000838	0.0713719	0.144634	0.184835	-0.0887511
ENSRNOG00000000839	0.303575	0.488122	0.416334	0.0117484
ENSRNOG00000000840	0.155285	0.0985429	-0.131684	-0.180081
ENSRNOG00000000841	-0.809116	-0.0563953	-0.269885	-0.319466
ENSRNOG00000000842	0.0168455	0.0105408	-0.617095	-0.425641
ENSRNOG00000000843	0.212632	0.0262666	0.0250396	0.0283901
ENSRNOG00000000844	-0.48276	0.358671	0.0960437	0.0206614
ENSRNOG00000000847	0.187679	0.309225	-0.16814	-0.249283
ENSRNOG00000000848	0.742445	0.399432	0.249241	0.0409826
ENSRNOG00000000850	0.00730459	0.334702	0.00661567	-0.801125
ENSRNOG00000000851	0.529735	0.298316	0.0501206	0.0296316
ENSRNOG00000000852	0.271133	0.557203	0.514808	0.220462
ENSRNOG00000000853	0.0311291	0.767888	-0.319379	-0.235002
ENSRNOG00000000854	-0.11471	0.465328	0.104302	-0.155477
ENSRNOG00000000855	-0.604942	0.0924451	0.412376	0.085334
ENSRNOG00000000857	0.56659	-0.0887764	0.700409	0.192166
ENSRNOG00000000858	0.186282	0.138351	-0.177235	-0.0511256
ENSRNOG00000000860	0.682027	-0.173979	0.00222521	0.279201
ENSRNOG00000000861	-0.976246	-0.462391	-0.13654	0.327152
ENSRNOG00000000866	-0.115483	0.0037643	0.113236	-0.0865923
ENSRNOG00000000867	0.182057	0.00891462	0.0363302	-0.146185
ENSRNOG00000000869	-0.0861019	-0.152562	-0.279281	-0.150797
ENSRNOG00000000875	-0.354155	0.175208	0.0508239	0.130582
ENSRNOG00000000878	0.493049	0.626087	0.234806	0.161337
ENSRNOG00000000879	-0.213481	-0.309899	0.205136	-0.096397
ENSRNOG00000000881	0.0858238	0.076303	0.029266	-0.0807743
ENSRNOG00000000885	-0.798823	-0.24886	0.0526426	0.00421769
ENSRNOG00000000886	-0.315066	-0.253052	0.118973	0.219921
ENSRNOG00000000887	-0.0670188	-0.044384	-0.371249	0.015194
ENSRNOG00000000888	0.0527071	-0.129914	-0.234583	-0.541002
ENSRNOG00000000891	-1.44854	-1.17862	-0.221699	-0.100397
ENSRNOG00000000893	0.29328	0.527419	-0.088196	-0.0901404
ENSRNOG00000000894	-0.323724	-0.311961	0.0146088	0.193897
ENSRNOG00000000895	0.0697171	0.211346	-0.244671	-0.110667
ENSRNOG00000000897	-0.14672	-0.181891	0.0335443	0.0250677
ENSRNOG00000000900	-0.24316	-0.230644	-0.610315	0.0321527
ENSRNOG00000000901	0.0785922	0.306945	-0.293387	-0.141546
ENSRNOG00000000902	0.123604	-0.282382	0.205755	-0.0642641
ENSRNOG00000000903	0.0363051	0.0519189	-0.138751	-0.23027
ENSRNOG00000000904	-1.14167	-1.48328	-1.48259	-0.887789
ENSRNOG00000000905	-0.0975311	-0.0299026	0.13286	-0.0563962
ENSRNOG00000000906	-0.441213	0.0251333	-0.121992	0.305921
ENSRNOG00000000907	0.872849	1.4379	0.111666	-0.0960879
ENSRNOG00000000909	-0.58837	-0.0554798	0.0119088	0.0530831
ENSRNOG00000000913	0.251524	-0.0363638	0.0817187	0.251834
ENSRNOG00000000916	1.82188	-0.0809936	0.795599	0.251206
ENSRNOG00000000917	0.0653565	0.152678	-0.427762	-0.0623457
ENSRNOG00000000918	0.230054	0.24503	-0.245279	-0.122744
ENSRNOG00000000920	-0.613332	-0.710385	-0.144629	-0.0276752
ENSRNOG00000000921	0.135188	-0.604937	0.259592	-0.0414833
ENSRNOG00000000922	-0.00428237	0.0677801	-0.177992	-0.274592
ENSRNOG00000000923	0.198675	0.349693	0.541492	0.117475
ENSRNOG00000000924	-0.850163	-0.332281	0.0818364	0.68564
ENSRNOG00000000925	0.441002	0.325406	0.0500346	0.505513
ENSRNOG00000000926	0.36788	0.696033	0.0350008	-0.0678741
ENSRNOG00000000931	-0.136519	-0.201995	-0.257451	-0.132332
ENSRNOG00000000934	-0.541905	-0.0809945	-0.552887	-1.0062
ENSRNOG00000000936	-0.713635	-0.453126	0.0761803	-0.217652
ENSRNOG00000000937	0.000280544	-0.39217	-0.211792	-0.416772
ENSRNOG00000000938	0.345257	0.906453	0.0887379	-0.055054
ENSRNOG00000000940	0.0483036	-0.416877	-0.0300245	0.361686
ENSRNOG00000000942	-0.636695	-0.813648	-0.184833	-0.0508757
ENSRNOG00000000952	1.7161	0.910666	0.502321	0.247535
ENSRNOG00000000954	0.348411	0.820659	-0.127517	0.134262
ENSRNOG00000000955	-0.0318832	0.186695	0.515905	0.178133
ENSRNOG00000000956	0.054458	0.366789	-0.00873837	-0.0742459
ENSRNOG00000000957	0.537392	0.16608	-0.1321	0.121614
ENSRNOG00000000958	-0.314498	0.257206	-0.27745	0.136908
ENSRNOG00000000961	0.206805	0.169649	0.180824	0.64376
ENSRNOG00000000962	-0.0247515	-0.156855	0.135402	-0.00157362
ENSRNOG00000000963	-0.530238	0.0741273	-0.0824833	-0.358825
ENSRNOG00000000964	-0.715074	-0.329924	-0.24551	-0.433339
ENSRNOG00000000967	-0.0604326	-0.291104	-0.19978	-0.329475
ENSRNOG00000000968	-0.0663048	-0.317656	0.227967	0.21103
ENSRNOG00000000973	-0.30581	-0.305666	-0.311557	-0.310024
ENSRNOG00000000974	0.344285	0.463666	0.215002	0.0444361
ENSRNOG00000000975	0.52491	0.0838323	-0.0994369	-0.311034
ENSRNOG00000000977	-0.166758	-0.475529	-0.222132	-0.128513
ENSRNOG00000000979	1.61785	2.32626	0.316827	1.28659
ENSRNOG00000000981	0.0813987	0.0478164	-0.336844	-0.0727699
ENSRNOG00000000983	0.115277	0.355669	0.722992	0.0736656
ENSRNOG00000000985	-0.348095	0.361006	-0.0597857	-0.0884191
ENSRNOG00000000986	0.245775	0.437216	0.24816	0.551438
ENSRNOG00000000987	0.0629899	0.137783	-0.176651	-0.364008
ENSRNOG00000000988	0.642849	0.610647	0.36385	0.109316
ENSRNOG00000000989	0.112534	0.18805	-0.69151	-0.672532
ENSRNOG00000000990	0.298867	0.719024	0.0612404	0.189493
ENSRNOG00000000991	0.0153309	1.00643	-0.0340485	-0.0697088
ENSRNOG00000000993	0.0557573	-0.254926	-0.262299	-0.157592
ENSRNOG00000000994	-0.078175	-0.154074	-0.625098	-0.499871
ENSRNOG00000000996	0.534193	0.115271	0.122817	-0.127362
ENSRNOG00000000999	-1.1285	-0.614393	-0.147007	0.209448
ENSRNOG00000001003	0.302048	0.614355	0.134488	-0.0268546
ENSRNOG00000001004	0.278041	0.0213459	0.12934	0.346073
ENSRNOG00000001005	-0.12234	-0.0367055	-0.401744	-0.38598
ENSRNOG00000001006	-0.00501032	-0.381996	0.641935	-0.529611
ENSRNOG00000001007	-1.47424	-0.653515	-1.62571	-0.203182
ENSRNOG00000001009	0.151079	0.168832	-0.29138	-0.120245
ENSRNOG00000001010	0.702512	0.0525098	0.0451478	-0.126135
ENSRNOG00000001011	-0.839203	0.142172	-0.724211	-0.700762
ENSRNOG00000001027	-0.000355794	-0.0806946	-0.175637	-0.0840306
ENSRNOG00000001030	0.0223586	0.273721	-0.141443	-0.134223
ENSRNOG00000001031	1.02834	2.22822	0.674524	0.573943
ENSRNOG00000001032	0.26421	0.0323269	-0.0792469	-0.015307
ENSRNOG00000001033	0.227803	0.080565	-0.296622	-0.483334
ENSRNOG00000001034	0.0552032	-0.0133103	0.0680437	0.00277398
ENSRNOG00000001035	-0.133025	-0.724861	-0.346589	-0.0140262
ENSRNOG00000001036	0.256525	1.61291	1.18206	0.905362
ENSRNOG00000001037	-0.0358269	-0.253907	0.190186	-0.579969
ENSRNOG00000001039	-0.422483	-0.0614545	-0.203585	0.0829952
ENSRNOG00000001040	-0.302713	0.240351	0.201125	0.953761
ENSRNOG00000001043	-0.132698	0.0659082	0.101214	-0.239644
ENSRNOG00000001044	0.141859	0.261529	-0.110844	-0.117653
ENSRNOG00000001047	-0.0450488	-0.547937	-0.0293255	0.328588
ENSRNOG00000001048	-0.845927	-0.788415	-0.182349	-0.183913
ENSRNOG00000001049	0.260673	0.338578	-0.510793	-0.0180037
ENSRNOG00000001050	-0.362023	-0.0464173	0.201403	0.25985
ENSRNOG00000001052	-0.455413	-0.122016	-0.0369124	0.0686158
ENSRNOG00000001053	0.731879	0.0981981	0.375577	0.358549
ENSRNOG00000001055	0.00952311	0.315511	0.631189	0.114619
ENSRNOG00000001056	0.0457983	0.0672724	-0.370972	-0.229885
ENSRNOG00000001057	0.0634651	0.516624	-0.061794	-0.00856453
ENSRNOG00000001058	0.0249721	0.192169	-0.0151836	-0.246222
ENSRNOG00000001059	-0.407639	-0.269864	-0.193285	-0.0291349
ENSRNOG00000001060	0.0596084	0.119797	-0.335261	-0.37379
ENSRNOG00000001061	0.388572	0.933828	0.0390961	-0.101512
ENSRNOG00000001062	-0.825672	-0.228492	-0.366494	0.288997
ENSRNOG00000001064	-0.162215	-0.36975	-0.0511334	-0.0749414
ENSRNOG00000001065	-0.336528	-0.307193	0.0768589	0.0828351
ENSRNOG00000001066	-0.693345	-0.360162	-0.681298	-0.547629
ENSRNOG00000001068	-0.313283	-0.128779	0.0794657	0.0962275
ENSRNOG00000001069	0.233153	0.630748	0.130186	0.125167
ENSRNOG00000001070	0.343799	-0.19183	-0.28872	-0.244126
ENSRNOG00000001071	0.880944	0.723305	0.605207	1.03799
ENSRNOG00000001072	-0.186016	-0.408472	0.234554	0.463067
ENSRNOG00000001073	-0.143042	-0.159157	-0.120506	-0.478021
ENSRNOG00000001074	-0.439018	-0.213584	0.0768127	-0.146785
ENSRNOG00000001079	0.0348248	-0.894734	-0.436412	-0.378235
ENSRNOG00000001080	0.070091	0.332164	0.0925697	0.387012
ENSRNOG00000001081	0.384936	0.635208	-0.192872	-0.401505
ENSRNOG00000001082	0.122525	-0.378639	-0.634057	-0.997076
ENSRNOG00000001083	-0.0972777	-0.132063	0.221009	-0.569633
ENSRNOG00000001086	0.220584	0.387558	0.0712744	0.0853592
ENSRNOG00000001088	-0.304496	0.717404	0.0420649	-0.0425692
ENSRNOG00000001090	0.200118	-0.695591	-0.240011	-0.10172
ENSRNOG00000001091	0.100371	-0.559777	-0.0730083	-0.313089
ENSRNOG00000001092	0.142347	0.826268	-0.304998	-0.743701
ENSRNOG00000001094	-0.293284	-0.379318	0.166169	0.288063
ENSRNOG00000001098	0.140939	0.345916	0.321178	0.500177
ENSRNOG00000001099	-0.0402396	0.0123074	0.341791	0.213601
ENSRNOG00000001101	-0.0942803	-0.426607	-0.165527	-0.393189
ENSRNOG00000001103	-0.539215	0.465733	0.258528	0.381777
ENSRNOG00000001104	-0.116215	0.022661	0.508549	0.678978
ENSRNOG00000001106	0.159353	0.476454	0.234115	-0.23532
ENSRNOG00000001107	-0.484967	-0.177995	0.0862327	0.309008
ENSRNOG00000001108	-0.206285	-0.324462	-0.228211	0.0147835
ENSRNOG00000001111	0.490371	0.591176	1.69343	0.0719837
ENSRNOG00000001113	0.172365	0.120339	-0.129458	0.00664684
ENSRNOG00000001114	-0.336694	0.0286874	0.140729	0.359472
ENSRNOG00000001115	-0.518652	0.324144	-0.210335	-0.210059
ENSRNOG00000001117	0.0809379	0.144245	0.194794	0.596767
ENSRNOG00000001120	-0.380616	-0.237998	-0.0900748	0.0136892
ENSRNOG00000001123	-0.28121	-0.286685	0.0545191	0.533595
ENSRNOG00000001124	-0.471962	-0.115354	0.129082	0.227495
ENSRNOG00000001126	0.389417	0.280746	0.750271	0.0761177
ENSRNOG00000001128	-0.0172364	0.609279	0.230945	0.112596
ENSRNOG00000001129	-0.231343	-0.345213	0.0812197	-0.0747795
ENSRNOG00000001130	-0.360154	0.0368954	0.223382	0.521409
ENSRNOG00000001134	-0.66393	0.421148	0.042324	-0.546803
ENSRNOG00000001135	-0.149491	-0.0160273	0.684895	0.73989
ENSRNOG00000001136	0.215214	0.229391	-0.156559	-0.168055
ENSRNOG00000001138	0.309401	-0.0122034	0.40576	0.327843
ENSRNOG00000001139	0.0114614	-0.000607993	-0.181713	-0.382489
ENSRNOG00000001141	-0.470236	-0.318613	0.0255286	0.122454
ENSRNOG00000001142	0.183403	-0.385185	-0.59795	-0.387738
ENSRNOG00000001143	-0.355078	-0.532585	0.145716	0.362361
ENSRNOG00000001148	0.0426081	0.287201	-0.126705	-0.139697
ENSRNOG00000001149	-0.555891	-0.208622	-0.352563	-0.258068
ENSRNOG00000001151	-0.00599517	-0.310944	-0.250452	-0.0743118
ENSRNOG00000001152	0.0428023	-0.0559168	-0.018176	0.00421479
ENSRNOG00000001153	0.0846602	-0.643239	-0.481255	-0.388296
ENSRNOG00000001156	0.900587	0.17229	0.264491	0.0422976
ENSRNOG00000001157	0.0319717	-0.0870816	-0.102923	0.1519
ENSRNOG00000001158	-0.00873583	0.174072	0.215395	0.155249
ENSRNOG00000001159	0.227646	0.436253	-0.0733447	-0.141405
ENSRNOG00000001160	-0.445883	-0.252378	-0.0672323	-0.392086
ENSRNOG00000001161	0.0303153	0.217661	-0.132235	-0.131989
ENSRNOG00000001163	-0.503881	0.0806305	-0.411837	-0.509108
ENSRNOG00000001165	-0.253193	-0.253214	0.458349	-0.257244
ENSRNOG00000001167	0.384295	-0.225114	0.332964	1.58422
ENSRNOG00000001169	-0.242017	-0.00497768	-0.111017	-0.391668
ENSRNOG00000001170	0.188814	0.341647	-0.485802	-0.158109
ENSRNOG00000001171	0.0188354	0.153525	-0.0171182	-0.0973214
ENSRNOG00000001172	0.359971	0.400875	0.408421	0.268174
ENSRNOG00000001173	0.388206	-0.192704	-0.045377	-0.38665
ENSRNOG00000001174	-0.036483	0.337847	-0.160911	0.172792
ENSRNOG00000001177	0.491351	0.362567	-0.298338	-0.0949408
ENSRNOG00000001178	0.171512	0.507131	0.394145	0.281074
ENSRNOG00000001181	-0.268606	-0.109817	-0.157259	-0.173011
ENSRNOG00000001182	-0.0791299	0.370884	-0.561631	-0.176516
ENSRNOG00000001183	0.0030558	0.454493	0.00116866	0.00974906
ENSRNOG00000001184	0.391465	-0.251155	0.447927	0.180792
ENSRNOG00000001185	0.201349	0.375202	-0.0255629	-0.0507639
ENSRNOG00000001187	-0.123123	1.32752	0.441246	-0.506269
ENSRNOG00000001189	0.268945	0.663259	0.537959	0.761663
ENSRNOG00000001190	-2.15386	-0.792059	-0.43532	-0.208165
ENSRNOG00000001191	-0.390457	0.0691134	0.0898748	0.0894754
ENSRNOG00000001192	0.289959	-0.18055	-0.119503	-0.033183
ENSRNOG00000001193	-0.642504	-0.131908	-0.392491	-0.199952
ENSRNOG00000001194	-1.01011	-0.657295	-0.776429	-0.371342
ENSRNOG00000001195	0.102235	-0.0369391	-0.38567	-1.4617
ENSRNOG00000001198	0.166525	-0.119665	0.121737	-0.0178011
ENSRNOG00000001199	0.85819	0.944376	0.125613	0.161516
ENSRNOG00000001201	0.310787	0.427907	-0.108609	-0.0202634
ENSRNOG00000001203	0.461401	0.229426	0.279631	-0.0352193
ENSRNOG00000001204	-0.082241	-1.02673	-0.124249	-0.333918
ENSRNOG00000001205	-0.0564037	-0.435841	0.257202	0.0998217
ENSRNOG00000001210	-0.256815	-0.00371172	-0.0640859	-0.117038
ENSRNOG00000001211	0.336718	0.35407	-0.205129	-0.0741085
ENSRNOG00000001213	0.232479	-0.354917	0.107956	-0.0219911
ENSRNOG00000001214	0.121388	1.50419	1.02735	0.186156
ENSRNOG00000001215	0.308915	0.404606	-0.068796	-0.11344
ENSRNOG00000001216	0.0316832	-0.820667	-0.109691	0.154734
ENSRNOG00000001217	0.0802969	-0.0489729	0.381207	-0.0666658
ENSRNOG00000001219	-0.52333	-0.335422	0.209651	-0.564684
ENSRNOG00000001222	0.279603	0.484578	0.584344	-0.0267052
ENSRNOG00000001223	0.126922	0.343543	-0.00453373	-0.0174565
ENSRNOG00000001224	0.0679422	0.364467	0.47221	1.29965
ENSRNOG00000001225	0.0742431	0.0539911	-0.200448	-0.557038
ENSRNOG00000001226	-0.216386	-0.156048	-0.298916	-0.117293
ENSRNOG00000001227	-0.384931	-1.32399	-0.196434	0.0909336
ENSRNOG00000001228	0.229673	0.499012	-0.346635	-0.346986
ENSRNOG00000001229	0.253249	0.199611	-0.327208	0.00681282
ENSRNOG00000001232	-0.265694	0.0828993	-0.173658	-0.338319
ENSRNOG00000001235	0.136334	-0.319561	0.100479	-0.0131359
ENSRNOG00000001236	-0.234927	0.341782	-0.0231077	-0.141793
ENSRNOG00000001237	0.153373	0.432705	0.157727	-0.0085512
ENSRNOG00000001238	-0.204357	0.0514126	-0.0385109	-0.20805
ENSRNOG00000001239	0.104664	0.311752	-0.731865	-0.191354
ENSRNOG00000001241	-0.181877	0.123397	0.229596	0.915648
ENSRNOG00000001242	0.702953	-0.114711	0.254636	0.307674
ENSRNOG00000001243	-1.36043	-0.448271	-0.781244	-0.449811
ENSRNOG00000001245	0.735461	0.173238	0.0623011	-0.383758
ENSRNOG00000001247	-0.225876	-0.000422411	0.362996	0.234592
ENSRNOG00000001249	-1.69452	-2.32112	-1.39845	-0.361362
ENSRNOG00000001250	0.528034	0.101574	-0.425129	0.174935
ENSRNOG00000001251	-0.290726	-0.128333	-0.377515	-0.674279
ENSRNOG00000001252	0.657688	1.88373	0.272163	0.109252
ENSRNOG00000001253	0.187658	0.298093	0.373871	0.714563
ENSRNOG00000001254	-0.0791843	-0.510922	-0.983153	-1.07886
ENSRNOG00000001255	-0.686805	-1.13272	-0.0580107	-0.112746
ENSRNOG00000001256	-0.0468533	-0.339248	-0.171213	0.0470983
ENSRNOG00000001258	0.297495	0.382397	-0.124903	-0.124182
ENSRNOG00000001259	-0.711232	-0.150575	0.0707966	0.138372
ENSRNOG00000001260	-0.0412505	0.451559	-0.0046842	-0.180609
ENSRNOG00000001261	0.0831973	-0.573592	-0.562558	-0.00029835
ENSRNOG00000001265	0.0999991	0.725378	0.713673	0.62224
ENSRNOG00000001269	0.0138077	-0.111287	0.0741335	-0.261826
ENSRNOG00000001270	-0.216335	-0.8433	-0.158193	-0.322488
ENSRNOG00000001271	-0.191553	0.0133888	-0.0662355	-0.0391823
ENSRNOG00000001272	-0.325347	-0.353341	-0.128023	-0.15977
ENSRNOG00000001273	0.806518	0.88412	0.00748685	0.0165187
ENSRNOG00000001274	0.0316591	0.141166	-0.472272	-0.30568
ENSRNOG00000001276	-0.675782	-0.409332	-0.0286752	0.326391
ENSRNOG00000001277	-0.136859	0.239536	-0.218388	-0.251541
ENSRNOG00000001278	-0.131505	0.12354	-0.185251	0.000324047
ENSRNOG00000001283	-0.566671	0.205445	-0.027385	-0.206585
ENSRNOG00000001285	-0.241608	-1.15522	-0.331121	-0.132213
ENSRNOG00000001287	0.00774844	-0.164094	0.164708	0.621977
ENSRNOG00000001288	-0.598965	-0.609014	-0.109564	-0.145615
ENSRNOG00000001289	-0.366179	0.374488	0.0106588	0.242792
ENSRNOG00000001293	-0.22796	-0.0393028	-0.224139	-0.210603
ENSRNOG00000001294	-0.655866	-0.137918	-0.106498	-0.138155
ENSRNOG00000001295	0.0876689	-0.0430871	-0.697601	-0.186198
ENSRNOG00000001296	-0.887327	-1.06522	-0.47212	-0.237568
ENSRNOG00000001297	0.129086	1.20136	0.354662	0.253076
ENSRNOG00000001299	-0.44915	-0.887612	-0.26928	-0.178439
ENSRNOG00000001300	-1.04171	-0.0404622	-0.868282	0.0240934
ENSRNOG00000001302	0.0293883	0.403876	-0.218061	0.489653
ENSRNOG00000001303	-0.364126	-0.5238	-0.886041	-0.670119
ENSRNOG00000001304	0.643872	0.664629	1.30882	1.63083
ENSRNOG00000001309	-0.161727	-0.534428	0.0646924	0.13016
ENSRNOG00000001311	-0.10243	0.0954646	0.708647	0.871253
ENSRNOG00000001312	0.0016865	-0.36885	0.0791009	0.354803
ENSRNOG00000001313	0.0946516	-0.0904214	0.965037	0.515753
ENSRNOG00000001314	-0.169219	0.199545	0.114913	0.152412
ENSRNOG00000001315	-0.216481	0.295895	-0.130528	-0.0675704
ENSRNOG00000001316	0.108404	0.0732409	0.257786	0.0102168
ENSRNOG00000001317	0.258502	0.44165	0.160887	-0.0777704
ENSRNOG00000001323	-0.299494	-0.0885908	0.295575	-0.144254
ENSRNOG00000001324	0.677522	1.70984	0.662671	0.125089
ENSRNOG00000001325	-0.247717	0.251812	-1.13559	-0.373027
ENSRNOG00000001329	-0.25606	-0.487255	-0.163991	0.140258
ENSRNOG00000001331	-0.277638	-0.0809288	-0.404658	-0.639778
ENSRNOG00000001333	-0.532349	-0.0555309	-0.13515	-0.340462
ENSRNOG00000001335	-0.183106	-0.359758	0.0739235	0.112215
ENSRNOG00000001336	0.255012	0.125183	-0.00215945	0.207212
ENSRNOG00000001337	-0.495348	-0.0805442	0.173429	0.427699
ENSRNOG00000001338	-0.0308857	-0.847746	0.00244997	-0.180346
ENSRNOG00000001339	0.00223671	0.330476	-0.465928	-0.338652
ENSRNOG00000001341	-0.00658434	-0.00582077	0.109605	-0.0587281
ENSRNOG00000001342	0.0365948	0.411936	1.03715	0.0443652
ENSRNOG00000001344	0.584009	0.409636	-0.206119	-0.309329
ENSRNOG00000001345	0.1277	0.079072	0.0958577	-0.426968
ENSRNOG00000001346	0.321451	0.167875	-0.0237494	0.112691
ENSRNOG00000001347	-0.352046	-0.0776297	-1.72667	0.61609
ENSRNOG00000001348	0.467738	0.632935	-0.00119181	-0.197051
ENSRNOG00000001349	0.312835	-0.0287804	-0.046328	-0.149054
ENSRNOG00000001350	-0.126362	-0.170045	0.268005	0.0899217
ENSRNOG00000001351	-0.31431	-0.128315	-1.26169	-0.0563014
ENSRNOG00000001352	-0.569577	-0.330061	0.0921439	0.296946
ENSRNOG00000001353	-0.612712	-0.217445	-0.234273	0.227148
ENSRNOG00000001355	0.208177	0.137679	0.0730557	0.390201
ENSRNOG00000001357	0.381321	0.122206	-0.596966	0.353837
ENSRNOG00000001360	-0.361108	0.084239	-0.364928	0.192595
ENSRNOG00000001367	1.37737	-0.280992	0.390936	0.33171
ENSRNOG00000001368	0.0373096	-1.03954	0.0129703	0.290272
ENSRNOG00000001369	0.227833	-0.0698546	-0.430725	0.165552
ENSRNOG00000001374	-0.171111	1.15414	0.0501044	-0.0943551
ENSRNOG00000001375	0.393063	-0.0281052	0.29565	-0.446248
ENSRNOG00000001376	0.748472	-0.0630498	-0.339357	-0.304506
ENSRNOG00000001377	0.340824	0.104655	0.686422	0.102297
ENSRNOG00000001378	-0.247933	0.138206	-0.512908	-0.0899233
ENSRNOG00000001379	-0.480289	-0.250506	-0.168531	-0.340835
ENSRNOG00000001383	-0.0326647	-0.270158	-0.043947	0.0121784
ENSRNOG00000001385	0.22965	0.14427	-0.202553	-0.261993
ENSRNOG00000001387	0.327034	0.477516	0.157161	0.83836
ENSRNOG00000001388	-0.0663142	-0.625268	-0.314883	-0.178649
ENSRNOG00000001389	0.770752	-0.350818	0.0317168	-0.0814731
ENSRNOG00000001391	0.161205	-0.0826547	-0.965684	-0.294649
ENSRNOG00000001396	0.256057	0.423181	-0.351411	-0.0568088
ENSRNOG00000001397	0.115283	0.367321	-0.101559	0.367535
ENSRNOG00000001402	0.132457	0.293543	-0.0159702	-0.121288
ENSRNOG00000001404	-0.483978	0.142572	0.273936	0.142686
ENSRNOG00000001407	0.0111435	0.0331989	-0.577926	-0.460517
ENSRNOG00000001408	0.213384	0.571932	-0.0289693	-0.132975
ENSRNOG00000001409	0.18412	0.327369	-0.0656335	-0.0505206
ENSRNOG00000001410	-0.290006	-0.406266	-0.055174	0.017325
ENSRNOG00000001412	0.49203	0.229174	-0.17363	-0.172444
ENSRNOG00000001414	0.140016	0.984929	0.0491606	0.675978
ENSRNOG00000001415	0.189937	0.510982	-0.0156689	-0.0415387
ENSRNOG00000001416	0.316106	0.363138	0.363459	-0.179313
ENSRNOG00000001417	0.299899	-0.00288574	-0.0535424	-0.210418
ENSRNOG00000001418	0.0958748	0.312929	-0.528898	-0.132901
ENSRNOG00000001419	0.595563	0.153716	-0.290569	-0.271303
ENSRNOG00000001420	0.273397	0.381573	-0.198499	-0.092527
ENSRNOG00000001422	-0.0556237	0.0420323	-0.145504	-0.25118
ENSRNOG00000001424	-0.398464	-0.338067	0.147744	0.157561
ENSRNOG00000001425	1.51554	1.88074	0.593629	0.617941
ENSRNOG00000001426	0.30778	0.489821	0.0792037	0.768134
ENSRNOG00000001427	-0.178371	0.418935	0.301144	0.135006
ENSRNOG00000001428	0.646535	0.215343	-0.0180264	0.150509
ENSRNOG00000001429	-0.0923785	0.329093	-0.137622	-0.33706
ENSRNOG00000001430	0.113067	0.459351	-0.326926	-0.103269
ENSRNOG00000001431	0.062619	-0.0778254	0.265697	-0.0804743
ENSRNOG00000001432	0.684914	0.265641	-0.0320107	0.474407
ENSRNOG00000001434	-0.169643	-0.169514	-0.175637	-0.173738
ENSRNOG00000001435	0.521053	0.118708	-0.0284867	0.803877
ENSRNOG00000001436	-0.104826	-0.022352	0.543905	0.268205
ENSRNOG00000001439	0.15427	-0.0633009	0.139554	0.259107
ENSRNOG00000001440	0.364151	0.239239	-0.101468	-0.210967
ENSRNOG00000001441	0.50485	0.28468	-0.0896079	0.0162495
ENSRNOG00000001442	0.552837	0.0429089	0.082467	-0.0942975
ENSRNOG00000001443	0.0997567	-0.0660661	-0.0118662	0.143136
ENSRNOG00000001448	-0.667715	-0.828473	-0.397911	0.15053
ENSRNOG00000001449	0.468269	0.0120755	0.309009	0.040915
ENSRNOG00000001450	0.234328	0.0293663	-0.181508	-0.305358
ENSRNOG00000001451	0.064361	0.140132	-0.370206	-0.368247
ENSRNOG00000001452	-0.883843	-0.108928	-0.954572	-0.712815
ENSRNOG00000001453	-0.673426	-0.344185	-0.357178	-0.379921
ENSRNOG00000001454	0.0735729	0.00679896	0.55174	-0.0162506
ENSRNOG00000001455	-1.02459	-0.543398	-0.0798452	-0.00490819
ENSRNOG00000001456	-0.159253	-0.2272	-0.283365	0.273364
ENSRNOG00000001457	0.294127	0.358292	0.109517	0.2945
ENSRNOG00000001465	-0.12161	-0.0220432	0.0648358	0.294546
ENSRNOG00000001469	0.631904	0.717284	-0.763398	-0.128587
ENSRNOG00000001470	0.277795	-0.0302766	0.345588	0.397845
ENSRNOG00000001474	0.319112	0.58447	-0.0104305	0.484334
ENSRNOG00000001476	0.149886	-0.55319	-0.011954	-0.154121
ENSRNOG00000001478	-0.912107	0.183979	-0.105766	-1.28325
ENSRNOG00000001479	-0.123287	-0.24005	-0.16395	-0.180024
ENSRNOG00000001480	-0.655302	-0.00380579	-0.15008	-0.0724076
ENSRNOG00000001482	-0.429285	0.0270096	0.409901	0.44967
ENSRNOG00000001483	0.24477	0.390634	-0.531188	-0.00216622
ENSRNOG00000001484	-0.182407	-0.181827	0.25908	1.27892
ENSRNOG00000001488	0.22569	0.579291	-0.168467	-0.0711491
ENSRNOG00000001489	0.0418934	0.337101	0.219175	0.123766
ENSRNOG00000001490	0.202962	0.660178	-0.0819746	0.205365
ENSRNOG00000001492	0.234664	-0.113487	0.51434	-0.199597
ENSRNOG00000001493	-0.255155	0.0414144	-0.46061	-0.536909
ENSRNOG00000001494	0.495103	0.101193	-0.18422	-0.297202
ENSRNOG00000001499	-0.456423	-1.05602	-0.3186	-0.163396
ENSRNOG00000001500	0.0400139	0.14342	-0.271814	-0.291386
ENSRNOG00000001501	0.375873	0.473942	-0.0303256	-0.0788736
ENSRNOG00000001506	0.0351621	1.60771	0.726565	-0.0443882
ENSRNOG00000001514	-0.719095	0.156946	-0.424051	-0.657027
ENSRNOG00000001515	-0.870314	-0.252373	-0.0491494	0.972316
ENSRNOG00000001516	-0.2481	-0.545907	0.14521	0.338866
ENSRNOG00000001517	0.00470054	0.425912	0.461104	0.993019
ENSRNOG00000001518	-0.893825	-0.444314	0.00875589	0.100003
ENSRNOG00000001519	-0.942834	-0.283452	-0.331232	0.412402
ENSRNOG00000001520	-0.158579	0.0282854	-0.396484	-0.332492
ENSRNOG00000001524	0.626716	0.0474161	-0.092267	-0.0627877
ENSRNOG00000001525	-1.01705	-0.0267699	-0.0204581	-0.302753
ENSRNOG00000001527	-0.439677	-0.282701	-0.392973	-0.18117
ENSRNOG00000001528	0.142706	0.568506	0.212269	0.0685556
ENSRNOG00000001531	0.046201	-0.129485	-0.240634	-0.502466
ENSRNOG00000001544	-0.0380029	-0.745186	-0.171793	0.311251
ENSRNOG00000001547	-0.107186	-0.297048	0.713848	-0.0290673
ENSRNOG00000001548	-0.362413	-0.794194	-0.631457	-0.174669
ENSRNOG00000001551	0.0679548	0.22388	-0.573278	-0.201795
ENSRNOG00000001554	0.463763	-0.185665	0.274904	0.0747629
ENSRNOG00000001555	-0.261912	0.320744	-0.277973	-0.242347
ENSRNOG00000001557	-0.275816	-0.365371	0.287297	0.129948
ENSRNOG00000001559	-0.0429011	0.0340169	-0.218483	-0.244157
ENSRNOG00000001572	0.370621	-0.430559	-0.511417	1.09816
ENSRNOG00000001573	-0.344725	-0.249273	-0.00367045	0.0104172
ENSRNOG00000001575	-0.417024	-0.121509	-0.432491	-0.602172
ENSRNOG00000001582	-0.821722	0.103095	-0.204281	0.691393
ENSRNOG00000001584	0.393636	0.255753	-0.294339	-0.164543
ENSRNOG00000001585	0.076446	0.237788	0.293391	0.0040591
ENSRNOG00000001592	0.118024	0.285572	0.119699	-0.182004
ENSRNOG00000001593	-0.0933073	-0.327082	0.232103	-0.25223
ENSRNOG00000001596	0.0942193	0.101576	-0.411469	-0.247391
ENSRNOG00000001597	0.00938464	-0.101086	0.40677	0.229385
ENSRNOG00000001598	-1.07211	-0.181875	-1.31748	-1.17709
ENSRNOG00000001599	0.396176	0.679946	0.286989	0.0835693
ENSRNOG00000001602	0.153184	0.330035	0.051316	0.136896
ENSRNOG00000001603	0.0714702	0.680055	-0.0212389	-0.227447
ENSRNOG00000001607	0.435602	0.617841	0.363375	0.441275
ENSRNOG00000001608	-0.573025	-0.717655	-0.280025	0.010322
ENSRNOG00000001609	-0.193097	-0.634756	-0.698549	-0.471848
ENSRNOG00000001611	0.0977708	0.449941	-0.324497	-0.0112892
ENSRNOG00000001613	0.13599	0.0307856	0.105005	0.0118752
ENSRNOG00000001616	-0.233124	-0.222392	0.00973627	-0.322785
ENSRNOG00000001618	0.360432	-0.0768682	-0.264409	0.122745
ENSRNOG00000001620	-1.45087	-0.7185	-0.553627	0.162198
ENSRNOG00000001621	-0.695512	0.0113188	0.0715732	0.322576
ENSRNOG00000001622	0.199604	-0.141726	-0.0937998	0.0344191
ENSRNOG00000001623	-0.0648758	-0.333614	-0.0890941	-0.0463036
ENSRNOG00000001627	0.0107869	-0.289207	-0.701294	0.113193
ENSRNOG00000001628	0.10835	0.0479035	-0.380052	-0.221847
ENSRNOG00000001629	0.11316	0.461076	0.301011	0.450974
ENSRNOG00000001632	-0.302829	-0.518091	-0.228216	-0.164995
ENSRNOG00000001633	0.163012	0.150771	0.245859	0.0467134
ENSRNOG00000001640	-0.24098	-0.361834	0.122413	0.104688
ENSRNOG00000001642	0.0981512	-0.618855	-0.42456	-0.524379
ENSRNOG00000001643	0.240194	0.398961	-0.166087	0.125779
ENSRNOG00000001644	-0.112955	0.163439	-0.242874	0.0771452
ENSRNOG00000001645	0.319431	-0.0610128	-0.383358	-0.0861444
ENSRNOG00000001647	-0.381509	0.129902	0.0192011	0.159328
ENSRNOG00000001652	-0.572002	-0.210807	0.32296	-0.424426
ENSRNOG00000001653	0.775835	0.00584159	-0.238343	0.343221
ENSRNOG00000001654	-0.0170227	-1.01646	-0.0486838	-0.164055
ENSRNOG00000001657	0.148933	-0.00513534	-0.0319419	0.0740379
ENSRNOG00000001658	-0.309613	-0.5681	-0.0752097	0.405168
ENSRNOG00000001662	-0.312771	-0.0621812	0.15606	0.319653
ENSRNOG00000001679	-1.59104	-0.723931	-0.306725	0.200498
ENSRNOG00000001680	0.0750295	0.534982	0.615582	0.0707936
ENSRNOG00000001681	0.32586	-0.0777367	0.111018	-0.310648
ENSRNOG00000001682	-0.399243	-0.361598	0.00335747	0.114981
ENSRNOG00000001684	0.163742	0.580398	0.0350866	0.586078
ENSRNOG00000001686	-0.374452	-0.552396	-0.19997	0.289145
ENSRNOG00000001687	0.15161	0.0245133	0.0163466	0.038086
ENSRNOG00000001689	0.443887	0.409318	-0.0312306	0.120684
ENSRNOG00000001692	-0.425633	-1.22953	-1.11249	-0.829831
ENSRNOG00000001699	-0.131431	0.115431	-0.527922	-0.465042
ENSRNOG00000001700	0.458077	-0.444351	-0.330528	-0.145082
ENSRNOG00000001701	0.958401	0.470562	0.559016	0.265913
ENSRNOG00000001704	0.213317	-1.43685	0.19194	0.0227306
ENSRNOG00000001706	-0.446999	-0.601978	-0.0761913	0.0466076
ENSRNOG00000001707	-0.0196037	-0.876693	-0.609875	0.0724233
ENSRNOG00000001708	-0.344979	-0.365546	-0.076952	0.151605
ENSRNOG00000001709	0.373752	0.267643	0.0573917	-0.0504367
ENSRNOG00000001710	0.266985	-0.0215829	0.1523	-0.134798
ENSRNOG00000001711	0.0777091	-0.48695	-0.0279926	0.55664
ENSRNOG00000001712	0.0926052	0.0974839	-0.0291337	-0.145398
ENSRNOG00000001713	-0.395904	-0.0629467	-0.0192144	0.904959
ENSRNOG00000001714	0.00907036	-0.445841	0.042151	-0.0237661
ENSRNOG00000001715	-0.899954	-0.166974	-0.552902	-0.428891
ENSRNOG00000001717	-0.277784	-0.296579	-0.00744327	0.274318
ENSRNOG00000001719	-0.097294	0.159483	0.376511	0.465259
ENSRNOG00000001720	-0.16407	1.24634	0.366305	0.13398
ENSRNOG00000001724	-0.430166	-0.0899328	-0.351528	-0.623914
ENSRNOG00000001726	0.964494	0.0289874	0.0600745	-0.0582244
ENSRNOG00000001727	0.125746	0.371458	-0.0716929	0.098188
ENSRNOG00000001728	0.054979	0.0734635	0.171104	-0.137463
ENSRNOG00000001729	-0.119194	-0.0500127	0.0666398	0.338162
ENSRNOG00000001730	0.0308986	0.0249032	0.466919	0.584966
ENSRNOG00000001733	-0.308272	-0.175075	0.0443987	-0.291176
ENSRNOG00000001736	-0.105579	-0.422702	-1.01333	-0.0624386
ENSRNOG00000001738	-0.0607884	-0.411782	0.0739185	0.22138
ENSRNOG00000001739	-0.0785368	-0.0222208	-0.0260628	-0.356306
ENSRNOG00000001746	-1.82295	-2.70465	-2.24405	-2.69804
ENSRNOG00000001747	-0.270849	-0.212568	-0.365075	-0.308219
ENSRNOG00000001748	NA	NA	NA	NA
ENSRNOG00000001750	0.371154	-0.00652344	0.0359098	0.301596
ENSRNOG00000001752	0.0152356	-0.00645978	0.0495625	-0.0506977
ENSRNOG00000001754	-0.0667002	-0.17881	-0.784682	-0.930306
ENSRNOG00000001756	1.36288	-0.341975	-0.432681	-0.239016
ENSRNOG00000001757	-0.051996	-0.202976	0.0125606	-0.208659
ENSRNOG00000001758	0.129366	0.252551	-0.212826	-0.345756
ENSRNOG00000001762	-0.15454	-0.700938	-0.151799	-0.0410021
ENSRNOG00000001764	-0.257983	0.201724	-0.12841	-0.243862
ENSRNOG00000001765	0.271435	-0.530046	-0.292015	0.0524122
ENSRNOG00000001766	0.0305308	-0.669577	-0.10945	-0.637463
ENSRNOG00000001767	-0.306188	-0.181921	-0.0928299	0.323149
ENSRNOG00000001769	0.87537	0.213214	0.181965	0.0288489
ENSRNOG00000001770	0.0996932	-0.158799	-0.0123213	0.305814
ENSRNOG00000001773	-0.132792	-0.531773	0.150519	0.0517541
ENSRNOG00000001774	-0.324663	-0.347216	-0.0399814	0.342958
ENSRNOG00000001781	-0.881668	-0.458888	-0.303309	0.270283
ENSRNOG00000001782	-0.19663	0.0666328	-0.0305332	-0.131414
ENSRNOG00000001783	0.0350968	0.153054	0.0211499	0.748852
ENSRNOG00000001785	0.0392762	-0.679028	0.121294	-0.692071
ENSRNOG00000001786	-0.230149	0.295583	0.239961	0.174293
ENSRNOG00000001789	0.194141	-0.117115	0.482386	0.932001
ENSRNOG00000001792	0.148428	0.82087	-0.016789	0.0191901
ENSRNOG00000001793	-0.514357	-0.228379	0.132737	0.69483
ENSRNOG00000001795	0.481665	-0.617868	0.513335	0.139668
ENSRNOG00000001796	-0.603374	-0.344308	0.0712694	0.406341
ENSRNOG00000001797	-0.334079	-0.000122044	-0.060217	0.0179899
ENSRNOG00000001803	0.300672	0.366586	0.401055	0.0523978
ENSRNOG00000001804	-0.16966	-0.554635	-0.159915	0.448617
ENSRNOG00000001806	-0.31909	-0.318538	-0.326676	-0.325614
ENSRNOG00000001807	-0.214885	-0.713099	-0.0427863	0.182597
ENSRNOG00000001808	-0.458452	-0.867811	-0.330554	-0.29068
ENSRNOG00000001811	0.122786	0.17589	0.198677	0.0147935
ENSRNOG00000001813	-0.0379782	-0.405121	0.140294	0.311732
ENSRNOG00000001815	0.072327	-0.0333578	-0.0642111	-0.391993
ENSRNOG00000001816	-0.316269	0.309467	-0.151716	-0.216828
ENSRNOG00000001817	-0.639163	-0.505586	0.170213	-0.263277
ENSRNOG00000001820	0.689873	0.339995	0.202614	0.00174782
ENSRNOG00000001823	-0.574832	-0.225244	-0.234633	-0.201721
ENSRNOG00000001825	0.449494	1.86085	0.494203	0.965282
ENSRNOG00000001827	1.0102	2.65792	0.39724	0.720207
ENSRNOG00000001828	-0.805243	-0.191751	-0.151926	-0.131205
ENSRNOG00000001829	0.432054	0.209812	0.0125188	0.0508848
ENSRNOG00000001830	-0.0137745	0.329584	-0.00339994	0.82783
ENSRNOG00000001833	-0.130807	-0.314081	0.0563683	-0.0668712
ENSRNOG00000001834	-0.660882	-0.545613	-0.29272	-0.233976
ENSRNOG00000001837	-0.0935164	-0.065516	-0.653584	-0.348129
ENSRNOG00000001840	-1.13676	0.0874738	-0.63486	-0.22865
ENSRNOG00000001842	0.224524	0.364039	0.0452802	-0.0344191
ENSRNOG00000001843	0.0701718	-0.998951	-0.506621	-0.758906
ENSRNOG00000001844	-0.654936	-0.0269257	0.0777358	0.379833
ENSRNOG00000001845	0.104415	-0.318509	-0.0961479	-0.0166786
ENSRNOG00000001847	0.24179	0.0394382	-0.0480546	-0.124713
ENSRNOG00000001849	-0.514663	-0.280946	0.133084	0.144453
ENSRNOG00000001851	-0.434206	0.362235	-0.0863236	0.526957
ENSRNOG00000001852	0.00912188	-0.399801	-0.510367	-0.527565
ENSRNOG00000001854	-0.151779	0.115026	0.329533	1.30862
ENSRNOG00000001858	-0.963749	-0.105936	0.374731	-0.483556
ENSRNOG00000001859	0.823426	0.0727518	-0.541097	-0.0600463
ENSRNOG00000001860	-0.667859	-1.06885	0.0987004	-0.33424
ENSRNOG00000001861	0.0154962	0.359069	-0.161782	-0.167105
ENSRNOG00000001862	0.0197192	0.0559321	-0.246176	-0.0701164
ENSRNOG00000001864	-0.383703	-0.843836	-0.0565614	0.318233
ENSRNOG00000001865	-0.393802	-0.415212	-0.25638	-0.803034
ENSRNOG00000001867	-0.3792	-0.399581	0.174907	0.0542139
ENSRNOG00000001868	-0.0766115	-0.354638	-0.00387788	-0.0518144
ENSRNOG00000001869	0.196208	-0.396676	-0.362971	-0.267305
ENSRNOG00000001870	-0.145098	-0.233962	-0.127712	-0.113641
ENSRNOG00000001872	-0.0836541	0.407737	0.98222	0.693449
ENSRNOG00000001873	-0.298307	0.205317	-0.363131	-0.193708
ENSRNOG00000001874	0.0507067	0.32697	0.267305	-0.079832
ENSRNOG00000001875	-0.163353	0.181248	0.00948256	0.0075357
ENSRNOG00000001876	-0.11019	0.657958	-0.0935831	-0.0108848
ENSRNOG00000001877	0.0752654	-0.337662	-0.149299	-0.0557574
ENSRNOG00000001878	-0.0764227	0.101459	-0.0142383	-0.0464693
ENSRNOG00000001880	0.390735	0.293404	0.0408668	-0.188654
ENSRNOG00000001884	0.27947	0.428097	0.351464	-0.0819296
ENSRNOG00000001885	0.329415	0.167795	-0.0356775	0.203623
ENSRNOG00000001886	-0.211606	-0.485467	-0.327254	-0.283137
ENSRNOG00000001888	0.373901	0.137865	-0.137122	-0.288619
ENSRNOG00000001889	0.0298561	0.566125	0.305294	0.201946
ENSRNOG00000001890	0.0120233	-0.233756	-0.345475	-0.320117
ENSRNOG00000001891	0.274908	0.0584303	-0.096266	-0.602259
ENSRNOG00000001892	-0.398342	-0.0827902	-0.19267	-0.332145
ENSRNOG00000001893	-0.894597	-0.948278	0.0647686	-1.22264
ENSRNOG00000001908	0.133035	0.126206	0.604051	0.447022
ENSRNOG00000001911	-0.218313	-1.08815	-0.138272	-0.0441887
ENSRNOG00000001912	-0.0716869	0.178801	-0.0866751	-0.160179
ENSRNOG00000001915	-0.473563	-0.0979868	0.24053	0.597356
ENSRNOG00000001923	-0.374983	-0.161008	-0.38305	-0.381933
ENSRNOG00000001924	0.131523	-0.186161	-0.260972	-0.0730398
ENSRNOG00000001926	0.438487	1.04808	0.103751	1.29341
ENSRNOG00000001928	0.189552	0.619613	1.578	0.297781
ENSRNOG00000001930	-0.140504	0.0985104	0.291188	0.270052
ENSRNOG00000001931	0.51938	0.102326	-0.0511027	0.210905
ENSRNOG00000001942	-0.167634	0.338893	-0.0835905	0.066467
ENSRNOG00000001953	-0.335905	-0.0396027	-0.439509	-0.0547805
ENSRNOG00000001956	-0.0199815	-0.0802158	0.173078	0.134606
ENSRNOG00000001958	0.106687	0.606721	0.269308	-0.0747742
ENSRNOG00000001959	0.317051	1.2859	-0.00628822	0.0748396
ENSRNOG00000001960	0.531091	-0.301366	0.147194	-0.299198
ENSRNOG00000001962	0.965229	1.23759	0.845995	0.991905
ENSRNOG00000001963	-0.164265	0.511503	-0.755259	0.432363
ENSRNOG00000001964	-0.24694	-0.0171238	0.070842	0.267214
ENSRNOG00000001971	0.0744456	-0.337875	0.805996	0.603052
ENSRNOG00000001976	-0.208707	-0.431237	0.117837	0.385488
ENSRNOG00000001979	0.179037	0.0772548	0.304069	0.0698874
ENSRNOG00000001982	-0.78056	-0.838515	-0.279604	0.0246321
ENSRNOG00000001989	-0.25157	-0.437849	0.0982419	0.102577
ENSRNOG00000001990	0.346684	0.164214	0.391788	-0.0370034
ENSRNOG00000001991	0.238729	0.250169	-0.198616	-0.141992
ENSRNOG00000001992	-0.229508	-0.271289	0.0334504	-0.257962
ENSRNOG00000001996	0.0853265	-0.00218473	0.0412037	0.277026
ENSRNOG00000002001	-0.0664945	0.0494857	0.278298	0.638968
ENSRNOG00000002004	-0.575002	0.518427	0.365112	-0.412767
ENSRNOG00000002005	-0.217916	-0.318538	-0.326676	-0.325614
ENSRNOG00000002011	0.661204	0.160833	0.102752	0.0417181
ENSRNOG00000002012	-0.413661	-0.573805	-0.0931146	-0.191923
ENSRNOG00000002013	-0.167642	-1.0355	-0.443184	-0.448782
ENSRNOG00000002014	-0.14684	-0.136562	-0.273971	-0.329826
ENSRNOG00000002021	0.0844494	-0.213749	0.245332	0.280307
ENSRNOG00000002024	-0.141841	0.0273354	0.346955	-0.268621
ENSRNOG00000002026	-0.0118	-0.37968	0.574088	0.189013
ENSRNOG00000002028	-0.0540627	-0.0595849	-0.136037	-0.147316
ENSRNOG00000002031	0.0341223	0.314963	0.207636	0.0320894
ENSRNOG00000002032	-0.209757	0.0564051	-0.365885	0.0733907
ENSRNOG00000002035	-0.192937	0.462588	0.000419143	0.583442
ENSRNOG00000002036	-0.36403	-0.107451	0.133668	-0.351164
ENSRNOG00000002039	0.133543	-0.455644	0.203547	0.712917
ENSRNOG00000002040	-0.394943	-1.06406	0.106758	0.542523
ENSRNOG00000002041	-0.225969	-0.386377	0.0890528	0.0955649
ENSRNOG00000002044	0.532278	0.202133	0.262643	0.132095
ENSRNOG00000002045	-0.0954725	0.825352	-0.392512	0.14705
ENSRNOG00000002046	-0.169643	-0.169514	-0.175637	-0.173738
ENSRNOG00000002050	0.157526	0.0727043	-0.825375	-0.408394
ENSRNOG00000002051	-0.254881	-0.0853622	0.0712106	0.0248531
ENSRNOG00000002052	-0.0163115	-0.587835	-0.194591	-0.48649
ENSRNOG00000002053	-0.346383	-0.181255	0.0216245	0.46746
ENSRNOG00000002054	0.0940657	-0.0254678	-0.273907	0.0227162
ENSRNOG00000002055	0.229689	0.468933	-0.216936	0.150012
ENSRNOG00000002057	-0.108392	0.0917987	-0.200578	0.225134
ENSRNOG00000002061	-0.437028	-0.412179	-0.746012	-0.064137
ENSRNOG00000002069	-0.234495	-0.423922	-0.0621285	-0.345899
ENSRNOG00000002070	0.298122	0.914958	0.0122458	-0.171422
ENSRNOG00000002072	0.776808	0.915835	-0.30325	0.457432
ENSRNOG00000002073	-0.437538	-0.0942486	0.160285	-0.139149
ENSRNOG00000002074	0.0159548	0.281008	0.230368	0.385864
ENSRNOG00000002075	-0.120142	-0.171362	0.320012	0.134926
ENSRNOG00000002079	-0.639632	-0.477647	0.00186251	0.259156
ENSRNOG00000002080	-0.348956	0.116516	0.00882544	0.0685579
ENSRNOG00000002085	-0.453721	-0.74538	-0.644068	-0.509981
ENSRNOG00000002089	0.0240859	-0.216986	0.224267	-0.143808
ENSRNOG00000002091	-0.0833951	-0.553485	0.31397	-0.0026937
ENSRNOG00000002092	-0.131959	-0.634812	-0.0387217	0.00530055
ENSRNOG00000002093	-0.330389	-0.485931	-0.767235	-0.056136
ENSRNOG00000002094	0.307166	0.0338015	-0.28615	-0.16304
ENSRNOG00000002097	-0.554414	-0.0758054	-0.330158	-0.530084
ENSRNOG00000002100	-0.650199	-0.563981	0.0978065	0.0571678
ENSRNOG00000002101	-0.320292	-0.760545	0.018959	0.301107
ENSRNOG00000002104	-0.479269	-0.529991	-0.0397186	-0.153547
ENSRNOG00000002105	-0.249695	-0.0556403	-0.13333	-0.257802
ENSRNOG00000002106	-0.370299	-0.0431772	0.323076	0.0212935
ENSRNOG00000002110	-0.332278	-0.187527	0.00576744	0.116246
ENSRNOG00000002112	0.0878956	0.263826	0.548277	0.536818
ENSRNOG00000002115	0.0765861	0.613503	-0.187619	-0.0309986
ENSRNOG00000002116	-0.259729	0.385574	-0.26546	-0.160999
ENSRNOG00000002120	0.0782021	0.0717623	-0.0775895	0.721607
ENSRNOG00000002121	-0.991129	-0.164357	-0.200667	-0.121922
ENSRNOG00000002122	-1.20289	-0.454057	0.206856	0.23993
ENSRNOG00000002125	0.302739	0.110819	0.808591	0.460425
ENSRNOG00000002126	0.24866	-0.00351615	0.559308	0.343527
ENSRNOG00000002127	-0.0801156	-0.169514	0.388847	-0.173738
ENSRNOG00000002128	-0.226466	-0.0423289	-0.296312	-0.214307
ENSRNOG00000002129	-0.00912365	-0.530995	0.0741918	0.540481
ENSRNOG00000002134	0.153611	0.622622	-0.00427058	1.20067
ENSRNOG00000002135	0.0548983	-0.0723406	0.172508	-0.00496325
ENSRNOG00000002137	0.0213297	0.0432103	0.174236	-0.159622
ENSRNOG00000002139	-0.319385	-0.179119	-0.101285	-0.140012
ENSRNOG00000002141	-0.127916	0.132572	0.515062	0.256185
ENSRNOG00000002142	-0.399086	-0.810969	-0.0837339	0.11721
ENSRNOG00000002144	-0.952541	-0.113153	-0.11907	-0.0650448
ENSRNOG00000002145	-0.335789	-1.33095	-0.534657	-0.00218147
ENSRNOG00000002146	0.0183079	-0.0771105	0.0152675	0.00478487
ENSRNOG00000002149	0.0921085	0.360288	0.245844	0.145197
ENSRNOG00000002151	0.0840669	-2.4372e-05	0.0790739	0.291304
ENSRNOG00000002152	-0.085688	-0.00677206	0.300613	0.192526
ENSRNOG00000002153	0.0411154	0.0491442	0.165884	0.41687
ENSRNOG00000002154	-0.215026	-0.165858	-0.0749376	0.288694
ENSRNOG00000002158	0.954679	-0.979362	0.391378	0.0629221
ENSRNOG00000002159	-0.122418	0.0921154	0.114243	0.516865
ENSRNOG00000002161	0.0266789	0.0479515	0.366504	0.139333
ENSRNOG00000002163	-0.357016	-0.544228	-0.700857	-0.510303
ENSRNOG00000002164	0.0495643	0.365728	0.214643	0.0636016
ENSRNOG00000002165	-0.691306	-0.309466	-0.375504	-0.0110984
ENSRNOG00000002167	-0.059875	-0.432656	0.327014	0.0118117
ENSRNOG00000002169	0.130804	-0.148919	-0.0829068	-0.273263
ENSRNOG00000002171	-0.0520552	-0.209758	0.115622	0.296525
ENSRNOG00000002174	0.935226	1.00181	0.854635	1.4928
ENSRNOG00000002175	-0.378197	-0.359345	0.133411	-0.0168314
ENSRNOG00000002176	-0.430528	-0.0867803	-0.406158	-0.0218826
ENSRNOG00000002177	-0.53384	-0.321435	0.124025	-0.850614
ENSRNOG00000002178	0.0576054	0.0561373	-0.302292	0.00484915
ENSRNOG00000002180	-0.137486	-0.665448	-0.782234	0.172224
ENSRNOG00000002181	0.199159	0.0948429	0.27759	0.0783116
ENSRNOG00000002182	-0.710644	-0.0199697	0.293869	0.293735
ENSRNOG00000002185	-0.0214408	-1.05865	-0.40232	-0.626931
ENSRNOG00000002186	0.204205	0.420479	-0.373135	-0.361412
ENSRNOG00000002187	0.844831	0.1592	1.99383	0.690498
ENSRNOG00000002188	-0.356946	0.182096	0.382553	0.312706
ENSRNOG00000002191	-0.38455	-0.776264	-0.45526	-0.631922
ENSRNOG00000002192	0.264773	-0.761511	-0.406118	-0.10685
ENSRNOG00000002194	-0.0512251	-0.154597	-0.169682	-0.529632
ENSRNOG00000002196	-0.254153	-0.248609	0.106149	0.645453
ENSRNOG00000002199	-0.214037	0.0823366	-0.12908	-0.329678
ENSRNOG00000002200	0.248164	0.007037	-0.12233	-0.4762
ENSRNOG00000002202	-0.166155	-1.23078	0.0912257	-0.0599791
ENSRNOG00000002203	0.087555	-0.701303	0.0566776	-0.312349
ENSRNOG00000002204	0.47816	-0.0981163	-0.164308	0.320879
ENSRNOG00000002205	0.362676	0.443276	-0.0125452	-0.196499
ENSRNOG00000002207	0.517655	0.0820355	0.384929	0.244051
ENSRNOG00000002208	-0.71853	-0.104272	-0.206663	0.188216
ENSRNOG00000002210	0.495626	-0.242389	0.357793	-0.117567
ENSRNOG00000002212	-0.505503	-0.0586778	0.61635	-0.728101
ENSRNOG00000002214	0.0352605	-0.0548629	0.137876	-0.00653722
ENSRNOG00000002215	-0.8652	-0.553664	-0.0378065	0.119773
ENSRNOG00000002216	-0.267014	-0.760471	-0.224991	-0.0697709
ENSRNOG00000002217	0.390208	0.307005	0.0516859	0.0635183
ENSRNOG00000002218	0.128051	-1.06986	-0.42592	0.447656
ENSRNOG00000002225	-0.606558	-0.394756	0.0705185	0.272393
ENSRNOG00000002227	-0.056059	-0.451524	-0.593044	-0.558135
ENSRNOG00000002229	-0.275174	-0.14423	0.459986	0.64037
ENSRNOG00000002232	-0.373151	-0.183877	0.0121544	0.000503758
ENSRNOG00000002238	-0.381059	-0.0959813	0.750763	0.0455733
ENSRNOG00000002240	-0.15839	-0.0597062	-0.274323	-0.394241
ENSRNOG00000002241	-0.0416534	1.02931	0.164711	-0.293899
ENSRNOG00000002244	-0.203474	-0.0636509	-0.00196504	-0.342488
ENSRNOG00000002246	-0.340877	-0.16753	0.0611923	0.0248321
ENSRNOG00000002247	0.0993035	-0.0149523	-0.485309	-0.46754
ENSRNOG00000002248	-0.692846	-0.455808	0.0861584	0.294057
ENSRNOG00000002251	0.281126	0.0497884	0.0171888	-0.254593
ENSRNOG00000002253	-0.0277181	-0.247844	0.188447	-0.275803
ENSRNOG00000002254	-0.0197452	-0.562165	0.511231	0.187466
ENSRNOG00000002255	0.315863	0.24317	-0.0583641	0.0123857
ENSRNOG00000002256	0.252947	1.02254	-0.211817	-0.32074
ENSRNOG00000002258	0.0166183	0.633777	0.577261	0.595237
ENSRNOG00000002262	0.539704	0.0877113	0.104605	0.100719
ENSRNOG00000002265	1.13799	-1.02388	0.694623	1.05578
ENSRNOG00000002266	-0.590791	-0.396579	-0.0508557	-0.0992634
ENSRNOG00000002267	-0.11993	-0.203461	-0.278787	-0.227954
ENSRNOG00000002270	-0.479358	-0.218287	-0.0706674	-0.0656722
ENSRNOG00000002271	0.148744	0.120088	0.461288	0.617405
ENSRNOG00000002272	-0.812092	-0.0109838	-0.131167	0.129287
ENSRNOG00000002273	0.293846	0.624338	-0.241651	-0.268186
ENSRNOG00000002275	0.0431827	-0.0150933	-0.0842352	0.0843531
ENSRNOG00000002276	0.0145535	-0.100897	-0.111221	0.140623
ENSRNOG00000002278	-0.58561	0.580014	-0.100076	0.0780553
ENSRNOG00000002280	-0.0579378	-0.244352	0.567454	0.151444
ENSRNOG00000002289	-0.185365	-0.0664488	0.120828	0.111282
ENSRNOG00000002291	0.240218	-0.678664	0.184154	0.0667633
ENSRNOG00000002292	0.238307	0.770069	0.217902	0.00859585
ENSRNOG00000002294	-0.62844	-0.479734	-0.0835318	0.214495
ENSRNOG00000002301	-0.285482	-0.434354	-0.0997409	-0.0826174
ENSRNOG00000002302	-0.143176	0.0872178	0.0713212	-0.128137
ENSRNOG00000002303	-0.356311	-0.410958	0.504742	0.341819
ENSRNOG00000002304	-0.239841	-0.0476037	0.900283	-0.243741
ENSRNOG00000002305	0.00793319	-0.374915	-0.117921	0.22201
ENSRNOG00000002309	0.218983	1.04769	1.17889	0.308067
ENSRNOG00000002312	-0.207647	-0.579281	-0.0952547	0.0127067
ENSRNOG00000002314	0.388153	0.0214755	0.204538	-0.244073
ENSRNOG00000002318	-0.0779956	-0.166897	0.057308	0.246025
ENSRNOG00000002319	-0.105491	0.10509	0.300648	0.59061
ENSRNOG00000002320	0.437792	0.53443	-0.184683	0.327157
ENSRNOG00000002321	0.0576087	-1.34928	-0.109708	-0.533153
ENSRNOG00000002322	0.23435	-0.264452	0.055232	0.53437
ENSRNOG00000002323	-0.113601	-0.541021	0.0341954	0.0979371
ENSRNOG00000002327	0.172989	0.471449	0.468544	1.12792
ENSRNOG00000002331	-0.394012	-0.804859	-0.633546	-0.614273
ENSRNOG00000002332	-0.0223146	0.141762	0.150307	0.694233
ENSRNOG00000002336	-0.158942	-0.150877	-0.0237169	-0.0967796
ENSRNOG00000002338	-0.186556	-0.356763	0.0592934	0.405511
ENSRNOG00000002339	-0.237298	-0.229242	-0.317216	-0.452204
ENSRNOG00000002341	-0.873972	0.107411	0.0997308	0.308247
ENSRNOG00000002342	0.122645	-0.230373	0.0881853	-0.0232122
ENSRNOG00000002343	0.147443	0.601817	-0.00987381	-0.0585352
ENSRNOG00000002345	-0.0693944	-0.20161	0.420171	0.0522293
ENSRNOG00000002347	-0.428622	-0.631665	-0.24267	0.179724
ENSRNOG00000002349	-0.216709	-0.134743	0.174125	0.135352
ENSRNOG00000002350	0.51436	-0.483099	-0.257288	0.423923
ENSRNOG00000002352	0.421219	0.863569	0.256071	0.361407
ENSRNOG00000002353	-0.639812	-1.01765	-0.0400556	-0.46402
ENSRNOG00000002358	-0.658516	0.106462	-0.605165	-0.372718
ENSRNOG00000002360	-0.0572955	-0.123451	0.288629	-0.0180768
ENSRNOG00000002361	0.0496545	0.664609	0.472778	0.600486
ENSRNOG00000002364	0.205389	0.0783096	-0.151165	-0.413793
ENSRNOG00000002365	0.224642	0.0737	-0.194505	-0.259977
ENSRNOG00000002368	-0.295315	-0.16639	0.459243	0.560678
ENSRNOG00000002369	-0.553397	-0.491523	0.209111	0.223839
ENSRNOG00000002372	0.45982	1.10893	0.181908	1.05944
ENSRNOG00000002373	-0.39577	-0.37076	-0.134349	0.0640648
ENSRNOG00000002376	-0.496631	-0.203272	0.0662928	0.275861
ENSRNOG00000002378	-0.182505	-0.248764	-0.242507	-0.556716
ENSRNOG00000002381	-0.347441	-0.0361999	0.0344654	0.110833
ENSRNOG00000002382	0.000138115	-0.169514	-0.175637	-0.173738
ENSRNOG00000002385	-0.504198	-0.132611	-0.972446	-0.262726
ENSRNOG00000002387	0.120478	0.086182	-0.153834	0.0306751
ENSRNOG00000002388	-0.0670403	-0.0161061	-0.00136717	-0.0732452
ENSRNOG00000002389	-0.0183906	0.274334	0.0392629	-0.0391957
ENSRNOG00000002391	0.0875922	0.879974	0.695555	2.52718
ENSRNOG00000002393	-0.307691	-0.696702	-0.513191	-0.484719
ENSRNOG00000002394	-0.483298	-0.102963	-0.587656	0.0333851
ENSRNOG00000002396	0.928102	0.0843942	0.0615513	-0.083674
ENSRNOG00000002397	-1.27432	-0.102505	-0.951574	-0.212044
ENSRNOG00000002403	-0.320775	-0.501235	-0.216481	0.321177
ENSRNOG00000002407	-0.527545	-0.198557	0.0401451	0.103127
ENSRNOG00000002408	0.548259	-0.0905782	-0.0775726	-0.149076
ENSRNOG00000002413	-0.394027	1.00398	0.107059	-0.134595
ENSRNOG00000002414	-0.9365	-0.711227	0.0387734	0.672195
ENSRNOG00000002417	0.373508	-0.0248973	-0.288956	0.38169
ENSRNOG00000002418	-0.439464	-0.383602	0.718538	-0.203463
ENSRNOG00000002419	0.449021	-0.881199	-0.0800598	-0.471743
ENSRNOG00000002420	-0.800317	-0.504532	-0.142135	-0.313451
ENSRNOG00000002423	-0.000677798	0.146373	0.0172906	-0.0431971
ENSRNOG00000002425	-0.233809	0.07934	-0.00262001	0.0545534
ENSRNOG00000002428	0.334752	0.967153	0.367085	0.745534
ENSRNOG00000002433	-0.347196	-0.0934617	0.124473	0.0609951
ENSRNOG00000002434	0.131636	0.38214	0.286224	-0.284669
ENSRNOG00000002436	-0.0931474	0.201186	0.376857	-0.00346952
ENSRNOG00000002440	0.405459	0.0412897	0.0520811	0.0510273
ENSRNOG00000002443	-1.03653	-0.470311	-0.118371	-0.142543
ENSRNOG00000002449	0.380352	1.19189	-0.294474	0.43248
ENSRNOG00000002450	-0.0483326	0.15211	-0.0768484	-0.080328
ENSRNOG00000002452	-0.0721145	0.113865	0.081343	0.00562064
ENSRNOG00000002454	0.0809887	0.181207	0.281217	0.266272
ENSRNOG00000002456	-0.22324	-0.509803	0.0199176	0.193599
ENSRNOG00000002461	0.132681	-0.152433	-0.117173	0.0260352
ENSRNOG00000002462	-0.292756	-0.0916157	-0.696068	-6.01323
ENSRNOG00000002468	-0.320703	-0.272849	-0.0442833	0.196063
ENSRNOG00000002469	-0.381759	-0.761861	-0.284193	-0.00819267
ENSRNOG00000002470	-0.0997785	0.0436928	-0.773726	-0.335957
ENSRNOG00000002471	-0.175105	-0.361847	-0.00370958	-0.0416283
ENSRNOG00000002473	0.159887	-0.269602	0.522467	-0.0297368
ENSRNOG00000002474	-0.0681385	-0.610768	-0.1525	0.000823596
ENSRNOG00000002475	0.00314352	0.17692	0.674754	0.126852
ENSRNOG00000002478	-0.108246	-0.261723	-0.0273527	-0.143524
ENSRNOG00000002480	-0.851148	-1.32912	-0.0144529	-0.426068
ENSRNOG00000002486	-0.502257	0.347326	-0.498873	0.73791
ENSRNOG00000002488	-0.529018	-0.63072	-0.134503	-0.0473592
ENSRNOG00000002495	-0.322871	-0.0428425	-0.330672	-0.328054
ENSRNOG00000002496	-0.24079	-0.303303	-0.0369241	0.115319
ENSRNOG00000002501	-0.409399	0.322617	0.59961	0.710192
ENSRNOG00000002504	-0.927471	-0.148349	-0.234808	0.393126
ENSRNOG00000002506	-0.00228758	0.468951	0.259239	-0.182565
ENSRNOG00000002509	-0.350659	-0.0614117	0.239416	0.0954625
ENSRNOG00000002511	0.656962	0.274426	0.329863	0.771899
ENSRNOG00000002512	-0.174262	-0.0954034	0.13417	0.219182
ENSRNOG00000002514	-0.145885	-0.184876	0.135808	0.495474
ENSRNOG00000002516	-0.0565601	-0.217476	0.323576	-0.006762
ENSRNOG00000002517	0.314829	-0.0960432	0.327628	0.378217
ENSRNOG00000002520	0.0488166	-0.465133	-0.772268	-0.116923
ENSRNOG00000002524	0.13718	-2.23168	-0.770177	-0.462246
ENSRNOG00000002525	0.0113603	0.398664	0.630088	0.172557
ENSRNOG00000002529	0.462931	-0.0377566	0.666651	0.151013
ENSRNOG00000002536	0.140481	0.0145374	0.180308	-0.524399
ENSRNOG00000002537	0.0288548	-0.0820691	0.184848	0.816196
ENSRNOG00000002538	-0.593977	-0.307219	0.044491	-0.952243
ENSRNOG00000002540	0.266863	0.562882	0.0537892	0.0941689
ENSRNOG00000002541	-0.0692851	-0.319458	0.315508	0.338296
ENSRNOG00000002542	-0.382698	-1.24665	-0.523534	-0.435371
ENSRNOG00000002544	0.329104	-0.0970303	0.132135	-0.191621
ENSRNOG00000002545	-0.0972684	-0.477506	-0.0164077	-1.05684
ENSRNOG00000002546	0.3722	0.444273	0.0374748	-0.266913
ENSRNOG00000002548	0.398885	-1.09155	-0.165605	0.230658
ENSRNOG00000002549	0.159122	0.219142	-0.26546	-0.160999
ENSRNOG00000002553	-0.0851395	-0.0427805	-0.113969	-0.572208
ENSRNOG00000002556	-0.832172	-2.59405	-2.2463	-1.51968
ENSRNOG00000002563	0.377136	0.179196	-6.9644e-06	-0.286849
ENSRNOG00000002565	-0.274835	-0.292578	0.0422466	0.227376
ENSRNOG00000002566	0.350293	0.316012	0.38059	1.15083
ENSRNOG00000002568	0.0909209	0.0106203	-0.168509	0.668659
ENSRNOG00000002569	0.237646	0.370886	-0.0598276	0.0931679
ENSRNOG00000002571	0.598103	0.9146	0.75538	0.29989
ENSRNOG00000002572	0.288509	0.483706	0.266095	-0.269166
ENSRNOG00000002574	0.253818	0.371439	-0.0268681	0.0903234
ENSRNOG00000002575	-0.213369	0.121256	-0.266722	0.151288
ENSRNOG00000002579	-0.750471	-0.398931	-0.356504	0.251861
ENSRNOG00000002580	-0.399943	-0.627455	-0.21038	-0.258535
ENSRNOG00000002582	-0.163915	-0.163758	-0.169321	-0.0786735
ENSRNOG00000002583	-0.244994	0.372331	-0.250941	-0.249192
ENSRNOG00000002585	-0.622365	-0.235581	0.206544	0.120303
ENSRNOG00000002592	0.646339	-0.0984649	0.0401004	-0.138661
ENSRNOG00000002593	-0.138545	-2.30833	-0.242943	0.0783374
ENSRNOG00000002595	-0.0697457	0.0911892	0.341837	0.0450943
ENSRNOG00000002599	0.13896	0.294003	-0.0194156	-0.0415723
ENSRNOG00000002607	-0.218957	0.424322	0.0859144	0.149553
ENSRNOG00000002609	-0.232722	-1.21645	-0.110949	-1.44669
ENSRNOG00000002610	-0.0169171	-0.220482	-0.144398	-0.216561
ENSRNOG00000002612	-0.105083	-0.421648	-0.0950592	0.0504542
ENSRNOG00000002615	0.0225788	-0.246916	-0.329858	-0.0668029
ENSRNOG00000002616	0.258859	0.22201	0.30966	0.164078
ENSRNOG00000002618	-0.106273	-0.544196	-0.187619	0.128676
ENSRNOG00000002624	-0.203375	-0.11652	-0.311557	-0.310024
ENSRNOG00000002625	-0.0310331	-0.410431	0.0968558	-0.22923
ENSRNOG00000002626	-0.167173	-0.304526	0.202451	0.343063
ENSRNOG00000002627	-0.189592	-0.310008	0.0977206	-0.085764
ENSRNOG00000002630	0.0178891	-0.278379	0.353127	-0.0146185
ENSRNOG00000002632	0.283847	0.32644	-0.450042	-0.125919
ENSRNOG00000002635	0.195437	-0.0419256	-0.141923	-0.35928
ENSRNOG00000002636	-0.551224	-0.709002	-0.17696	0.0637699
ENSRNOG00000002642	0.284812	0.0296876	0.0683162	-0.139083
ENSRNOG00000002643	-0.265592	-1.39696	-1.34544	-0.61863
ENSRNOG00000002644	-0.532675	-0.432146	-0.219147	-0.790512
ENSRNOG00000002645	-0.984587	-0.250136	-0.122441	0.206096
ENSRNOG00000002652	-0.19059	-0.0138175	0.20693	0.638855
ENSRNOG00000002653	0.000681514	-0.168927	0.0101538	0.314817
ENSRNOG00000002657	-0.0787224	-0.629056	0.0012855	-0.360983
ENSRNOG00000002659	-1.2457	-0.231026	-0.282892	0.115728
ENSRNOG00000002660	0.42023	-0.193879	0.425749	-0.278429
ENSRNOG00000002662	-0.319382	0.314668	-0.0982485	-0.410892
ENSRNOG00000002664	-0.02252	-0.16713	-0.113449	0.300005
ENSRNOG00000002667	-0.0399121	-0.251758	0.6821	0.613193
ENSRNOG00000002669	-0.331651	-0.474488	0.109826	-0.0844459
ENSRNOG00000002671	0.164274	0.436034	-0.137389	-0.0690167
ENSRNOG00000002680	-0.436633	-0.214285	-0.049021	0.171695
ENSRNOG00000002682	-0.592863	-0.401778	-1.2696	-0.297079
ENSRNOG00000002691	0.191437	0.504359	0.00850787	-0.0911382
ENSRNOG00000002693	0.148461	0.59361	-0.256504	-0.128918
ENSRNOG00000002695	0.26615	-0.0865265	-0.983002	-0.600483
ENSRNOG00000002697	0.238987	-0.228086	0.0936353	0.207587
ENSRNOG00000002701	0.345403	0.768554	-0.00650688	0.38165
ENSRNOG00000002705	-0.0468935	-0.0992824	0.240677	-0.594575
ENSRNOG00000002708	-0.739038	-0.794327	-0.342161	-0.046445
ENSRNOG00000002710	-0.546572	-0.547855	-0.0536607	0.301909
ENSRNOG00000002711	0.00211414	-0.0501065	0.281022	0.135554
ENSRNOG00000002713	-0.0854925	0.147734	0.192716	-0.166924
ENSRNOG00000002714	0.282502	0.158079	-0.340547	-0.115364
ENSRNOG00000002718	-0.0730812	0.255402	0.123976	-0.0764219
ENSRNOG00000002721	0.138224	0.49811	-0.355316	-0.0884454
ENSRNOG00000002722	0.485503	-0.156562	0.232697	0.00308171
ENSRNOG00000002723	-0.603886	-0.342903	-0.63615	-0.232407
ENSRNOG00000002724	-0.00332132	0.162022	-0.448986	0.227109
ENSRNOG00000002728	-0.108195	-0.146634	-0.123322	-0.441617
ENSRNOG00000002730	-0.305863	-0.356163	0.224706	0.509032
ENSRNOG00000002734	-0.101569	-0.298821	0.462779	0.59414
ENSRNOG00000002735	-0.146802	-0.489506	-0.0514429	-0.72714
ENSRNOG00000002736	-0.00891843	0.20554	0.331609	0.688612
ENSRNOG00000002746	-0.33396	-0.639867	-0.148681	0.572136
ENSRNOG00000002748	0.335083	0.207488	-0.294285	0.473768
ENSRNOG00000002749	-0.0640696	-0.495451	-0.0774429	-0.0402567
ENSRNOG00000002750	-0.183556	-0.104972	0.202974	0.365366
ENSRNOG00000002751	-0.76726	-0.44101	0.167727	-0.0177896
ENSRNOG00000002753	-0.194015	-0.670141	-0.0241485	-0.0684812
ENSRNOG00000002754	0.43878	0.288727	0.334423	0.138929
ENSRNOG00000002755	-0.152741	-0.364139	0.180036	0.103411
ENSRNOG00000002757	-0.535986	0.0295751	-0.464941	0.0540694
ENSRNOG00000002759	0.241017	-0.16816	-0.0111635	-0.35158
ENSRNOG00000002763	-0.260966	-0.278548	0.0381678	-0.188655
ENSRNOG00000002764	0.179761	-0.0231324	0.275509	0.617983
ENSRNOG00000002767	-0.276729	-0.0590106	-0.0612436	-0.0410196
ENSRNOG00000002768	0.769673	0.569955	1.84414	0.0848118
ENSRNOG00000002773	-0.0157621	-0.671165	0.0257577	-0.201814
ENSRNOG00000002775	0.049902	-0.512731	-0.341848	-0.650301
ENSRNOG00000002776	0.645677	0.624145	1.23923	0.1473
ENSRNOG00000002778	0.546509	0.538361	0.657227	-0.240789
ENSRNOG00000002781	-0.293192	-0.355767	0.0386767	-0.36774
ENSRNOG00000002782	0.473397	1.09894	1.32966	0.0777981
ENSRNOG00000002783	-0.733446	-0.76921	-0.737788	-0.0493346
ENSRNOG00000002784	-0.146716	-0.32859	0.189624	0.0804155
ENSRNOG00000002789	0.766321	0.315595	0.989561	0.118754
ENSRNOG00000002790	0.285431	-0.237968	0.684431	0.365268
ENSRNOG00000002791	-0.423059	-0.275465	-0.065697	0.342901
ENSRNOG00000002793	-0.0184208	0.686299	0.114257	0.482998
ENSRNOG00000002794	0.0429479	0.331904	0.0775399	0.084937
ENSRNOG00000002795	-0.303616	-0.0153056	-0.215268	0.0448837
ENSRNOG00000002797	-0.0697593	0.881589	0.155952	0.258856
ENSRNOG00000002800	0.564893	0.682019	0.93446	0.287362
ENSRNOG00000002802	-0.858502	0.0554609	0.151399	-0.0650297
ENSRNOG00000002807	-0.025873	0.142475	0.841687	0.731083
ENSRNOG00000002810	-0.0474197	-0.745061	-0.611569	-0.552259
ENSRNOG00000002811	-1.35547	-0.206821	-0.00721044	-0.180163
ENSRNOG00000002812	-0.080704	-0.170323	-0.175637	-0.174154
ENSRNOG00000002813	-0.253574	0.0100151	-0.19504	-0.675487
ENSRNOG00000002814	0.292853	0.852765	-0.00431019	0.153891
ENSRNOG00000002818	0.111615	-0.0281662	0.328802	-0.197684
ENSRNOG00000002820	-0.221614	0.102167	-0.0113123	-0.323373
ENSRNOG00000002821	-0.0392043	-0.129946	0.330103	0.193226
ENSRNOG00000002823	-0.52346	-0.552632	-0.0864117	0.112831
ENSRNOG00000002824	0.130267	0.923214	0.1135	0.132776
ENSRNOG00000002826	-0.365921	-0.159505	-0.599234	-0.0680413
ENSRNOG00000002827	-0.00183118	-0.612122	0.353152	0.317181
ENSRNOG00000002828	0.210289	-0.113561	0.453269	0.0127068
ENSRNOG00000002831	-0.14883	-0.0264029	-0.282034	-0.547598
ENSRNOG00000002832	-0.27366	0.067144	0.227561	0.0327911
ENSRNOG00000002833	-0.327131	-0.355951	0.00157887	0.272045
ENSRNOG00000002835	-0.472268	-0.314154	-0.298664	-0.811998
ENSRNOG00000002838	-0.0195298	0.78801	-0.504713	0.075159
ENSRNOG00000002839	-0.290991	-0.349967	-1.23036	-0.713792
ENSRNOG00000002840	0.285447	0.169724	0.0702732	-0.075324
ENSRNOG00000002841	-0.288634	-0.495058	-0.0969275	0.189123
ENSRNOG00000002843	-0.0792099	-0.0148442	-0.0782668	0.630187
ENSRNOG00000002844	-0.175566	0.736459	0.382853	0.0998992
ENSRNOG00000002848	-0.0364145	-0.0393951	0.610135	0.137465
ENSRNOG00000002851	-0.00400817	0.386202	-0.00541356	0.155037
ENSRNOG00000002852	-0.0812494	-0.412178	-0.289246	0.248066
ENSRNOG00000002855	-0.0572906	0.161285	-0.0536708	0.237987
ENSRNOG00000002858	-0.17033	-0.170323	-0.175637	-0.174154
ENSRNOG00000002860	0.122961	0.154408	0.169464	0.479633
ENSRNOG00000002862	-0.505916	-0.249669	-0.456805	0.463675
ENSRNOG00000002863	-0.101401	-0.187217	0.147589	0.334633
ENSRNOG00000002864	0.661565	0.172876	0.544073	0.302886
ENSRNOG00000002866	1.51977	0.156095	1.64406	0.246671
ENSRNOG00000002871	-0.214297	-0.269206	0.131127	0.265673
ENSRNOG00000002873	-0.371999	1.21555	-0.223516	0.025303
ENSRNOG00000002874	-0.647876	-0.329176	0.0855872	-0.180909
ENSRNOG00000002875	-1.8091	-2.13314	-1.37807	-0.818448
ENSRNOG00000002876	0.152827	0.0657459	-0.126581	0.42594
ENSRNOG00000002878	-0.000743989	0.137321	0.400608	-0.0100005
ENSRNOG00000002879	0.870569	0.233804	0.0102386	-0.0188123
ENSRNOG00000002881	-0.784427	-0.0887204	-0.596697	0.091869
ENSRNOG00000002882	-0.441556	-0.255245	0.359103	0.340569
ENSRNOG00000002883	-0.593828	-1.19358	-0.439104	-0.329058
ENSRNOG00000002884	-0.0146277	-0.251519	0.044696	-0.0658472
ENSRNOG00000002886	-0.421909	-0.182596	0.128413	0.15114
ENSRNOG00000002889	-0.319988	0.173278	0.381137	-0.0883614
ENSRNOG00000002894	0.429744	0.0761874	0.257069	-0.0301211
ENSRNOG00000002895	0.632663	-0.0876888	0.0620387	-0.0508359
ENSRNOG00000002896	0.513769	-0.133607	-0.0483311	-0.0250289
ENSRNOG00000002898	-0.079235	-0.0701915	-0.119907	-0.411287
ENSRNOG00000002899	0.0762399	-0.284087	-0.254222	0.0732159
ENSRNOG00000002903	0.652306	-0.835597	0.161647	0.346704
ENSRNOG00000002904	-0.395797	-0.316843	0.12349	-0.285973
ENSRNOG00000002905	0.995138	0.563874	-0.176378	0.601875
ENSRNOG00000002906	-0.438451	1.02988	-0.43203	0.258991
ENSRNOG00000002907	-0.524621	-0.374235	-0.167585	0.0440698
ENSRNOG00000002908	0.201164	-0.358878	0.155804	0.199576
ENSRNOG00000002911	-0.0844904	0.246656	-0.352899	0.297005
ENSRNOG00000002912	0.278778	0.0327471	0.660593	0.0280469
ENSRNOG00000002914	0.143726	0.0334181	-0.542683	-0.390747
ENSRNOG00000002915	0.202145	0.437052	0.0709021	0.101865
ENSRNOG00000002916	-0.090679	-0.0974984	-1.36253	-0.433344
ENSRNOG00000002917	-0.679009	-1.56389	-0.109606	-0.118172
ENSRNOG00000002918	-0.901486	-0.808108	-0.275212	0.183476
ENSRNOG00000002919	0.271193	0.268713	0.314781	0.411663
ENSRNOG00000002922	0.422892	0.342183	0.280276	0.0571679
ENSRNOG00000002925	0.271828	-0.088381	-0.104337	0.11933
ENSRNOG00000002926	-0.0124776	0.0535515	-0.0713713	-0.145592
ENSRNOG00000002928	0.360865	0.376526	-0.300216	-0.177198
ENSRNOG00000002930	-0.00131033	-0.603832	0.196804	0.129022
ENSRNOG00000002932	-0.552021	-0.407832	0.0404101	0.139591
ENSRNOG00000002934	0.21143	-0.35426	0.180563	-0.340052
ENSRNOG00000002935	-0.203987	-0.620898	0.160073	0.172202
ENSRNOG00000002936	-0.0671168	-0.322645	-0.330672	-0.328054
ENSRNOG00000002937	0.124935	0.20221	0.12016	0.540425
ENSRNOG00000002940	-0.175198	-0.280809	0.121854	0.183475
ENSRNOG00000002941	-0.16785	-0.0205357	0.190409	0.53875
ENSRNOG00000002943	0.117065	0.449734	-0.0357681	-0.0546922
ENSRNOG00000002944	0.403273	0.753264	0.186397	0.0279103
ENSRNOG00000002946	0.0111851	1.05526	0.288915	-0.0445458
ENSRNOG00000002947	-0.198666	-1.15401	0.80005	0.230081
ENSRNOG00000002948	-0.220998	-0.393756	-0.551117	-0.0467304
ENSRNOG00000002949	0.105938	-0.0855322	-0.0964803	-0.0998526
ENSRNOG00000002950	0.686002	0.389671	0.4075	0.195247
ENSRNOG00000002951	-0.161473	-0.161327	-0.166674	0.105612
ENSRNOG00000002953	-0.101067	0.109652	0.00430222	0.22922
ENSRNOG00000002956	0.0215959	-0.579869	0.310744	-0.48717
ENSRNOG00000002959	-0.466566	-0.132813	0.0866993	0.444691
ENSRNOG00000002960	0.0828014	-0.0343652	0.535248	-0.0693317
ENSRNOG00000002963	0.247553	0.209	-0.125593	0.0118923
ENSRNOG00000002964	-0.163915	0.406645	-0.169321	0.401407
ENSRNOG00000002968	0.0245896	0.249937	0.0474954	-0.133325
ENSRNOG00000002969	-0.164939	0.179182	0.170324	0.909526
ENSRNOG00000002970	-0.107636	0.178386	-0.665382	0.397475
ENSRNOG00000002972	-0.244913	-0.76389	0.0635479	-0.0315605
ENSRNOG00000002976	-0.476708	0.943793	0.181409	0.386952
ENSRNOG00000002977	0.187256	-0.25067	0.00168787	-0.0141667
ENSRNOG00000002978	-0.295576	-0.22489	-0.0751456	-0.014816
ENSRNOG00000002979	-0.0377938	-0.271774	-0.421693	-0.114607
ENSRNOG00000002980	-1.14781	-0.75694	0.0842306	-0.0336917
ENSRNOG00000002983	0.734483	-0.629281	0.593347	0.11684
ENSRNOG00000002984	-0.114766	-0.104955	0.00574564	-0.121623
ENSRNOG00000002986	-0.435282	-0.165003	0.709776	-0.32204
ENSRNOG00000002989	-0.278115	0.0622885	-0.12734	-0.0763928
ENSRNOG00000002991	-1.1817	-0.12199	-0.0108727	0.0130018
ENSRNOG00000002997	0.614299	0.181381	0.083264	-0.0183141
ENSRNOG00000002999	0.152233	0.111132	-0.150707	-0.0163738
ENSRNOG00000003003	-0.339785	-0.23047	0.227076	-0.661069
ENSRNOG00000003005	-1.06549	0.217745	-0.469381	-0.60275
ENSRNOG00000003011	0.279098	0.796222	-0.0499731	0.0440392
ENSRNOG00000003013	0.00578163	0.507525	-0.122314	-0.0570527
ENSRNOG00000003014	0.0389532	-0.386624	-0.334661	-0.33164
ENSRNOG00000003018	0.78088	-0.2242	-0.0253065	-0.253924
ENSRNOG00000003019	-0.647947	-0.530228	-0.0448219	-0.226742
ENSRNOG00000003020	0.407946	0.855162	0.357806	0.142989
ENSRNOG00000003025	0.174926	-0.458893	0.0806546	-0.649349
ENSRNOG00000003026	0.234828	0.375606	0.0699445	0.199384
ENSRNOG00000003028	-0.101261	0.576506	0.166205	1.56179
ENSRNOG00000003029	0.65092	0.30483	0.187986	0.0699508
ENSRNOG00000003030	0.000177922	0.180198	0.00155433	-0.165328
ENSRNOG00000003031	-0.790042	-0.0637745	0.066806	0.138291
ENSRNOG00000003033	0.654968	-0.160235	-0.455173	-0.360659
ENSRNOG00000003038	0.0207285	0.190218	-0.191542	0.340836
ENSRNOG00000003041	0.0361728	-0.127603	-0.108404	0.315989
ENSRNOG00000003042	1.34788	0.104701	0.601664	0.149957
ENSRNOG00000003048	0.00965113	0.244482	0.21211	-0.1404
ENSRNOG00000003049	0.00471853	0.598755	-0.0545084	-0.130418
ENSRNOG00000003050	-0.0630226	-0.163171	0.373439	-0.151033
ENSRNOG00000003052	0.0204391	-0.0449099	-0.224625	-0.255203
ENSRNOG00000003054	0.913308	0.485167	1.30782	0.771946
ENSRNOG00000003059	-0.109315	0.232571	0.705935	0.286038
ENSRNOG00000003062	-0.0188961	0.0579227	0.0644821	0.0259856
ENSRNOG00000003063	0.0651309	-0.13073	-0.455681	-0.14385
ENSRNOG00000003064	0.0212129	-0.139068	-1.10181	0.101464
ENSRNOG00000003065	-0.34734	-0.267913	-0.0681748	0.214496
ENSRNOG00000003066	0.813344	0.754688	0.831411	1.82619
ENSRNOG00000003068	-0.409031	0.0201197	-0.450164	-0.326626
ENSRNOG00000003069	-1.61335	-3.14404	-0.143509	-0.787399
ENSRNOG00000003070	-0.587726	-1.32168	-0.633825	-0.910872
ENSRNOG00000003071	0.253133	0.182874	0.249373	-0.273331
ENSRNOG00000003073	-0.362796	-0.186428	-0.113297	0.209128
ENSRNOG00000003075	-0.331673	-0.54594	-0.433901	-0.999582
ENSRNOG00000003076	-0.347021	-1.09406	-1.1341	-0.00693399
ENSRNOG00000003078	-0.241088	-0.375859	-0.169439	0.173683
ENSRNOG00000003081	0.0943594	-0.669103	-0.466703	0.32922
ENSRNOG00000003084	-0.408184	0.097227	0.0834935	0.147834
ENSRNOG00000003085	-0.157382	-0.259823	-0.162408	-0.263852
ENSRNOG00000003086	-0.108349	-0.229834	-0.593222	-0.403575
ENSRNOG00000003088	-0.629764	-0.190753	-0.269127	0.063704
ENSRNOG00000003094	-0.310138	-0.0397734	-0.316414	-0.314601
ENSRNOG00000003098	-0.995475	-1.33415	-0.759737	-1.13189
ENSRNOG00000003099	0.29055	0.120758	0.826928	-0.0207338
ENSRNOG00000003100	0.640449	0.0229128	0.133972	0.360726
ENSRNOG00000003104	1.02075	1.09274	1.56075	0.338007
ENSRNOG00000003105	0.686339	0.378156	0.693124	0.0100347
ENSRNOG00000003108	0.336367	0.236563	0.0751473	0.0106015
ENSRNOG00000003109	0.294726	-0.0172955	0.359261	-0.0367176
ENSRNOG00000003111	-0.625132	0.110409	0.0202992	-0.0590779
ENSRNOG00000003114	0.418137	-0.0108348	0.190112	-0.103723
ENSRNOG00000003116	-0.375245	-0.57091	-0.481213	-0.371088
ENSRNOG00000003117	0.441995	0.288915	0.162966	-0.050487
ENSRNOG00000003120	0.716453	0.559877	-0.0591051	0.71234
ENSRNOG00000003121	0.104775	0.237669	0.248117	0.406893
ENSRNOG00000003122	0.77821	0.004827	0.250801	0.131375
ENSRNOG00000003123	0.0442111	0.33753	-0.0199041	0.295204
ENSRNOG00000003125	0.260465	0.442744	-0.0116722	-0.151369
ENSRNOG00000003127	0.151632	0.283959	0.230872	-0.0310016
ENSRNOG00000003129	-0.235429	-0.656269	-0.537785	-0.0582138
ENSRNOG00000003131	-1.37422	-0.997409	-0.823107	-0.796116
ENSRNOG00000003132	-0.00233346	-0.173932	0.138844	-0.153822
ENSRNOG00000003134	-0.269613	-0.202603	0.175986	0.34539
ENSRNOG00000003135	-0.0126001	-0.137347	-0.515007	-0.394168
ENSRNOG00000003136	-0.00568829	-0.0107488	-0.0896812	-0.125155
ENSRNOG00000003139	-0.084694	-0.213415	0.0179719	-0.0339963
ENSRNOG00000003143	0.137009	0.0688911	-0.0951465	-0.0677608
ENSRNOG00000003144	0.924085	0.282511	0.211091	0.0701332
ENSRNOG00000003147	0.442921	0.39235	0.043173	-0.0855155
ENSRNOG00000003148	-0.314367	0.0105163	0.296231	0.648284
ENSRNOG00000003149	0.71091	0.425263	0.231117	-0.172045
ENSRNOG00000003150	0.177712	0.163942	-0.523244	-0.307063
ENSRNOG00000003151	-0.17195	-0.499285	0.0366479	0.0997972
ENSRNOG00000003158	-0.428458	0.0599844	0.0804969	-0.153197
ENSRNOG00000003160	0.538997	0.359527	0.723491	0.0867007
ENSRNOG00000003163	0.0832437	0.039017	-0.580206	-0.152306
ENSRNOG00000003164	-0.000743989	-0.0781259	-0.17363	-0.172444
ENSRNOG00000003170	0.0906733	-0.152454	0.054051	-0.172464
ENSRNOG00000003171	0.00305088	0.0395979	-0.327405	0.42132
ENSRNOG00000003172	2.32905	0.893641	-0.650955	0.27728
ENSRNOG00000003174	-0.112399	-0.194926	-0.0335626	0.0848783
ENSRNOG00000003177	-0.268594	-0.747454	-0.55621	-1.07888
ENSRNOG00000003178	0.57496	0.605924	0.156748	-0.344535
ENSRNOG00000003183	1.2174	1.02051	0.46858	0.07792
ENSRNOG00000003185	0.17128	0.119885	-0.314425	0.502663
ENSRNOG00000003186	0.333083	0.791083	-0.148495	0.0605955
ENSRNOG00000003187	-0.144347	0.911149	0.66937	0.266813
ENSRNOG00000003189	-0.05567	-0.207721	-0.623346	-0.807598
ENSRNOG00000003191	-0.254995	-0.583044	-0.188754	-0.636457
ENSRNOG00000003195	0.176963	0.166769	0.163773	0.166041
ENSRNOG00000003198	0.296686	0.202645	0.0344042	0.139284
ENSRNOG00000003201	0.217287	0.522013	-0.235188	-0.083877
ENSRNOG00000003203	0.822157	0.0352136	0.0736184	0.20062
ENSRNOG00000003205	0.0233321	-0.104126	0.386612	0.0144706
ENSRNOG00000003206	0.111021	0.849898	0.759647	0.488934
ENSRNOG00000003207	1.10649	0.0974897	0.435938	0.0847203
ENSRNOG00000003208	-0.491668	-0.258016	-0.539813	-0.418577
ENSRNOG00000003209	0.502738	-0.0979325	0.112725	-0.345159
ENSRNOG00000003211	0.0810699	0.203497	-0.335605	-0.25719
ENSRNOG00000003213	-0.060599	0.0133788	0.371249	0.735492
ENSRNOG00000003214	0.136501	-0.12702	0.0826205	0.669192
ENSRNOG00000003215	-0.504958	0.0364964	0.413722	0.0106715
ENSRNOG00000003217	0.208658	0.875317	-0.396696	0.017858
ENSRNOG00000003218	-0.0525008	-0.21839	-0.238798	0.0382737
ENSRNOG00000003219	-0.185492	-1.04156	-1.36717	-0.676327
ENSRNOG00000003220	0.377733	0.238325	-0.408523	-0.132191
ENSRNOG00000003221	0.222034	0.0290764	-0.415328	-0.00530964
ENSRNOG00000003223	0.405391	0.291442	0.259345	0.0473758
ENSRNOG00000003224	0.509762	-0.0159129	0.0189158	-0.271123
ENSRNOG00000003226	-0.495451	-0.278437	0.0288929	0.409961
ENSRNOG00000003228	0.645762	0.0526426	-0.160083	-0.273195
ENSRNOG00000003229	0.185125	0.155975	0.0640551	-0.179775
ENSRNOG00000003232	0.100645	0.182271	0.204213	0.0328619
ENSRNOG00000003233	0.104884	0.199165	0.0187933	0.117589
ENSRNOG00000003234	-0.0843512	-0.252412	0.126871	0.115387
ENSRNOG00000003235	0.253379	0.210447	0.0562679	-0.0121902
ENSRNOG00000003237	-0.156736	-0.0468611	-0.0155316	0.223841
ENSRNOG00000003239	-0.189279	0.352948	0.255201	-0.0528211
ENSRNOG00000003241	-0.26848	-0.533392	0.0258702	0.0262873
ENSRNOG00000003242	-0.777409	0.0357409	-0.457618	-0.218922
ENSRNOG00000003243	0.178349	0.125054	0.0605074	0.223734
ENSRNOG00000003244	-0.456313	-0.142574	0.0435852	0.0168498
ENSRNOG00000003247	-0.412315	-0.283287	0.772461	-0.0472738
ENSRNOG00000003248	-0.314674	-0.268832	-0.0771466	0.0886416
ENSRNOG00000003251	0.196897	-0.775752	0.590522	-0.222475
ENSRNOG00000003253	0.173746	-0.18513	-0.35807	-0.342714
ENSRNOG00000003254	0.710543	-0.113431	0.531865	0.237787
ENSRNOG00000003256	0.432049	-0.853947	-0.46099	0.0834608
ENSRNOG00000003258	0.00831151	-0.0754035	0.392441	0.704612
ENSRNOG00000003259	-0.144799	0.286002	0.327916	-0.00822849
ENSRNOG00000003260	-0.147362	-0.482065	-0.176369	-0.295801
ENSRNOG00000003261	-0.0579989	-0.255073	0.141462	0.154087
ENSRNOG00000003262	-0.0201404	0.714609	0.208837	0.796736
ENSRNOG00000003264	0.191558	0.225132	-0.0274234	-0.269663
ENSRNOG00000003266	-0.68633	0.00614274	-0.331244	-0.395518
ENSRNOG00000003267	0.394115	0.31777	0.0363167	0.0257996
ENSRNOG00000003268	-0.140113	-0.0412218	-0.0331315	0.0453673
ENSRNOG00000003269	0.462738	0.358465	-0.75041	-0.534243
ENSRNOG00000003273	0.314512	0.283576	1.13332	0.618149
ENSRNOG00000003275	0.219546	0.0960906	0.176194	1.28339
ENSRNOG00000003276	0.168355	-0.743132	-0.398325	-0.188296
ENSRNOG00000003278	-0.838949	0.171531	-0.135155	-0.148677
ENSRNOG00000003279	0.541263	0.52042	-0.0497254	-0.125399
ENSRNOG00000003280	0.10869	0.496828	0.543922	0.560786
ENSRNOG00000003281	-0.224598	-0.418143	0.107222	0.171662
ENSRNOG00000003283	-0.193516	-0.271211	-0.429103	-0.169626
ENSRNOG00000003284	-0.323158	-0.768514	-2.54611	-0.222149
ENSRNOG00000003285	-0.267182	-0.334565	0.0128202	0.0889373
ENSRNOG00000003287	-0.184272	-0.420766	-0.61379	-0.105745
ENSRNOG00000003288	-0.0309957	0.0484803	1.05306	0.0920792
ENSRNOG00000003289	0.224815	-0.14053	-0.261391	-0.25588
ENSRNOG00000003291	-0.40735	-0.330624	-0.307425	0.210265
ENSRNOG00000003296	0.204683	-0.682292	0.136129	0.104739
ENSRNOG00000003298	0.168948	-0.136372	-0.207877	-0.310024
ENSRNOG00000003300	0.769006	0.59515	0.652489	0.383253
ENSRNOG00000003302	-0.124446	-0.0359647	-0.0666094	-0.185424
ENSRNOG00000003304	-0.370805	-0.0951624	-0.194762	-0.00447543
ENSRNOG00000003305	0.0801083	1.92722	0.0733221	0.954978
ENSRNOG00000003307	-0.201608	-0.493026	-0.601553	-0.0645486
ENSRNOG00000003310	0.128647	-0.371671	-0.208525	-0.748187
ENSRNOG00000003313	0.0342177	0.619796	0.677585	0.750146
ENSRNOG00000003326	-0.232932	-0.425261	0.136157	-0.023159
ENSRNOG00000003328	0.244877	0.386436	-0.0971064	-0.0344591
ENSRNOG00000003329	0.302922	0.367686	0.574196	0.47571
ENSRNOG00000003330	0.140086	-0.423317	-0.351334	-0.116778
ENSRNOG00000003332	0.0518517	-0.129454	-0.513964	-0.456897
ENSRNOG00000003334	-0.0747698	0.241845	-0.0554695	0.115193
ENSRNOG00000003336	0.619014	-1.07595	-0.0272166	-0.0607234
ENSRNOG00000003338	-0.240192	-0.208181	-0.952294	-0.76487
ENSRNOG00000003343	0.154617	-0.1705	0.294024	0.166661
ENSRNOG00000003346	0.352649	1.35682	0.0484307	0.123007
ENSRNOG00000003348	0.0364982	0.331588	-0.0875033	-0.31849
ENSRNOG00000003349	0.0215	0.344153	-0.157834	-0.284217
ENSRNOG00000003350	0.0867242	-0.182147	0.214944	0.0571618
ENSRNOG00000003354	1.10428	0.0673526	0.714855	1.74847
ENSRNOG00000003357	-0.0798718	-0.336442	-1.68094	-0.648974
ENSRNOG00000003359	-0.416423	-0.24025	-0.129794	-0.432899
ENSRNOG00000003365	0.132844	0.718724	0.461995	0.311673
ENSRNOG00000003367	0.0863621	0.0289408	-0.146445	-0.058845
ENSRNOG00000003370	-0.604514	-0.137408	-0.161464	-0.252548
ENSRNOG00000003374	-0.10987	-0.000250111	0.204656	0.129865
ENSRNOG00000003384	0.0997949	0.343189	0.5388	0.248628
ENSRNOG00000003385	0.134753	0.644313	0.115896	0.0844498
ENSRNOG00000003386	0.438784	-0.253356	0.0270936	-0.0513893
ENSRNOG00000003388	0.93426	0.510804	0.35898	0.145238
ENSRNOG00000003392	-0.0720251	-0.125864	0.391999	-0.452187
ENSRNOG00000003395	0.179883	-0.555359	0.175327	-0.033051
ENSRNOG00000003397	0.397321	0.170502	0.103793	-0.225905
ENSRNOG00000003398	-0.54816	-0.146488	0.420496	0.690701
ENSRNOG00000003399	-0.182165	-0.0792639	0.0484267	-0.3527
ENSRNOG00000003400	0.142571	0.133294	0.410022	0.813395
ENSRNOG00000003401	-0.643965	0.00653111	-0.00308001	-0.0823324
ENSRNOG00000003402	-0.257238	-0.253828	0.217393	0.105927
ENSRNOG00000003403	0.084054	-0.344441	-0.228567	-0.0500273
ENSRNOG00000003407	-0.199078	0.196759	0.134372	0.398586
ENSRNOG00000003409	0.285655	0.378506	0.936311	0.713895
ENSRNOG00000003424	-0.357058	0.149769	0.104178	0.280203
ENSRNOG00000003428	-0.53252	-0.164363	0.0904684	0.371236
ENSRNOG00000003434	0.112716	-0.0468376	0.459191	0.0926934
ENSRNOG00000003435	0.232133	0.115957	0.272318	0.730241
ENSRNOG00000003439	-0.0206102	-0.453095	-0.383681	-0.210447
ENSRNOG00000003442	-0.227444	-0.7238	0.171821	0.404236
ENSRNOG00000003443	0.594334	0.0499972	0.643944	0.748421
ENSRNOG00000003452	-0.941752	-1.31649	-0.568038	-0.518064
ENSRNOG00000003453	-0.195804	0.168363	0.271312	-0.247769
ENSRNOG00000003455	-0.572623	-0.473596	-0.401527	-0.168329
ENSRNOG00000003457	0.127755	0.396336	0.205342	0.937485
ENSRNOG00000003461	0.00689746	-0.00875367	0.0551921	-0.191369
ENSRNOG00000003463	-0.44054	-0.415052	-0.616832	-0.925795
ENSRNOG00000003464	0.499435	0.687344	0.33356	0.0392401
ENSRNOG00000003468	1.01663	0.786525	0.877727	0.195954
ENSRNOG00000003469	0.224705	0.377841	0.0673749	0.0735712
ENSRNOG00000003470	0.0838669	0.325769	0.237424	-0.0759589
ENSRNOG00000003472	-0.187284	-0.134997	-0.214605	0.399889
ENSRNOG00000003476	-0.120491	0.158275	-0.425194	-0.324049
ENSRNOG00000003479	-0.124527	-0.0373455	0.378438	0.612318
ENSRNOG00000003480	-0.262598	-0.78197	-2.2705	-0.585974
ENSRNOG00000003486	0.0858616	0.374237	0.379475	-0.0796527
ENSRNOG00000003491	-0.342713	-0.64047	0.0877593	0.213484
ENSRNOG00000003494	0.513964	0.00734939	0.0593035	-0.0148514
ENSRNOG00000003495	-0.218537	-0.325037	-0.320304	-0.0717401
ENSRNOG00000003496	-0.218134	-0.153561	0.120169	-0.0872708
ENSRNOG00000003497	0.779991	-0.13607	0.0829824	-0.0760971
ENSRNOG00000003500	-0.167634	-0.167328	0.128966	-0.172444
ENSRNOG00000003501	-0.576244	-0.0520933	-0.00589884	-0.762877
ENSRNOG00000003504	0.13923	0.118555	-0.0439808	0.0143262
ENSRNOG00000003506	0.217442	-0.102544	0.20046	0.16351
ENSRNOG00000003508	-0.00445086	-0.0105659	1.12959	0.843692
ENSRNOG00000003510	0.112036	0.726648	0.4119	0.0596812
ENSRNOG00000003512	0.178826	-0.547759	-0.176721	-0.161199
ENSRNOG00000003515	0.769334	0.284492	-0.375294	-0.214031
ENSRNOG00000003517	0.127706	0.413607	0.292455	0.376095
ENSRNOG00000003520	0.179216	0.398097	-0.411068	-0.0973588
ENSRNOG00000003522	-0.0142999	-0.549899	0.165829	-0.76877
ENSRNOG00000003524	0.0332469	-0.509288	0.534422	0.259584
ENSRNOG00000003526	-0.0526808	-0.349106	0.131104	-0.0989882
ENSRNOG00000003532	-0.254419	-0.25412	-0.260972	-0.259771
ENSRNOG00000003533	-0.17727	-0.420645	-0.0484704	0.0963852
ENSRNOG00000003536	0.148399	0.0784267	0.138655	-0.601407
ENSRNOG00000003537	1.34193	1.41017	0.159972	1.34116
ENSRNOG00000003538	0.182114	-1.26044	-0.381138	-0.188381
ENSRNOG00000003541	-0.574501	-0.218006	-0.521944	-0.218956
ENSRNOG00000003542	-0.142975	0.0681691	-0.702438	-0.282509
ENSRNOG00000003543	-0.186704	0.0521626	0.0867172	0.0479093
ENSRNOG00000003545	0.441788	-0.0689287	-0.0559184	0.107271
ENSRNOG00000003546	0.695135	0.607598	0.349008	1.69447
ENSRNOG00000003549	0.301104	-0.0115563	-0.854809	-0.489788
ENSRNOG00000003550	0.211758	-0.225136	-0.207546	-0.145489
ENSRNOG00000003551	0.0829888	0.283914	-0.0853391	-0.217116
ENSRNOG00000003553	0.392609	0.118067	-0.099192	0.172112
ENSRNOG00000003554	0.109284	-0.35428	0.0841303	0.230628
ENSRNOG00000003559	0.153219	-0.0614054	0.45608	0.114499
ENSRNOG00000003562	0.0774448	0.037471	0.318646	-0.047898
ENSRNOG00000003563	0.052694	0.247916	-0.203131	0.0643011
ENSRNOG00000003566	-0.157132	0.151477	-0.133024	-0.592353
ENSRNOG00000003567	0.310304	0.390431	-0.25221	0.0506344
ENSRNOG00000003569	0.435407	0.00605634	-0.150234	-0.451636
ENSRNOG00000003575	-0.2045	-1.24936	-0.600328	-0.205775
ENSRNOG00000003576	-0.168173	-0.196656	0.253042	-0.108321
ENSRNOG00000003578	0.297357	-0.296118	0.284289	0.440684
ENSRNOG00000003581	-0.399073	-0.177485	-0.260395	0.222368
ENSRNOG00000003583	-0.0924858	0.286172	-0.0998178	-0.249765
ENSRNOG00000003585	-0.410472	-0.327465	-0.541429	-0.179483
ENSRNOG00000003587	0.520012	-0.146958	0.542846	0.143616
ENSRNOG00000003590	-0.346376	-0.357007	-0.041503	0.184457
ENSRNOG00000003592	0.0764039	0.336066	-0.289097	0.0906805
ENSRNOG00000003594	-0.041972	0.0633843	0.292793	0.495658
ENSRNOG00000003596	0.135196	0.153994	0.723081	0.0132956
ENSRNOG00000003597	0.336926	0.0990048	-0.0201811	-0.148689
ENSRNOG00000003599	0.453439	0.30291	0.699883	0.164302
ENSRNOG00000003600	0.114709	-0.165112	-0.461206	-0.26538
ENSRNOG00000003601	0.310311	0.0140201	-0.249719	-0.248446
ENSRNOG00000003603	-0.129317	-0.170674	0.240144	0.356812
ENSRNOG00000003606	0.0660305	-0.00424322	-0.104561	-0.164428
ENSRNOG00000003611	0.0182303	0.191711	0.366256	-0.0431191
ENSRNOG00000003613	-0.0481842	0.465095	0.188128	0.718823
ENSRNOG00000003614	-0.407266	-0.50331	-0.0995879	-0.088581
ENSRNOG00000003616	-0.030066	-0.35798	-0.34528	-0.159621
ENSRNOG00000003620	-0.221166	-0.383146	-0.198935	-0.154402
ENSRNOG00000003622	0.232302	0.283346	-0.151855	-0.518081
ENSRNOG00000003625	0.123466	0.0118026	0.00115462	0.115863
ENSRNOG00000003626	0.200409	0.322751	-0.353063	-0.10338
ENSRNOG00000003629	-0.189484	-0.272339	-0.0567901	-0.0917362
ENSRNOG00000003633	0.412735	0.0445742	1.30328	1.46399
ENSRNOG00000003634	-0.0106977	0.176719	0.27514	0.68089
ENSRNOG00000003635	-0.945933	-1.30833	-0.33773	-0.312457
ENSRNOG00000003643	0.722706	-0.279617	0.512518	0.0704404
ENSRNOG00000003645	0.0666445	1.04452	1.28737	2.33243
ENSRNOG00000003648	-0.0407647	0.150441	-0.0526806	-0.472387
ENSRNOG00000003649	0.476858	0.141467	0.492031	0.00807553
ENSRNOG00000003650	0.447385	-0.10744	-0.06698	-0.0368087
ENSRNOG00000003653	0.236954	-0.0192291	-0.0973896	-0.316264
ENSRNOG00000003654	-0.686124	0.0790439	-0.0699031	-0.208822
ENSRNOG00000003657	-0.961292	0.115891	-0.0529407	0.272379
ENSRNOG00000003661	0.0325867	0.412814	-0.384921	-0.184027
ENSRNOG00000003666	0.249529	0.171893	0.751943	0.124748
ENSRNOG00000003669	-0.2158	-0.0472715	-0.29714	-0.0133726
ENSRNOG00000003670	0.24186	1.20547	0.100081	0.394085
ENSRNOG00000003673	-0.673587	0.0443308	-0.633015	-0.494438
ENSRNOG00000003674	0.0878768	0.17311	0.154132	-0.177396
ENSRNOG00000003675	-0.0710803	-0.0133413	-0.482062	0.120763
ENSRNOG00000003679	-0.273838	-0.422528	0.320148	0.313479
ENSRNOG00000003680	-0.394924	-0.422738	0.0460928	0.138275
ENSRNOG00000003681	0.159819	0.313568	-0.175637	0.188027
ENSRNOG00000003682	-0.387504	1.31016	0.0386031	0.095209
ENSRNOG00000003683	-0.0668085	-0.325381	-0.334842	0.255119
ENSRNOG00000003686	-0.432556	-0.429548	-0.233912	0.146734
ENSRNOG00000003687	0.052938	0.546077	0.253239	-0.00483479
ENSRNOG00000003689	0.128061	0.0703481	0.273444	-0.0747313
ENSRNOG00000003691	0.441843	0.0830866	0.249532	0.357067
ENSRNOG00000003694	0.979992	0.140727	0.298521	0.0408458
ENSRNOG00000003695	-0.0693406	-0.0476259	-0.173694	0.0937079
ENSRNOG00000003699	-0.156495	-0.0310841	-0.203261	-0.282959
ENSRNOG00000003703	-0.349082	-0.291731	-0.114448	-0.579144
ENSRNOG00000003704	-0.366088	-0.580956	-0.0521608	0.516007
ENSRNOG00000003705	0.27204	0.16433	0.196796	0.768402
ENSRNOG00000003706	0.347641	0.390619	-0.0825727	-0.0747484
ENSRNOG00000003707	-0.481482	-0.132431	-0.170711	0.0779073
ENSRNOG00000003709	-0.0563444	-0.0677178	-0.201512	-0.475501
ENSRNOG00000003712	0.255421	0.0642851	0.788959	0.290945
ENSRNOG00000003714	-0.117422	0.146614	-0.00582834	-0.131972
ENSRNOG00000003715	0.378096	-0.238566	-0.322925	0.37219
ENSRNOG00000003716	-0.339203	0.181848	-0.719291	-0.13844
ENSRNOG00000003717	-0.339847	0.205531	-0.211197	0.563909
ENSRNOG00000003719	0.315977	0.271525	-0.402354	-0.128232
ENSRNOG00000003720	-0.20855	0.00111374	0.0438748	0.285681
ENSRNOG00000003721	0.718185	-0.0273701	0.0834514	-0.307932
ENSRNOG00000003722	0.0965259	-0.0306876	-0.041304	0.100951
ENSRNOG00000003723	-0.0245172	0.0708546	0.256299	0.238187
ENSRNOG00000003724	0.0575719	0.461051	-0.406702	-0.220289
ENSRNOG00000003726	-0.0279047	1.62581	-0.0453333	0.0752662
ENSRNOG00000003728	0.235737	-0.0195025	-0.144665	-0.211454
ENSRNOG00000003732	-0.383084	-0.298834	0.460791	0.153662
ENSRNOG00000003734	-0.573937	0.192598	-0.344342	0.00488467
ENSRNOG00000003736	-0.918585	0.0177635	-0.280814	0.101344
ENSRNOG00000003738	0.186741	0.480316	0.543252	0.341124
ENSRNOG00000003741	0.0903126	-0.162518	0.829907	0.682704
ENSRNOG00000003742	-0.154845	-0.157173	0.146668	0.294516
ENSRNOG00000003743	-0.16785	-0.35484	-0.0184392	-0.292156
ENSRNOG00000003745	0.150151	-0.0783872	-0.956927	0.0621114
ENSRNOG00000003746	0.225622	-1.31806	-0.411682	-0.273059
ENSRNOG00000003747	0.32361	0.299762	-0.264227	-0.136612
ENSRNOG00000003748	0.0119798	-0.491375	-0.240451	-0.570573
ENSRNOG00000003749	0.0191155	-0.254244	0.159611	-0.445267
ENSRNOG00000003755	0.144981	-0.139998	0.395068	-0.398841
ENSRNOG00000003756	0.279091	0.552535	0.699185	0.487377
ENSRNOG00000003759	-0.00723737	-0.100203	-0.0412062	0.192951
ENSRNOG00000003762	-0.136501	0.0584175	0.091196	0.208117
ENSRNOG00000003763	0.0444477	0.214656	-0.274502	0.114402
ENSRNOG00000003765	0.0605573	0.00655318	-0.00898935	-0.259907
ENSRNOG00000003767	0.225681	-0.0400652	-0.180756	-0.153447
ENSRNOG00000003769	0.0455145	-0.548418	-0.253781	0.104458
ENSRNOG00000003772	0.0587835	0.403848	-0.214396	-0.195378
ENSRNOG00000003773	0.134636	0.0929795	-0.0652867	-0.0591662
ENSRNOG00000003777	0.802096	0.24329	-0.0148262	-0.870874
ENSRNOG00000003778	-0.0973381	-0.295375	0.0643133	-0.427443
ENSRNOG00000003779	0.146076	-0.0275087	0.423718	0.573322
ENSRNOG00000003781	0.290986	0.464012	0.214922	-0.210434
ENSRNOG00000003782	0.473387	-0.0497358	0.0644836	-0.603643
ENSRNOG00000003784	-0.658552	0.165672	-0.246586	-0.389817
ENSRNOG00000003785	0.0643941	-0.443787	-0.320138	-1.15264
ENSRNOG00000003786	-0.210995	-0.0191489	-0.564934	-0.395432
ENSRNOG00000003787	0.0333908	-0.355734	0.524964	-0.150379
ENSRNOG00000003789	-0.0259344	-1.09856	-0.991134	-0.363202
ENSRNOG00000003790	-0.0327272	0.832146	0.0594379	0.583918
ENSRNOG00000003792	-0.426433	-0.647396	0.21376	0.465821
ENSRNOG00000003794	0.158357	0.390438	-0.372043	-0.212131
ENSRNOG00000003795	-0.172035	-0.287301	-0.0610752	0.0130136
ENSRNOG00000003797	0.349486	0.356017	-0.144199	0.0157016
ENSRNOG00000003800	0.517901	0.0529167	0.185691	0.844891
ENSRNOG00000003802	0.601929	0.144091	0.17547	0.184941
ENSRNOG00000003803	-0.172568	-0.405259	-0.0143959	0.205932
ENSRNOG00000003805	0.0869345	-0.555157	0.157899	-0.00211648
ENSRNOG00000003806	-0.249085	0.999774	0.240326	-0.327916
ENSRNOG00000003807	-0.128736	-0.0908482	0.303976	-0.0718309
ENSRNOG00000003809	-0.0446426	0.219232	-0.229232	-0.48014
ENSRNOG00000003812	-0.523193	-0.397571	0.0540392	0.25816
ENSRNOG00000003813	-0.207175	0.0480522	0.535119	0.178784
ENSRNOG00000003815	0.209939	0.143512	-0.111435	-0.307929
ENSRNOG00000003816	1.39022	0.598789	0.473481	0.349993
ENSRNOG00000003821	-0.00878842	-0.252641	0.0547017	0.157883
ENSRNOG00000003822	0.291652	0.0745706	0.370556	0.160305
ENSRNOG00000003825	-0.0995504	0.238028	0.0533519	0.234901
ENSRNOG00000003827	-0.228658	-0.171335	0.276323	0.0887422
ENSRNOG00000003829	0.421903	0.475176	0.145003	0.401318
ENSRNOG00000003831	-0.100146	0.0756747	-0.0233363	-0.331581
ENSRNOG00000003832	1.32186	0.134902	0.541535	-0.0406714
ENSRNOG00000003833	-0.0458573	0.397721	-0.25015	-0.214484
ENSRNOG00000003834	-0.534307	-0.504729	0.0520375	0.113681
ENSRNOG00000003835	-0.078542	-0.729509	0.102829	0.57875
ENSRNOG00000003837	0.214393	0.227698	-0.0223559	-0.139352
ENSRNOG00000003840	-0.596643	-0.0847091	0.0257588	0.0476534
ENSRNOG00000003841	-0.632184	-0.453815	-0.0344471	0.169392
ENSRNOG00000003844	0.152215	-0.287681	-0.52019	-0.684133
ENSRNOG00000003845	0.678297	-0.245567	0.144721	0.258981
ENSRNOG00000003846	-0.0722493	-0.192634	0.0930331	0.372237
ENSRNOG00000003847	-0.613752	-0.491287	-0.0156534	0.0263749
ENSRNOG00000003848	-0.343199	-0.0925208	0.058333	0.13668
ENSRNOG00000003849	0.508085	0.668271	-0.238905	-0.0614657
ENSRNOG00000003853	0.0841359	0.283669	-0.00949562	-0.255359
ENSRNOG00000003855	-0.0508974	-0.274375	0.720295	0.54109
ENSRNOG00000003858	0.256431	0.0779933	0.392546	-0.236508
ENSRNOG00000003861	0.0780365	-0.0773376	0.18457	-0.133372
ENSRNOG00000003863	0.450035	0.336919	-0.261599	-0.167917
ENSRNOG00000003864	0.323094	0.58315	0.0272549	-0.108807
ENSRNOG00000003866	-0.0535989	-0.123273	-0.176403	-0.195276
ENSRNOG00000003869	-0.0539861	0.135687	-0.459642	-0.0908379
ENSRNOG00000003870	0.542665	0.329014	-0.110874	0.273421
ENSRNOG00000003872	0.399194	0.692697	0.425559	0.786299
ENSRNOG00000003873	0.0294232	0.019212	0.428986	0.272262
ENSRNOG00000003875	-0.511625	-0.142384	0.0266064	0.074026
ENSRNOG00000003878	0.38425	0.0744217	0.474197	0.207083
ENSRNOG00000003879	0.497335	0.273096	-0.112687	-0.250531
ENSRNOG00000003880	-0.197834	-0.542243	-0.481984	-0.357007
ENSRNOG00000003881	-0.437395	0.0635251	-0.229638	-0.368787
ENSRNOG00000003882	-0.01818	-0.0672405	0.161177	0.399332
ENSRNOG00000003883	-0.315122	-0.577631	-0.126491	0.040384
ENSRNOG00000003884	-0.004581	-0.251242	-0.258712	-0.155702
ENSRNOG00000003887	-0.242486	-1.52303	-0.257458	-0.135176
ENSRNOG00000003888	-0.122297	1.0197	0.136079	0.0637777
ENSRNOG00000003889	0.261838	0.0463965	-0.224521	-0.0986666
ENSRNOG00000003890	-0.367692	-0.0758981	0.0350976	-0.149728
ENSRNOG00000003891	0.0925373	-0.159707	0.166019	-0.32523
ENSRNOG00000003893	-0.0614728	0.0138637	-0.392928	-0.737888
ENSRNOG00000003895	-0.197364	0.130724	-0.545971	-0.203736
ENSRNOG00000003897	0.242924	0.070755	-0.776702	-0.106902
ENSRNOG00000003899	-0.259729	-0.259823	-0.26546	-0.263852
ENSRNOG00000003901	0.419929	0.185346	-0.0396126	-0.0335728
ENSRNOG00000003905	-0.14982	-0.438108	0.0652304	-0.0877795
ENSRNOG00000003908	-0.0972528	-0.0748403	0.141609	0.82628
ENSRNOG00000003915	-0.078779	0.22596	-0.00493781	-0.122413
ENSRNOG00000003917	-0.317395	-0.320234	-0.32914	-0.341954
ENSRNOG00000003918	0.0923699	-0.0439572	0.0416653	-0.152586
ENSRNOG00000003919	-0.207378	-0.323704	0.121375	0.344765
ENSRNOG00000003923	-0.117107	-0.28812	0.0866167	-0.0162281
ENSRNOG00000003924	-0.191115	-0.327246	-0.500835	0.819506
ENSRNOG00000003925	0.44765	0.101458	0.935699	0.308831
ENSRNOG00000003927	-0.144996	0.0520276	0.437108	0.100119
ENSRNOG00000003928	0.208703	0.102547	-0.0761879	-0.390537
ENSRNOG00000003929	-0.329612	0.0395912	0.0728492	NA
ENSRNOG00000003931	-0.343386	-0.614805	-0.0517832	0.153894
ENSRNOG00000003936	-0.596965	-0.350703	0.191326	0.26794
ENSRNOG00000003942	0.702753	0.3163	0.251982	-0.135464
ENSRNOG00000003946	-0.114044	-0.342893	0.463259	0.215615
ENSRNOG00000003947	-0.0121832	-0.199271	0.394198	0.35033
ENSRNOG00000003948	-0.202217	-0.508745	0.0292447	-0.021649
ENSRNOG00000003949	-0.199371	-0.311277	0.0227972	0.234589
ENSRNOG00000003950	-0.492981	0.591861	0.0761509	-0.362101
ENSRNOG00000003951	0.795912	0.597677	0.325448	0.386208
ENSRNOG00000003952	0.255353	0.227813	-0.0857675	0.0292513
ENSRNOG00000003953	-0.224491	-0.319666	-0.00648014	0.0605639
ENSRNOG00000003954	0.1325	-0.266356	-0.730816	-0.520933
ENSRNOG00000003955	-0.0771827	-0.164374	-0.0516432	0.0157727
ENSRNOG00000003956	-0.163839	0.00967053	-0.100655	-0.29492
ENSRNOG00000003958	0.196345	0.247956	-0.0387363	0.306069
ENSRNOG00000003959	0.196445	0.262726	0.204187	0.0238841
ENSRNOG00000003964	-0.0191591	0.371806	0.0703369	0.0297911
ENSRNOG00000003967	0.0290339	-0.396089	-0.620099	0.0870314
ENSRNOG00000003969	0.167154	-0.347676	-0.0955134	0.463556
ENSRNOG00000003970	-0.137418	-0.117314	0.156532	0.31982
ENSRNOG00000003971	-0.930915	-0.586729	-0.918913	0.0490087
ENSRNOG00000003972	-0.316906	-0.212271	-0.223847	0.163473
ENSRNOG00000003973	-0.000961493	0.180486	0.198246	-0.0180954
ENSRNOG00000003975	0.132439	0.27756	-0.166192	-0.031891
ENSRNOG00000003977	0.565253	0.514152	0.559985	0.277417
ENSRNOG00000003979	-0.251518	0.525054	0.0150791	0.0902876
ENSRNOG00000003980	0.403037	0.266245	0.0200407	0.276191
ENSRNOG00000003981	0.200414	0.108759	0.285461	-0.547086
ENSRNOG00000003983	0.330584	0.789366	0.0795702	0.247025
ENSRNOG00000003984	0.45911	-1.06091	0.117647	-0.256017
ENSRNOG00000003985	0.421455	1.13577	0.0377054	-0.0889716
ENSRNOG00000003988	-0.325432	-0.192363	0.206133	0.543729
ENSRNOG00000003990	0.273778	0.292302	0.134772	-0.133267
ENSRNOG00000003991	0.239439	0.504062	-0.026461	0.327338
ENSRNOG00000003992	0.0277582	0.0795978	0.152579	0.11411
ENSRNOG00000003993	-0.183506	-2.36362	0.36818	-0.562793
ENSRNOG00000003997	-0.447192	-0.125375	0.0109817	0.387215
ENSRNOG00000003998	0.240617	-0.0471265	-0.0406422	0.0814482
ENSRNOG00000003999	-0.221974	0.0151434	0.18003	0.0434918
ENSRNOG00000004000	0.102029	0.613333	-0.0831928	0.570082
ENSRNOG00000004001	-0.0806251	-0.0386938	-0.0638847	-0.354124
ENSRNOG00000004003	0.341562	-0.182028	0.427219	-0.1648
ENSRNOG00000004004	-0.0216784	-0.335222	0.471293	0.696215
ENSRNOG00000004006	-0.185897	-0.180339	-0.0793621	-1.08181
ENSRNOG00000004009	-0.622708	-0.0839502	0.0188926	0.0885112
ENSRNOG00000004011	0.447856	-0.665983	-0.0662981	-0.42336
ENSRNOG00000004013	-0.533791	-0.332949	0.00797714	-0.0105284
ENSRNOG00000004014	0.056786	-0.0268775	-0.2006	0.126212
ENSRNOG00000004016	-0.553535	-0.402013	-0.0828153	-0.517526
ENSRNOG00000004018	0.674637	0.321946	0.705166	-0.102889
ENSRNOG00000004019	0.347268	0.0380291	0.0894703	-0.197608
ENSRNOG00000004022	0.0322062	0.422797	-0.307458	-0.218646
ENSRNOG00000004026	-0.194605	-0.631776	0.065283	0.0945149
ENSRNOG00000004027	0.520194	-0.73681	-0.163424	-0.0526867
ENSRNOG00000004029	-0.220946	0.0407324	-0.143255	0.154757
ENSRNOG00000004032	-0.235211	-0.306929	0.187335	0.0536482
ENSRNOG00000004033	-0.361682	-0.29965	-0.023864	0.0985622
ENSRNOG00000004035	-0.236089	-0.255348	0.0777381	0.0488083
ENSRNOG00000004036	0.0212513	0.0982526	0.647995	0.0119551
ENSRNOG00000004040	-1.01719	0.126913	-0.0516114	-0.34745
ENSRNOG00000004048	0.0254311	-0.610342	0.165752	0.0849969
ENSRNOG00000004049	0.146486	-0.0614474	0.569659	0.53836
ENSRNOG00000004050	-0.4002	-0.346105	-0.029549	-0.0191426
ENSRNOG00000004057	0.0573052	-0.135372	0.269077	0.539793
ENSRNOG00000004059	0.138939	0.313865	-0.33855	-0.0152507
ENSRNOG00000004060	-0.435556	-0.438771	-0.0735328	0.146478
ENSRNOG00000004061	-0.429298	-0.277126	0.0220131	0.145751
ENSRNOG00000004062	-0.310139	0.0584791	0.0726332	0.199384
ENSRNOG00000004063	0.00336651	0.0558382	-0.0781527	0.399777
ENSRNOG00000004066	0.495084	0.433625	0.0488818	0.288194
ENSRNOG00000004067	-0.289929	-0.227927	0.140651	0.114753
ENSRNOG00000004068	0.0448415	-0.265955	-0.0740368	0.286516
ENSRNOG00000004072	-0.00459571	-0.528141	-0.343248	-0.174713
ENSRNOG00000004075	-0.040593	0.130269	0.0241541	-0.1233
ENSRNOG00000004076	0.0466168	-0.0843148	0.568612	0.707352
ENSRNOG00000004077	0.266739	-0.0240382	0.184536	0.0554866
ENSRNOG00000004078	0.311664	-0.214621	0.0456561	0.227961
ENSRNOG00000004083	-0.253569	0.323269	0.174295	-0.000118536
ENSRNOG00000004084	-0.155522	-0.342884	0.410162	-0.0568901
ENSRNOG00000004085	-0.285134	-0.058107	0.0927655	0.00806973
ENSRNOG00000004089	-0.227144	-1.67121	-0.579654	-0.0542673
ENSRNOG00000004090	0.0133028	0.170787	-0.0265896	0.0297466
ENSRNOG00000004091	-0.057105	-0.582695	0.167159	0.207163
ENSRNOG00000004093	0.0448619	-0.180261	-0.353324	-0.448562
ENSRNOG00000004094	0.476247	0.0313566	-0.0842756	0.0202491
ENSRNOG00000004099	-0.503029	-1.7551	-0.190509	-0.154149
ENSRNOG00000004100	-0.301486	-0.1884	0.201989	0.152148
ENSRNOG00000004101	-0.895073	-1.26988	-0.514222	-0.0405011
ENSRNOG00000004103	-0.0229305	-0.212265	-0.119536	-0.265161
ENSRNOG00000004104	0.319049	-0.645226	0.124569	-0.422463
ENSRNOG00000004107	0.10322	0.257642	-0.690548	-0.14233
ENSRNOG00000004109	0.885346	-1.05533	-0.420063	-0.301294
ENSRNOG00000004110	-0.0325395	-0.00565225	0.169617	-0.297812
ENSRNOG00000004111	-0.181108	-0.608483	-0.0341937	0.339054
ENSRNOG00000004112	-0.437451	-0.10945	0.163646	0.0144457
ENSRNOG00000004117	0.0435799	-0.476025	-0.00058488	-0.525937
ENSRNOG00000004118	-0.219789	-0.387989	0.0975363	0.258201
ENSRNOG00000004120	-0.407745	0.374673	-0.214863	-0.242138
ENSRNOG00000004122	0.220362	0.23193	-0.0775895	-0.0106065
ENSRNOG00000004124	-0.212419	-0.753114	-0.0750965	-0.66609
ENSRNOG00000004125	0.465519	0.0520615	0.25407	-0.0153257
ENSRNOG00000004127	-0.102775	-0.542512	0.0290466	-0.154703
ENSRNOG00000004130	-0.0402153	-0.00338961	-0.0676394	0.0395882
ENSRNOG00000004131	0.115412	0.0420638	0.0133577	-0.0232966
ENSRNOG00000004132	0.263416	-0.194766	-0.00299061	0.0141562
ENSRNOG00000004133	-0.503893	-0.00905112	-0.0510792	-0.104363
ENSRNOG00000004135	0.159439	0.166868	-0.489113	-0.171934
ENSRNOG00000004137	-0.119651	0.226501	0.596006	0.500965
ENSRNOG00000004139	0.139523	-0.133868	0.468952	-0.16624
ENSRNOG00000004140	0.144071	0.0684956	0.209292	-0.448351
ENSRNOG00000004141	0.557065	0.242536	0.125388	-0.101664
ENSRNOG00000004143	0.0492097	0.151807	-0.0314755	0.126227
ENSRNOG00000004144	-0.160215	-0.0387149	-0.0333179	-0.26467
ENSRNOG00000004145	0.0234941	-0.110941	0.154733	-0.0697305
ENSRNOG00000004146	-0.236094	-0.1333	-0.387955	-0.599613
ENSRNOG00000004147	0.00970798	-0.405201	-0.00319733	-0.391039
ENSRNOG00000004148	-0.00520252	-0.237704	0.117959	-0.204424
ENSRNOG00000004149	-0.106257	0.0508852	0.094022	-0.296517
ENSRNOG00000004150	-0.282526	-0.244664	0.103662	0.515462
ENSRNOG00000004152	-0.434635	-0.413021	-0.103924	-0.150381
ENSRNOG00000004155	-0.133173	0.497954	0.0562537	-0.0476342
ENSRNOG00000004158	-0.739541	-0.78358	0.00872085	0.174827
ENSRNOG00000004159	0.880382	-0.091225	0.0324572	-0.123967
ENSRNOG00000004160	-0.196998	-0.144678	-0.310439	-0.279817
[truncated: 17,322 more rows]

## Sheet: Table SE6
Table SE6: Categorization of genes in alluvial plot in supplemental figure 3 for the comparison of 3.0 mg/kg psilocybin vs 3.0 mg/kg psilocybin + ketanserin vs 3.0mg/kg ketanserin
Gene	3.0 mg/kg psilocybin	3.0 mg/kg psilocybin + ketanserin	3.0 mg/kg ketanserin	Gene_name	Group
ENSRNOG00000000001	ns	ns	ns	Arsj	ns-ns-ns
ENSRNOG00000000007	ns	ns	ns	Gad1	ns-ns-ns
ENSRNOG00000000008	ns	ns	ns	Alx4	ns-ns-ns
ENSRNOG00000000010	ns	ns	ns	Cbln1	ns-ns-ns
ENSRNOG00000000012	ns	ns	ns	Tcf15	ns-ns-ns
ENSRNOG00000000017	ns	ns	ns	Steap1	ns-ns-ns
ENSRNOG00000000021	ns	ns	ns	AABR07061902.1	ns-ns-ns
ENSRNOG00000000024	ns	ns	ns	Hebp1	ns-ns-ns
ENSRNOG00000000033	ns	ns	ns	Tmcc2	ns-ns-ns
ENSRNOG00000000034	ns	ns	ns	Nuak2	ns-ns-ns
ENSRNOG00000000036	ns	ns	ns	Klhdc8a	ns-ns-ns
ENSRNOG00000000040	ns	ns	ns	RGD1304622	ns-ns-ns
ENSRNOG00000000041	ns	ns	ns	Slc26a1	ns-ns-ns
ENSRNOG00000000042	ns	ns	ns	Xpr1	ns-ns-ns
ENSRNOG00000000043	ns	ns	ns	Idua	ns-ns-ns
ENSRNOG00000000044	ns	ns	ns	Tmem175	ns-ns-ns
ENSRNOG00000000047	ns	ns	ns	Cd82	ns-ns-ns
ENSRNOG00000000048	ns	ns	ns	Gak	ns-ns-ns
ENSRNOG00000000054	ns	ns	ns	Abhd8	ns-ns-ns
ENSRNOG00000000055	ns	ns	ns	Fcrl6	ns-ns-ns
ENSRNOG00000000060	ns	ns	ns	Cplx1	ns-ns-ns
ENSRNOG00000000062	ns	ns	ns	Pcgf3	ns-ns-ns
ENSRNOG00000000064	ns	ns	ns	Atp5i	ns-ns-ns
ENSRNOG00000000065	ns	ns	ns	Pde6b	ns-ns-ns
ENSRNOG00000000066	ns	ns	ns	Fbxo28	ns-ns-ns
ENSRNOG00000000068	ns	ns	ns	Ppp2r5a	ns-ns-ns
ENSRNOG00000000070	ns	ns	ns	Dr1	ns-ns-ns
ENSRNOG00000000073	ns	ns	ns	Tmed5	ns-ns-ns
ENSRNOG00000000075	ns	ns	ns	Mtf2	ns-ns-ns
ENSRNOG00000000081	ns	ns	ns	Antxr2	ns-ns-ns
ENSRNOG00000000082	ns	ns	ns	Hltf	ns-ns-ns
ENSRNOG00000000091	ns	ns	ns	Smad9	ns-ns-ns
ENSRNOG00000000095	ns	ns	ns	Gpr89b	ns-ns-ns
ENSRNOG00000000096	ns	ns	ns	Pdzk1	ns-ns-ns
ENSRNOG00000000097	ns	ns	ns	Cd160	ns-ns-ns
ENSRNOG00000000098	ns	ns	ns	Rnf115	ns-ns-ns
ENSRNOG00000000104	ns	ns	ns	Thoc3	ns-ns-ns
ENSRNOG00000000105	ns	ns	ns	Cplx2	ns-ns-ns
ENSRNOG00000000108	ns	ns	ns	Aga	ns-ns-ns
ENSRNOG00000000109	ns	ns	ns	Fgf20	ns-ns-ns
ENSRNOG00000000111	ns	ns	ns	Coprs	ns-ns-ns
ENSRNOG00000000112	ns	ns	ns	Champ1	ns-ns-ns
ENSRNOG00000000113	ns	ns	ns	Elac1	ns-ns-ns
ENSRNOG00000000121	ns	ns	ns	Pigv	ns-ns-ns
ENSRNOG00000000122	ns	ns	ns	Ak2	ns-ns-ns
ENSRNOG00000000123	ns	ns	ns	Rnf19b	ns-ns-ns
ENSRNOG00000000127	ns	ns	ns	Kpna6	ns-ns-ns
ENSRNOG00000000129	ns	ns	ns	RGD1559864	ns-ns-ns
ENSRNOG00000000130	ns	ns	ns	Dnajb5	ns-ns-ns
ENSRNOG00000000133	ns	ns	ns	Txndc15	ns-ns-ns
ENSRNOG00000000137	ns	ns	ns	Ly86	ns-ns-ns
ENSRNOG00000000138	ns	ns	ns	Glis1	ns-ns-ns
ENSRNOG00000000142	ns	ns	ns	Plxdc2	ns-ns-ns
ENSRNOG00000000145	ns	ns	ns	Pik3r3	ns-ns-ns
ENSRNOG00000000150	ns	ns	ns	Dnajc1	ns-ns-ns
ENSRNOG00000000151	ns	ns	ns	Ldlrap1	ns-ns-ns
ENSRNOG00000000155	ns	ns	ns	Cog3	ns-ns-ns
ENSRNOG00000000156	ns	ns	ns	Megf6	ns-ns-ns
ENSRNOG00000000157	ns	ns	ns	Atg12	ns-ns-ns
ENSRNOG00000000158	ns	ns	ns	Cdo1	ns-ns-ns
ENSRNOG00000000161	ns	ns	ns	Chm	ns-ns-ns
ENSRNOG00000000164	ns	ns	ns	Lamp2	ns-ns-ns
ENSRNOG00000000165	ns	ns	ns	Pfkfb1	ns-ns-ns
ENSRNOG00000000166	ns	ns	ns	Apex2	ns-ns-ns
ENSRNOG00000000167	ns	up	ns	Alas2	ns-up-ns
ENSRNOG00000000168	ns	ns	ns	Gatm	ns-ns-ns
ENSRNOG00000000169	ns	ns	ns	Spata5l1	ns-ns-ns
ENSRNOG00000000170	ns	ns	ns	Slc30a4	ns-ns-ns
ENSRNOG00000000172	ns	ns	ns	Sqrdl	ns-ns-ns
ENSRNOG00000000175	ns	ns	ns	Mier2	ns-ns-ns
ENSRNOG00000000177	ns	ns	ns	Ppap2c	ns-ns-ns
ENSRNOG00000000184	ns	ns	ns	Tmprss6	ns-ns-ns
ENSRNOG00000000185	ns	ns	ns	Mpst	ns-ns-ns
ENSRNOG00000000186	ns	ns	ns	Tst	ns-ns-ns
ENSRNOG00000000187	ns	ns	ns	Csf2rb	ns-ns-ns
ENSRNOG00000000190	ns	ns	ns	Ep300	ns-ns-ns
ENSRNOG00000000195	ns	ns	ns	Vwa5a	ns-ns-ns
ENSRNOG00000000196	ns	ns	ns	Cyp19a1	ns-ns-ns
ENSRNOG00000000204	ns	ns	ns	Syncrip	ns-ns-ns
ENSRNOG00000000219	ns	ns	ns	Ano10	ns-ns-ns
ENSRNOG00000000221	ns	ns	ns	Abhd5	ns-ns-ns
ENSRNOG00000000230	ns	ns	ns	Lmf1	ns-ns-ns
ENSRNOG00000000231	ns	ns	ns	Kctd17	ns-ns-ns
ENSRNOG00000000233	down	ns	ns	Grm6	down-ns-ns
ENSRNOG00000000236	ns	ns	ns	Zfp207	ns-ns-ns
ENSRNOG00000000237	ns	ns	ns	RGD1310429	ns-ns-ns
ENSRNOG00000000239	ns	ns	ns	Ccl7	ns-ns-ns
ENSRNOG00000000244	ns	ns	ns	Coil	ns-ns-ns
ENSRNOG00000000245	ns	ns	ns	Slc16a6	ns-ns-ns
ENSRNOG00000000246	ns	ns	ns	Amz2	ns-ns-ns
ENSRNOG00000000247	ns	ns	ns	Mfsd11	ns-ns-ns
ENSRNOG00000000248	ns	ns	ns	Srsf2	ns-ns-ns
ENSRNOG00000000249	ns	ns	ns	Mettl23	ns-ns-ns
ENSRNOG00000000250	ns	ns	ns	Jmjd6	ns-ns-ns
ENSRNOG00000000251	ns	ns	ns	St6galnac1	ns-ns-ns
ENSRNOG00000000257	ns	ns	ns	Smpd3	ns-ns-ns
ENSRNOG00000000258	ns	ns	ns	Prmt7	ns-ns-ns
ENSRNOG00000000262	ns	ns	ns	Zfp821	ns-ns-ns
ENSRNOG00000000264	ns	ns	ns	Def8	ns-ns-ns
ENSRNOG00000000274	ns	ns	ns	Phyhipl	ns-ns-ns
ENSRNOG00000000275	ns	ns	ns	Fam13c	ns-ns-ns
ENSRNOG00000000277	ns	up	ns	Tet1	ns-up-ns
ENSRNOG00000000279	ns	ns	ns	Rtn4ip1	ns-ns-ns
ENSRNOG00000000281	down	ns	down	Prodh	down-ns-down
ENSRNOG00000000283	ns	ns	ns	Dgcr14	ns-ns-ns
ENSRNOG00000000288	ns	ns	ns	Scarf2	ns-ns-ns
ENSRNOG00000000299	ns	ns	ns	Foxo3	ns-ns-ns
ENSRNOG00000000302	ns	ns	ns	Sesn1	ns-ns-ns
ENSRNOG00000000303	ns	ns	ns	Cep57l1	ns-ns-ns
ENSRNOG00000000304	ns	ns	ns	Cd164	ns-ns-ns
ENSRNOG00000000306	ns	ns	ns	Smpd2	ns-ns-ns
ENSRNOG00000000307	ns	ns	ns	Mical1	ns-ns-ns
ENSRNOG00000000308	ns	ns	ns	Zbtb24	ns-ns-ns
ENSRNOG00000000312	ns	ns	ns	Fig4	ns-ns-ns
ENSRNOG00000000314	ns	ns	ns	Sec63	ns-ns-ns
ENSRNOG00000000316	ns	ns	ns	Sobp	ns-ns-ns
ENSRNOG00000000321	ns	ns	ns	Cd24	ns-ns-ns
ENSRNOG00000000322	ns	ns	ns	Atg5	ns-ns-ns
ENSRNOG00000000323	ns	ns	ns	Prdm1	ns-ns-ns
ENSRNOG00000000327	ns	ns	ns	Hace1	ns-ns-ns
ENSRNOG00000000340	ns	ns	ns	RGD1304704	ns-ns-ns
ENSRNOG00000000341	ns	ns	ns	Nid2	ns-ns-ns
ENSRNOG00000000368	ns	ns	ns	Grik2	ns-ns-ns
ENSRNOG00000000373	ns	ns	ns	Ctnna3	ns-ns-ns
ENSRNOG00000000376	ns	ns	ns	LOC100360884	ns-ns-ns
ENSRNOG00000000378	ns	ns	ns	Ctnna3	ns-ns-ns
ENSRNOG00000000383	ns	ns	ns	Mypn	ns-ns-ns
ENSRNOG00000000384	ns	up	ns	Atoh7	ns-up-ns
ENSRNOG00000000386	ns	ns	ns	Pbld1	ns-ns-ns
ENSRNOG00000000387	ns	ns	ns	Slc25a16	ns-ns-ns
ENSRNOG00000000390	ns	up	ns	Rufy2	ns-up-ns
ENSRNOG00000000392	ns	ns	ns	Supv3l1	ns-ns-ns
ENSRNOG00000000394	ns	ns	ns	Srgn	ns-ns-ns
ENSRNOG00000000395	ns	ns	ns	LOC606294	ns-ns-ns
ENSRNOG00000000396	ns	ns	ns	Ddx50	ns-ns-ns
ENSRNOG00000000397	ns	ns	ns	Ccar1	ns-ns-ns
ENSRNOG00000000398	ns	ns	ns	Zufsp	ns-ns-ns
ENSRNOG00000000405	ns	ns	ns	Vgll2	ns-ns-ns
ENSRNOG00000000406	ns	ns	ns	Ros1	ns-ns-ns
ENSRNOG00000000407	ns	ns	ns	Dcbld1	ns-ns-ns
ENSRNOG00000000408	ns	ns	ns	Gopc	ns-ns-ns
ENSRNOG00000000410	ns	ns	ns	Nepn	ns-ns-ns
ENSRNOG00000000411	ns	ns	ns	Nus1	ns-ns-ns
ENSRNOG00000000412	ns	ns	ns	Slc35f1	ns-ns-ns
ENSRNOG00000000413	ns	ns	ns	Pln	ns-ns-ns
ENSRNOG00000000414	ns	ns	ns	Cep85l	ns-ns-ns
ENSRNOG00000000415	ns	ns	ns	Asf1a	ns-ns-ns
ENSRNOG00000000417	ns	ns	ns	Numa1	ns-ns-ns
ENSRNOG00000000418	ns	ns	ns	Zbtb12	ns-ns-ns
ENSRNOG00000000420	ns	ns	ns	Nelfe	ns-ns-ns
ENSRNOG00000000421	ns	ns	ns	Skiv2l	ns-ns-ns
ENSRNOG00000000422	ns	ns	ns	Dxo	ns-ns-ns
ENSRNOG00000000423	ns	ns	ns	LOC100360835	ns-ns-ns
ENSRNOG00000000428	ns	ns	ns	Cyp21a1	ns-ns-ns
ENSRNOG00000000431	ns	ns	ns	Atf6b	ns-ns-ns
ENSRNOG00000000432	ns	ns	ns	Fkbpl	ns-ns-ns
ENSRNOG00000000433	ns	ns	ns	Prrt1	ns-ns-ns
ENSRNOG00000000435	ns	ns	ns	Ppt2	ns-ns-ns
ENSRNOG00000000436	ns	ns	ns	Egfl8	ns-ns-ns
ENSRNOG00000000437	ns	ns	ns	Agpat1	ns-ns-ns
ENSRNOG00000000438	ns	ns	ns	Rnf5	ns-ns-ns
ENSRNOG00000000439	ns	ns	ns	Ager	ns-ns-ns
ENSRNOG00000000440	ns	ns	ns	Pbx2	ns-ns-ns
ENSRNOG00000000441	up	ns	ns	Gpsm3	up-ns-ns
ENSRNOG00000000442	ns	ns	ns	Notch4	ns-ns-ns
ENSRNOG00000000443	ns	ns	ns	C4a	ns-ns-ns
ENSRNOG00000000451	ns	ns	ns	RT1-Ba	ns-ns-ns
ENSRNOG00000000454	ns	ns	ns	RT1-DOb	ns-ns-ns
ENSRNOG00000000455	ns	ns	ns	Tap2	ns-ns-ns
ENSRNOG00000000456	ns	ns	ns	Psmb8	ns-ns-ns
ENSRNOG00000000457	ns	ns	ns	Tap1	ns-ns-ns
ENSRNOG00000000459	ns	ns	ns	Psmb9	ns-ns-ns
ENSRNOG00000000461	down	ns	down	Brd2	down-ns-down
ENSRNOG00000000463	ns	ns	ns	Col11a2	ns-ns-ns
ENSRNOG00000000464	ns	ns	ns	Rxrb	ns-ns-ns
ENSRNOG00000000465	ns	ns	ns	Slc39a7	ns-ns-ns
ENSRNOG00000000466	ns	ns	ns	Hsd17b8	ns-ns-ns
ENSRNOG00000000467	ns	ns	ns	Ring1	ns-ns-ns
ENSRNOG00000000470	ns	ns	ns	Vps52	ns-ns-ns
ENSRNOG00000000471	ns	ns	ns	B3galt4	ns-ns-ns
ENSRNOG00000000473	ns	ns	ns	Pfdn6	ns-ns-ns
ENSRNOG00000000474	ns	ns	ns	Rgl2	ns-ns-ns
ENSRNOG00000000476	ns	ns	ns	Zbtb22	ns-ns-ns
ENSRNOG00000000477	ns	ns	ns	Daxx	ns-ns-ns
ENSRNOG00000000478	ns	ns	ns	AC128962.1	ns-ns-ns
ENSRNOG00000000479	ns	ns	ns	Kifc1	ns-ns-ns
ENSRNOG00000000480	ns	ns	ns	Phf1	ns-ns-ns
ENSRNOG00000000481	ns	ns	ns	Cuta	ns-ns-ns
ENSRNOG00000000483	ns	ns	ns	Syngap1	ns-ns-ns
ENSRNOG00000000485	ns	ns	ns	Bak1	ns-ns-ns
ENSRNOG00000000486	ns	ns	ns	Ggnbp1	ns-ns-ns
ENSRNOG00000000487	ns	ns	ns	Grm4	ns-ns-ns
ENSRNOG00000000488	ns	ns	ns	Hmga1	ns-ns-ns
ENSRNOG00000000490	ns	ns	ns	Rps10	ns-ns-ns
ENSRNOG00000000491	ns	ns	ns	Spdef	ns-ns-ns
ENSRNOG00000000493	ns	ns	ns	Snrpc	ns-ns-ns
ENSRNOG00000000495	ns	ns	ns	Uhrf1bp1	ns-ns-ns
ENSRNOG00000000498	ns	ns	ns	Anks1a	ns-ns-ns
ENSRNOG00000000499	ns	ns	ns	Tcp11	ns-ns-ns
ENSRNOG00000000500	ns	ns	ns	Scube3	ns-ns-ns
ENSRNOG00000000501	ns	ns	ns	Zfp523	ns-ns-ns
ENSRNOG00000000502	ns	ns	ns	Def6	ns-ns-ns
ENSRNOG00000000503	ns	ns	ns	Ppard	ns-ns-ns
ENSRNOG00000000504	ns	ns	ns	Fance	ns-ns-ns
ENSRNOG00000000506	ns	ns	ns	Tead3	ns-ns-ns
ENSRNOG00000000510	ns	ns	ns	Clps	ns-ns-ns
ENSRNOG00000000511	ns	ns	ns	Srpk1	ns-ns-ns
ENSRNOG00000000512	ns	ns	ns	Slc26a8	ns-ns-ns
ENSRNOG00000000513	ns	ns	ns	Mapk14	ns-ns-ns
ENSRNOG00000000515	ns	ns	ns	Mapk13	ns-ns-ns
ENSRNOG00000000516	ns	ns	ns	Pxt1	ns-ns-ns
ENSRNOG00000000517	ns	ns	ns	Kctd20	ns-ns-ns
ENSRNOG00000000519	ns	ns	ns	Stk38	ns-ns-ns
ENSRNOG00000000520	ns	ns	ns	Srsf3	ns-ns-ns
ENSRNOG00000000521	ns	ns	ns	Cdkn1a	ns-ns-ns
ENSRNOG00000000522	ns	ns	ns	Cpne5	ns-ns-ns
ENSRNOG00000000523	ns	ns	ns	Ppil1	ns-ns-ns
ENSRNOG00000000524	ns	ns	ns	RGD735065	ns-ns-ns
ENSRNOG00000000525	ns	ns	ns	Pi16	ns-ns-ns
ENSRNOG00000000527	ns	ns	ns	Mtch1	ns-ns-ns
ENSRNOG00000000528	ns	ns	ns	Fgd2	ns-ns-ns
ENSRNOG00000000529	ns	ns	ns	Pim1	ns-ns-ns
ENSRNOG00000000531	ns	ns	ns	Ccdc167	ns-ns-ns
ENSRNOG00000000532	ns	ns	ns	Cmtr1	ns-ns-ns
ENSRNOG00000000536	ns	ns	ns	Mdga1	ns-ns-ns
ENSRNOG00000000540	ns	ns	ns	Btbd9	ns-ns-ns
ENSRNOG00000000541	ns	ns	ns	Glo1	ns-ns-ns
ENSRNOG00000000542	ns	ns	ns	Dnah8	ns-ns-ns
ENSRNOG00000000543	ns	ns	ns	Frk	ns-ns-ns
ENSRNOG00000000546	ns	ns	ns	Nt5dc1	ns-ns-ns
ENSRNOG00000000547	ns	ns	ns	Tspyl4	ns-ns-ns
ENSRNOG00000000549	ns	ns	ns	Tspyl1	ns-ns-ns
ENSRNOG00000000551	ns	ns	ns	RGD1305587	ns-ns-ns
ENSRNOG00000000552	down	down	ns	Col13a1	down-down-ns
ENSRNOG00000000557	ns	ns	ns	Sar1a	ns-ns-ns
ENSRNOG00000000559	ns	ns	ns	Npffr1	ns-ns-ns
ENSRNOG00000000560	ns	ns	ns	Lrrc20	ns-ns-ns
ENSRNOG00000000561	ns	ns	ns	Pald1	ns-ns-ns
ENSRNOG00000000562	ns	ns	ns	Prf1	ns-ns-ns
ENSRNOG00000000563	ns	ns	ns	Adamts14	ns-ns-ns
ENSRNOG00000000564	ns	ns	ns	Tbata	ns-ns-ns
ENSRNOG00000000565	ns	ns	ns	Sgpl1	ns-ns-ns
ENSRNOG00000000566	ns	ns	ns	Pcbd1	ns-ns-ns
ENSRNOG00000000567	ns	ns	ns	Unc5b	ns-ns-ns
ENSRNOG00000000568	ns	ns	ns	Slc29a3	ns-ns-ns
ENSRNOG00000000569	ns	ns	ns	MGC112715	ns-ns-ns
ENSRNOG00000000571	ns	ns	ns	Psap	ns-ns-ns
ENSRNOG00000000572	ns	ns	ns	Chst3	ns-ns-ns
ENSRNOG00000000576	ns	ns	ns	Anapc16	ns-ns-ns
ENSRNOG00000000579	ns	ns	ns	Marcks	ns-ns-ns
ENSRNOG00000000580	ns	ns	ns	Fam26d	ns-ns-ns
ENSRNOG00000000581	ns	ns	ns	Cdc40	ns-ns-ns
ENSRNOG00000000582	ns	ns	ns	LOC100911156	ns-ns-ns
ENSRNOG00000000583	ns	ns	ns	Cdk19	ns-ns-ns
ENSRNOG00000000585	ns	ns	ns	Amd1	ns-ns-ns
ENSRNOG00000000586	ns	ns	ns	Gtf3c6	ns-ns-ns
ENSRNOG00000000587	ns	ns	ns	Rpf2	ns-ns-ns
ENSRNOG00000000588	ns	ns	ns	Slc16a10	ns-ns-ns
ENSRNOG00000000589	ns	ns	ns	RGD1310495	ns-ns-ns
ENSRNOG00000000593	ns	ns	ns	Rev3l	ns-ns-ns
ENSRNOG00000000595	ns	down	ns	Traf3ip2	ns-down-ns
ENSRNOG00000000596	ns	ns	ns	Fyn	ns-ns-ns
ENSRNOG00000000597	ns	ns	ns	Wisp3	ns-ns-ns
ENSRNOG00000000598	ns	ns	ns	Tube1	ns-ns-ns
ENSRNOG00000000599	ns	ns	ns	Lama4	ns-ns-ns
ENSRNOG00000000604	ns	ns	ns	Hdac2	ns-ns-ns
ENSRNOG00000000605	ns	ns	ns	Hs3st5	ns-ns-ns
ENSRNOG00000000606	ns	ns	ns	Pcdh15	ns-ns-ns
ENSRNOG00000000609	ns	ns	ns	Ipmk	ns-ns-ns
ENSRNOG00000000610	ns	ns	ns	Cisd1	ns-ns-ns
ENSRNOG00000000611	ns	ns	ns	Ube2d1	ns-ns-ns
ENSRNOG00000000613	ns	ns	ns	Tfam	ns-ns-ns
ENSRNOG00000000614	ns	ns	ns	Bicc1	ns-ns-ns
ENSRNOG00000000618	ns	ns	ns	Mdga2	ns-ns-ns
ENSRNOG00000000622	ns	ns	ns	Hint1-ps1	ns-ns-ns
ENSRNOG00000000632	ns	ns	ns	Cdk1	ns-ns-ns
ENSRNOG00000000633	ns	ns	ns	Rhobtb1	ns-ns-ns
ENSRNOG00000000634	ns	ns	ns	RGD1306739	ns-ns-ns
ENSRNOG00000000635	ns	ns	ns	Arid5b	ns-ns-ns
ENSRNOG00000000636	ns	ns	ns	Rtkn2	ns-ns-ns
ENSRNOG00000000638	ns	ns	ns	Zfp365	ns-ns-ns
ENSRNOG00000000639	ns	ns	ns	Ado	ns-ns-ns
ENSRNOG00000000640	ns	ns	ns	Egr2	ns-ns-ns
ENSRNOG00000000641	ns	ns	ns	LOC100363472	ns-ns-ns
ENSRNOG00000000645	ns	ns	ns	Reep3	ns-ns-ns
ENSRNOG00000000648	ns	ns	ns	Jmjd1c	ns-ns-ns
ENSRNOG00000000655	ns	ns	ns	Ptprc	ns-ns-ns
ENSRNOG00000000657	ns	ns	ns	Nek7	ns-ns-ns
ENSRNOG00000000658	ns	ns	ns	Acacb	ns-ns-ns
ENSRNOG00000000661	ns	ns	ns	Hps4	ns-ns-ns
ENSRNOG00000000662	ns	ns	ns	Srrd	ns-ns-ns
ENSRNOG00000000663	ns	ns	ns	Tfip11	ns-ns-ns
ENSRNOG00000000664	ns	ns	ns	Tpst2	ns-ns-ns
ENSRNOG00000000665	ns	ns	ns	Pitpnb	ns-ns-ns
ENSRNOG00000000692	ns	ns	ns	Ung	ns-ns-ns
ENSRNOG00000000693	ns	ns	ns	Svop	ns-ns-ns
ENSRNOG00000000695	ns	ns	ns	Ssh1	ns-ns-ns
ENSRNOG00000000697	ns	ns	ns	Coro1c	ns-ns-ns
ENSRNOG00000000699	ns	ns	ns	Selplg	ns-ns-ns
ENSRNOG00000000700	ns	ns	ns	Tmem119	ns-ns-ns
ENSRNOG00000000701	ns	ns	ns	Iscu	ns-ns-ns
ENSRNOG00000000702	ns	ns	ns	Sart3	ns-ns-ns
ENSRNOG00000000704	ns	ns	ns	Cmklr1	ns-ns-ns
ENSRNOG00000000708	ns	ns	ns	Sgsm1	ns-ns-ns
ENSRNOG00000000713	ns	ns	ns	AABR07033045.1	ns-ns-ns
ENSRNOG00000000715	ns	ns	ns	Pou1f1	ns-ns-ns
ENSRNOG00000000716	ns	ns	ns	Htr1f	ns-ns-ns
ENSRNOG00000000718	ns	ns	ns	Cggbp1	ns-ns-ns
ENSRNOG00000000720	ns	ns	ns	MGC95208	ns-ns-ns
ENSRNOG00000000723	ns	down	ns	RT1-CE5	ns-down-ns
ENSRNOG00000000728	ns	ns	ns	Clic2	ns-ns-ns
ENSRNOG00000000729	ns	ns	ns	Tmlhe	ns-ns-ns
ENSRNOG00000000748	ns	ns	ns	AABR07044273.1	ns-ns-ns
ENSRNOG00000000763	ns	ns	ns	RT1-M3-1	ns-ns-ns
ENSRNOG00000000767	ns	ns	ns	Olfr94-ps1	ns-ns-ns
ENSRNOG00000000768	ns	ns	ns	Ubd	ns-ns-ns
ENSRNOG00000000774	ns	ns	ns	Gabbr1	ns-ns-ns
ENSRNOG00000000775	ns	ns	ns	Mog	ns-ns-ns
ENSRNOG00000000777	ns	ns	ns	RT1-S3	ns-ns-ns
ENSRNOG00000000778	ns	ns	ns	Znrd1as1	ns-ns-ns
ENSRNOG00000000779	ns	ns	ns	Znrd1	ns-ns-ns
ENSRNOG00000000780	ns	ns	ns	Ppp1r11	ns-ns-ns
ENSRNOG00000000781	ns	ns	ns	Rnf39	ns-ns-ns
ENSRNOG00000000782	ns	ns	ns	Trim10	ns-ns-ns
ENSRNOG00000000783	ns	ns	ns	Trim40	ns-ns-ns
ENSRNOG00000000785	ns	ns	ns	Trim39	ns-ns-ns
ENSRNOG00000000786	ns	ns	ns	Rpp21	ns-ns-ns
ENSRNOG00000000787	ns	ns	ns	RT1-T24-2	ns-ns-ns
ENSRNOG00000000795	ns	down	ns	RT1-N3	ns-down-ns
ENSRNOG00000000796	ns	ns	ns	Ranbp2	ns-ns-ns
ENSRNOG00000000798	ns	ns	ns	Gnl1	ns-ns-ns
ENSRNOG00000000799	ns	ns	ns	Abcf1	ns-ns-ns
ENSRNOG00000000800	ns	ns	ns	Man1a1	ns-ns-ns
ENSRNOG00000000801	ns	ns	ns	Msl3l2	ns-ns-ns
ENSRNOG00000000802	ns	ns	ns	Tbc1d32	ns-ns-ns
ENSRNOG00000000804	ns	ns	ns	Mrps18b	ns-ns-ns
ENSRNOG00000000805	ns	ns	ns	Gja1	ns-ns-ns
ENSRNOG00000000808	ns	ns	ns	Hsf2	ns-ns-ns
ENSRNOG00000000809	ns	ns	ns	Atat1	ns-ns-ns
ENSRNOG00000000811	ns	ns	ns	Pkib	ns-ns-ns
ENSRNOG00000000812	ns	ns	ns	RGD1302996	ns-ns-ns
ENSRNOG00000000814	ns	ns	ns	Fabp7	ns-ns-ns
ENSRNOG00000000815	ns	ns	ns	Smpdl3a	ns-ns-ns
ENSRNOG00000000816	ns	ns	ns	Ppp1r18	ns-ns-ns
ENSRNOG00000000818	ns	ns	ns	Nrm	ns-ns-ns
ENSRNOG00000000823	ns	ns	ns	Gcc2	ns-ns-ns
ENSRNOG00000000824	up	ns	ns	Dse	up-ns-ns
ENSRNOG00000000825	ns	ns	ns	Fam26e	ns-ns-ns
ENSRNOG00000000826	ns	ns	ns	Flot1	ns-ns-ns
ENSRNOG00000000827	ns	down	down	Ier3	ns-down-down
ENSRNOG00000000831	ns	ns	ns	Gtf2h4	ns-ns-ns
ENSRNOG00000000833	ns	ns	ns	Vars2	ns-ns-ns
ENSRNOG00000000836	ns	ns	ns	Ltb	ns-ns-ns
ENSRNOG00000000837	ns	ns	ns	Tnf	ns-ns-ns
ENSRNOG00000000838	ns	ns	ns	Lta	ns-ns-ns
ENSRNOG00000000839	ns	ns	ns	Nfkbil1	ns-ns-ns
ENSRNOG00000000840	ns	ns	ns	Atp6v1g2	ns-ns-ns
ENSRNOG00000000841	ns	ns	ns	Ddx39b	ns-ns-ns
ENSRNOG00000000842	ns	ns	ns	Ddah2	ns-ns-ns
ENSRNOG00000000843	ns	ns	ns	Ly6g6c	ns-ns-ns
ENSRNOG00000000844	ns	ns	ns	Ly6g6d	ns-ns-ns
ENSRNOG00000000847	ns	ns	ns	Csnk2b	ns-ns-ns
ENSRNOG00000000848	ns	ns	ns	Gpank1	ns-ns-ns
ENSRNOG00000000850	ns	ns	ns	Apom	ns-ns-ns
ENSRNOG00000000851	ns	ns	ns	Bag6	ns-ns-ns
ENSRNOG00000000852	ns	ns	ns	Prrc2a	ns-ns-ns
ENSRNOG00000000853	ns	ns	ns	Aif1	ns-ns-ns
ENSRNOG00000000854	ns	ns	ns	Ncr3	ns-ns-ns
ENSRNOG00000000855	ns	ns	ns	Lst1	ns-ns-ns
ENSRNOG00000000857	ns	ns	ns	Msh5	ns-ns-ns
ENSRNOG00000000858	ns	ns	ns	Sapcd1	ns-ns-ns
ENSRNOG00000000860	ns	ns	ns	Vwa7	ns-ns-ns
ENSRNOG00000000861	ns	ns	ns	Zic3	ns-ns-ns
ENSRNOG00000000866	ns	ns	ns	Rbmx	ns-ns-ns
ENSRNOG00000000867	ns	ns	ns	Vars	ns-ns-ns
ENSRNOG00000000869	ns	ns	ns	Arhgef6	ns-ns-ns
ENSRNOG00000000875	ns	ns	ns	Fhl1	ns-ns-ns
ENSRNOG00000000878	ns	ns	ns	Slc44a4	ns-ns-ns
ENSRNOG00000000879	ns	ns	ns	Slc9a6	ns-ns-ns
ENSRNOG00000000881	ns	ns	ns	Mmgt1	ns-ns-ns
ENSRNOG00000000885	ns	ns	ns	Auts2	ns-ns-ns
ENSRNOG00000000886	ns	ns	ns	Caln1	ns-ns-ns
ENSRNOG00000000887	ns	ns	ns	AABR07035098.1	ns-ns-ns
ENSRNOG00000000888	ns	ns	ns	Sbds	ns-ns-ns
ENSRNOG00000000891	ns	ns	ns	AABR07035107.1	ns-ns-ns
ENSRNOG00000000893	ns	ns	ns	Tmem248	ns-ns-ns
ENSRNOG00000000894	ns	ns	ns	Fry	ns-ns-ns
ENSRNOG00000000895	ns	ns	ns	Rabgef1	ns-ns-ns
ENSRNOG00000000897	ns	ns	ns	Rxfp2	ns-ns-ns
ENSRNOG00000000900	ns	ns	ns	Tpst1	ns-ns-ns
ENSRNOG00000000901	ns	ns	ns	Crcp	ns-ns-ns
ENSRNOG00000000902	ns	ns	ns	Hsph1	ns-ns-ns
ENSRNOG00000000903	ns	ns	ns	Asl	ns-ns-ns
ENSRNOG00000000905	ns	ns	ns	Tex26	ns-ns-ns
ENSRNOG00000000906	ns	ns	ns	Medag	ns-ns-ns
ENSRNOG00000000907	up	ns	ns	Alox5ap	up-ns-ns
ENSRNOG00000000909	ns	ns	ns	Uspl1	ns-ns-ns
ENSRNOG00000000913	ns	ns	ns	Gusb	ns-ns-ns
ENSRNOG00000000916	ns	ns	ns	Katnal1	ns-ns-ns
ENSRNOG00000000917	ns	ns	ns	Nupr1l	ns-ns-ns
ENSRNOG00000000918	ns	ns	ns	Zbed5	ns-ns-ns
ENSRNOG00000000920	ns	ns	ns	Phkg1	ns-ns-ns
ENSRNOG00000000921	ns	ns	ns	Ubl3	ns-ns-ns
ENSRNOG00000000922	ns	ns	ns	Sumf2	ns-ns-ns
ENSRNOG00000000923	ns	ns	ns	Cct6a	ns-ns-ns
ENSRNOG00000000924	ns	ns	ns	Slc7a1	ns-ns-ns
ENSRNOG00000000925	ns	ns	ns	Psph	ns-ns-ns
ENSRNOG00000000926	ns	ns	ns	Mrps17	ns-ns-ns
ENSRNOG00000000931	ns	ns	ns	Sfswap	ns-ns-ns
ENSRNOG00000000934	ns	ns	ns	Piwil1	ns-ns-ns
ENSRNOG00000000936	ns	ns	ns	Stx2	ns-ns-ns
ENSRNOG00000000937	ns	ns	ns	Slc46a3	ns-ns-ns
ENSRNOG00000000938	ns	ns	ns	Ran	ns-ns-ns
ENSRNOG00000000940	ns	ns	ns	Flt1	ns-ns-ns
ENSRNOG00000000942	ns	ns	ns	Pan3	ns-ns-ns
ENSRNOG00000000954	ns	ns	ns	Rpo1-3	ns-ns-ns
ENSRNOG00000000955	ns	ns	ns	Lnx2	ns-ns-ns
ENSRNOG00000000956	ns	ns	ns	Rasl11a	ns-ns-ns
ENSRNOG00000000957	ns	ns	ns	LOC100361103	ns-ns-ns
ENSRNOG00000000958	ns	ns	ns	AABR07055943.1	ns-ns-ns
ENSRNOG00000000961	ns	ns	ns	Glt1d1	ns-ns-ns
ENSRNOG00000000962	ns	ns	ns	Slc15a4	ns-ns-ns
ENSRNOG00000000963	ns	ns	ns	Tmem132c	ns-ns-ns
ENSRNOG00000000964	ns	ns	ns	Frg1l1	ns-ns-ns
ENSRNOG00000000967	ns	ns	ns	Aacs	ns-ns-ns
ENSRNOG00000000968	ns	ns	ns	Rnf6	ns-ns-ns
ENSRNOG00000000973	ns	ns	ns	RGD1563425	ns-ns-ns
ENSRNOG00000000974	ns	ns	ns	Zfp358	ns-ns-ns
ENSRNOG00000000975	ns	ns	ns	Mcoln1	ns-ns-ns
ENSRNOG00000000977	ns	ns	ns	Pnpla6	ns-ns-ns
ENSRNOG00000000979	up	ns	ns	Bri3bp	up-ns-ns
ENSRNOG00000000981	ns	ns	ns	Scarb1	ns-ns-ns
ENSRNOG00000000983	ns	ns	ns	Zfp394	ns-ns-ns
ENSRNOG00000000985	ns	ns	ns	Cpsf4	ns-ns-ns
ENSRNOG00000000986	ns	ns	ns	Camsap3	ns-ns-ns
ENSRNOG00000000987	ns	ns	ns	Ptcd1	ns-ns-ns
ENSRNOG00000000988	ns	ns	ns	Xab2	ns-ns-ns
ENSRNOG00000000989	ns	ns	ns	Bud31	ns-ns-ns
ENSRNOG00000000990	ns	ns	ns	Pdap1	ns-ns-ns
ENSRNOG00000000991	ns	ns	ns	Arpc1b	ns-ns-ns
ENSRNOG00000000993	ns	ns	ns	Pcp2	ns-ns-ns
ENSRNOG00000000994	ns	ns	ns	Stxbp2	ns-ns-ns
ENSRNOG00000000996	ns	ns	ns	Arpc1a	ns-ns-ns
ENSRNOG00000000999	ns	ns	ns	Smurf1	ns-ns-ns
ENSRNOG00000001003	ns	ns	ns	Trappc5	ns-ns-ns
ENSRNOG00000001004	ns	ns	ns	Ncor2	ns-ns-ns
ENSRNOG00000001005	ns	ns	ns	Fcer2	ns-ns-ns
ENSRNOG00000001006	ns	ns	ns	Nptx2	ns-ns-ns
ENSRNOG00000001007	ns	ns	down	Baiap2l1	ns-ns-down
ENSRNOG00000001009	ns	ns	ns	Bri3	ns-ns-ns
ENSRNOG00000001010	ns	ns	ns	Tecpr1	ns-ns-ns
ENSRNOG00000001011	ns	ns	ns	Fam101a	ns-ns-ns
ENSRNOG00000001027	ns	ns	ns	LOC100363064	ns-ns-ns
ENSRNOG00000001030	ns	ns	ns	Tsc22d1	ns-ns-ns
ENSRNOG00000001031	up	ns	ns	Ocm2	up-ns-ns
ENSRNOG00000001032	ns	ns	ns	Ccz1b	ns-ns-ns
ENSRNOG00000001033	ns	ns	ns	Nufip1	ns-ns-ns
ENSRNOG00000001034	ns	ns	ns	Evi5l	ns-ns-ns
ENSRNOG00000001035	ns	ns	ns	Gtf2h3	ns-ns-ns
ENSRNOG00000001036	up	ns	ns	Rsph10b	up-ns-ns
ENSRNOG00000001037	ns	ns	ns	Gpalpp1	ns-ns-ns
ENSRNOG00000001039	ns	ns	ns	Eif2b1	ns-ns-ns
ENSRNOG00000001040	ns	ns	ns	Pms2	ns-ns-ns
ENSRNOG00000001043	ns	ns	ns	Ddx55	ns-ns-ns
ENSRNOG00000001044	ns	ns	ns	Aimp2	ns-ns-ns
ENSRNOG00000001047	ns	ns	ns	Map2k7	ns-ns-ns
ENSRNOG00000001048	ns	ns	ns	Ankrd61	ns-ns-ns
ENSRNOG00000001049	ns	ns	ns	Tpt1	ns-ns-ns
ENSRNOG00000001050	ns	ns	ns	Eif2ak1	ns-ns-ns
ENSRNOG00000001052	ns	ns	ns	Slc25a30	ns-ns-ns
ENSRNOG00000001053	ns	ns	ns	Tmed2	ns-ns-ns
ENSRNOG00000001055	ns	ns	ns	Rilpl1	ns-ns-ns
ENSRNOG00000001056	ns	ns	ns	Snapc2	ns-ns-ns
ENSRNOG00000001057	ns	ns	ns	Ctxn1	ns-ns-ns
ENSRNOG00000001058	ns	ns	ns	Timm44	ns-ns-ns
ENSRNOG00000001059	ns	ns	ns	Usp42	ns-ns-ns
ENSRNOG00000001060	ns	ns	ns	Snrnp35	ns-ns-ns
ENSRNOG00000001061	ns	ns	ns	Rilpl2	ns-ns-ns
ENSRNOG00000001062	ns	ns	ns	Setd8	ns-ns-ns
ENSRNOG00000001064	ns	ns	ns	Sbno1	ns-ns-ns
ENSRNOG00000001065	ns	ns	ns	Cyth3	ns-ns-ns
ENSRNOG00000001066	ns	ns	ns	Itih2	ns-ns-ns
ENSRNOG00000001068	ns	ns	ns	Rac1	ns-ns-ns
ENSRNOG00000001069	ns	ns	ns	Elavl1	ns-ns-ns
ENSRNOG00000001070	ns	ns	ns	Cdk2ap1	ns-ns-ns
ENSRNOG00000001071	ns	ns	ns	Higd2al1	ns-ns-ns
ENSRNOG00000001072	ns	ns	ns	Cers4	ns-ns-ns
ENSRNOG00000001073	ns	ns	ns	RGD1563482	ns-ns-ns
ENSRNOG00000001074	ns	ns	ns	Mphosph9	ns-ns-ns
ENSRNOG00000001079	ns	ns	ns	Daglb	ns-ns-ns
ENSRNOG00000001080	ns	ns	ns	Arl6ip4	ns-ns-ns
ENSRNOG00000001081	ns	ns	ns	Ogfod2	ns-ns-ns
ENSRNOG00000001082	ns	ns	ns	Abcb9	ns-ns-ns
ENSRNOG00000001083	ns	ns	ns	Kdelr2	ns-ns-ns
ENSRNOG00000001086	ns	ns	ns	Vps37b	ns-ns-ns
ENSRNOG00000001088	ns	ns	ns	Rfc3	ns-ns-ns
ENSRNOG00000001090	ns	ns	ns	Stard13	ns-ns-ns
ENSRNOG00000001091	ns	ns	ns	Hip1r	ns-ns-ns
ENSRNOG00000001092	ns	ns	ns	Kl	ns-ns-ns
ENSRNOG00000001094	ns	ns	ns	Zfp316	ns-ns-ns
ENSRNOG00000001098	ns	ns	ns	Pds5b	ns-ns-ns
ENSRNOG00000001099	ns	ns	ns	Rbak	ns-ns-ns
ENSRNOG00000001101	ns	ns	ns	Rnf216	ns-ns-ns
ENSRNOG00000001103	ns	ns	ns	Sdk1	ns-ns-ns
ENSRNOG00000001104	ns	ns	ns	Foxk1	ns-ns-ns
ENSRNOG00000001106	ns	ns	ns	Denr	ns-ns-ns
ENSRNOG00000001107	ns	ns	ns	Ap5z1	ns-ns-ns
ENSRNOG00000001108	ns	ns	ns	N4bp2l2	ns-ns-ns
ENSRNOG00000001111	ns	ns	up	Brca2	ns-ns-up
ENSRNOG00000001113	ns	ns	ns	Mmd2	ns-ns-ns
ENSRNOG00000001114	ns	ns	ns	Wipi2	ns-ns-ns
ENSRNOG00000001115	ns	ns	ns	Slc29a4	ns-ns-ns
ENSRNOG00000001117	ns	ns	ns	Fbxl18	ns-ns-ns
ENSRNOG00000001120	ns	ns	ns	Med13l	ns-ns-ns
ENSRNOG00000001123	ns	ns	ns	RGD1562310	ns-ns-ns
ENSRNOG00000001124	ns	ns	ns	Rnft2	ns-ns-ns
ENSRNOG00000001126	ns	ns	ns	Fbxw8	ns-ns-ns
ENSRNOG00000001128	ns	ns	ns	Tesc	ns-ns-ns
ENSRNOG00000001129	ns	ns	ns	Fbxo21	ns-ns-ns
ENSRNOG00000001130	ns	ns	ns	Nos1	ns-ns-ns
ENSRNOG00000001134	ns	ns	ns	Rfc5	ns-ns-ns
ENSRNOG00000001135	ns	ns	ns	Wsb2	ns-ns-ns
ENSRNOG00000001136	ns	ns	ns	Pebp1	ns-ns-ns
ENSRNOG00000001138	ns	ns	ns	Taok3	ns-ns-ns
ENSRNOG00000001139	ns	ns	ns	Suds3	ns-ns-ns
ENSRNOG00000001141	ns	ns	ns	Srrm4	ns-ns-ns
ENSRNOG00000001142	ns	ns	ns	Prkab1	ns-ns-ns
ENSRNOG00000001143	ns	ns	ns	Cit	ns-ns-ns
ENSRNOG00000001148	ns	ns	ns	Rplp0	ns-ns-ns
ENSRNOG00000001149	ns	ns	ns	Pxn	ns-ns-ns
ENSRNOG00000001151	ns	ns	ns	Sirt4	ns-ns-ns
ENSRNOG00000001152	ns	ns	ns	Glp1r	ns-ns-ns
ENSRNOG00000001153	ns	ns	ns	Pla2g1b	ns-ns-ns
ENSRNOG00000001156	ns	ns	ns	Msi1	ns-ns-ns
ENSRNOG00000001157	ns	ns	ns	Umodl1	ns-ns-ns
ENSRNOG00000001158	ns	ns	ns	Abcg1	ns-ns-ns
ENSRNOG00000001159	ns	ns	ns	Tff3	ns-ns-ns
ENSRNOG00000001160	ns	ns	ns	LOC100910137	ns-ns-ns
ENSRNOG00000001161	ns	ns	ns	Gatc	ns-ns-ns
ENSRNOG00000001163	ns	ns	ns	Srsf9	ns-ns-ns
ENSRNOG00000001165	ns	ns	ns	Tmprss3	ns-ns-ns
ENSRNOG00000001167	ns	up	ns	Ubash3a	ns-up-ns
ENSRNOG00000001169	ns	ns	ns	Slc37a1	ns-ns-ns
ENSRNOG00000001170	ns	ns	ns	Cox6a1	ns-ns-ns
ENSRNOG00000001171	ns	ns	ns	Coq5	ns-ns-ns
ENSRNOG00000001172	ns	ns	ns	Rnf10	ns-ns-ns
ENSRNOG00000001173	ns	ns	ns	Cabp1	ns-ns-ns
ENSRNOG00000001174	ns	ns	ns	Pde9a	ns-ns-ns
ENSRNOG00000001177	ns	ns	ns	Acads	ns-ns-ns
ENSRNOG00000001178	ns	ns	ns	Sppl3	ns-ns-ns
ENSRNOG00000001181	ns	ns	ns	Wdr4	ns-ns-ns
ENSRNOG00000001182	ns	ns	ns	Ndufv3	ns-ns-ns
ENSRNOG00000001183	ns	ns	ns	Hnf1a	ns-ns-ns
ENSRNOG00000001184	ns	ns	ns	Pknox1	ns-ns-ns
ENSRNOG00000001185	ns	ns	ns	RGD1311899	ns-ns-ns
ENSRNOG00000001187	up	ns	ns	Oasl	up-ns-ns
ENSRNOG00000001189	ns	ns	ns	Sik1	ns-ns-ns
ENSRNOG00000001190	ns	ns	ns	Git2	ns-ns-ns
ENSRNOG00000001191	ns	ns	ns	Tchp	ns-ns-ns
ENSRNOG00000001192	ns	ns	ns	Gltp	ns-ns-ns
ENSRNOG00000001193	ns	ns	ns	Hsf2bp	ns-ns-ns
ENSRNOG00000001194	ns	ns	ns	Rrp1b	ns-ns-ns
ENSRNOG00000001198	ns	ns	ns	Fam222a	ns-ns-ns
ENSRNOG00000001199	ns	ns	ns	Pop5	ns-ns-ns
ENSRNOG00000001201	ns	ns	ns	Cstb	ns-ns-ns
ENSRNOG00000001203	ns	ns	ns	Rrp1	ns-ns-ns
ENSRNOG00000001204	ns	ns	ns	Ankrd13a	ns-ns-ns
ENSRNOG00000001205	ns	ns	ns	Agpat3	ns-ns-ns
ENSRNOG00000001210	ns	ns	ns	Pwp2	ns-ns-ns
ENSRNOG00000001211	ns	ns	ns	RGD1303003	ns-ns-ns
ENSRNOG00000001213	ns	ns	ns	Aire	ns-ns-ns
ENSRNOG00000001214	ns	ns	ns	Pfkl	ns-ns-ns
ENSRNOG00000001215	ns	ns	ns	RGD1309594	ns-ns-ns
ENSRNOG00000001216	ns	ns	ns	Trpm2	ns-ns-ns
ENSRNOG00000001217	ns	ns	ns	Lrrc3	ns-ns-ns
ENSRNOG00000001219	ns	ns	ns	Tspear	ns-ns-ns
ENSRNOG00000001222	ns	ns	ns	Ube2g2	ns-ns-ns
ENSRNOG00000001223	ns	ns	ns	Pttg1ip	ns-ns-ns
ENSRNOG00000001224	ns	ns	ns	Itgb2	ns-ns-ns
ENSRNOG00000001225	ns	ns	ns	Fam207a	ns-ns-ns
ENSRNOG00000001226	ns	ns	ns	Rn60_20_0141.1	ns-ns-ns
ENSRNOG00000001227	down	ns	ns	Adarb1	down-ns-ns
ENSRNOG00000001228	ns	ns	ns	Pofut2	ns-ns-ns
ENSRNOG00000001229	ns	ns	ns	Col18a1	ns-ns-ns
ENSRNOG00000001232	ns	ns	ns	Slc19a1	ns-ns-ns
ENSRNOG00000001235	ns	ns	ns	Gna12	ns-ns-ns
ENSRNOG00000001236	ns	ns	ns	Brat1	ns-ns-ns
ENSRNOG00000001237	ns	ns	ns	Cabin1	ns-ns-ns
ENSRNOG00000001238	ns	ns	ns	Rsrc2	ns-ns-ns
ENSRNOG00000001239	ns	ns	ns	Ddt	ns-ns-ns
ENSRNOG00000001241	ns	ns	ns	Iqce	ns-ns-ns
ENSRNOG00000001242	ns	ns	ns	Gstt3	ns-ns-ns
ENSRNOG00000001243	ns	ns	ns	Zcchc8	ns-ns-ns
ENSRNOG00000001245	ns	ns	ns	Pcbp3	ns-ns-ns
ENSRNOG00000001247	ns	ns	ns	Clip1	ns-ns-ns
ENSRNOG00000001249	down	ns	down	Col6a1	down-ns-down
ENSRNOG00000001250	ns	ns	ns	Lfng	ns-ns-ns
ENSRNOG00000001251	ns	ns	ns	Grifin	ns-ns-ns
ENSRNOG00000001252	up	ns	ns	Chst12	up-ns-ns
ENSRNOG00000001253	ns	ns	ns	Eif3b	ns-ns-ns
ENSRNOG00000001254	ns	ns	ns	Col6a2	ns-ns-ns
ENSRNOG00000001255	ns	ns	ns	Mlxip	ns-ns-ns
ENSRNOG00000001256	ns	ns	ns	Atxn2	ns-ns-ns
ENSRNOG00000001258	ns	ns	ns	Snx8	ns-ns-ns
ENSRNOG00000001259	ns	ns	ns	Cux2	ns-ns-ns
ENSRNOG00000001260	ns	ns	ns	Nudt1	ns-ns-ns
ENSRNOG00000001261	ns	ns	ns	Ftcd	ns-ns-ns
ENSRNOG00000001265	ns	ns	ns	Mad1l1	ns-ns-ns
ENSRNOG00000001269	ns	ns	ns	Ppp1cc	ns-ns-ns
ENSRNOG00000001270	ns	ns	ns	Hvcn1	ns-ns-ns
ENSRNOG00000001271	ns	ns	ns	Card6	ns-ns-ns
ENSRNOG00000001272	ns	ns	ns	Mcm3ap	ns-ns-ns
ENSRNOG00000001273	ns	ns	ns	Psmg3	ns-ns-ns
ENSRNOG00000001274	ns	ns	ns	Vps29	ns-ns-ns
ENSRNOG00000001276	ns	ns	ns	Pcnt	ns-ns-ns
ENSRNOG00000001277	ns	ns	ns	Mafk	ns-ns-ns
ENSRNOG00000001278	ns	ns	ns	Gpn3	ns-ns-ns
ENSRNOG00000001283	ns	ns	ns	Anapc7	ns-ns-ns
ENSRNOG00000001285	ns	ns	ns	Atp2a2	ns-ns-ns
ENSRNOG00000001287	ns	ns	ns	Gper1	ns-ns-ns
ENSRNOG00000001288	ns	ns	ns	Gpr146	ns-ns-ns
ENSRNOG00000001289	ns	ns	ns	LOC498154	ns-ns-ns
ENSRNOG00000001293	ns	ns	ns	Get4	ns-ns-ns
ENSRNOG00000001294	ns	ns	ns	Ift81	ns-ns-ns
ENSRNOG00000001295	ns	ns	ns	S100b	ns-ns-ns
ENSRNOG00000001296	ns	ns	ns	P2rx7	ns-ns-ns
ENSRNOG00000001297	ns	ns	ns	Prmt2	ns-ns-ns
ENSRNOG00000001299	ns	ns	ns	Sun1	ns-ns-ns
ENSRNOG00000001300	ns	ns	ns	P2rx4	ns-ns-ns
ENSRNOG00000001302	ns	ns	ns	Adora2a	ns-ns-ns
ENSRNOG00000001303	ns	ns	ns	Specc1l	ns-ns-ns
ENSRNOG00000001304	ns	up	ns	Bcr	ns-up-ns
ENSRNOG00000001309	ns	ns	ns	Camkk2	ns-ns-ns
ENSRNOG00000001311	ns	ns	ns	Rab36	ns-ns-ns
ENSRNOG00000001312	ns	ns	ns	Pdgfa	ns-ns-ns
ENSRNOG00000001313	ns	ns	ns	Gnaz	ns-ns-ns
ENSRNOG00000001314	ns	ns	ns	Fam20c	ns-ns-ns
ENSRNOG00000001315	ns	ns	ns	Rtdr1	ns-ns-ns
ENSRNOG00000001316	ns	ns	ns	Anapc5	ns-ns-ns
ENSRNOG00000001317	ns	ns	ns	Zfp68	ns-ns-ns
ENSRNOG00000001323	ns	ns	ns	Zfp157	ns-ns-ns
ENSRNOG00000001324	up	ns	ns	Asmt	up-ns-ns
ENSRNOG00000001325	ns	ns	ns	Il3ra	ns-ns-ns
ENSRNOG00000001329	ns	ns	ns	Gjc3	ns-ns-ns
ENSRNOG00000001331	ns	ns	ns	Rnf34	ns-ns-ns
ENSRNOG00000001333	ns	ns	ns	Azgp1	ns-ns-ns
ENSRNOG00000001335	ns	ns	ns	Zkscan1	ns-ns-ns
ENSRNOG00000001336	ns	ns	ns	Orai1	ns-ns-ns
ENSRNOG00000001337	ns	ns	ns	Setd1b	ns-ns-ns
ENSRNOG00000001338	ns	ns	ns	Hpd	ns-ns-ns
ENSRNOG00000001339	ns	ns	ns	Psmd9	ns-ns-ns
ENSRNOG00000001341	ns	ns	ns	Zfp113	ns-ns-ns
ENSRNOG00000001342	ns	ns	ns	Wdr66	ns-ns-ns
ENSRNOG00000001344	ns	ns	ns	Aldh2	ns-ns-ns
ENSRNOG00000001345	ns	ns	ns	Mapkapk5	ns-ns-ns
ENSRNOG00000001346	ns	ns	ns	Cops6	ns-ns-ns
ENSRNOG00000001347	ns	ns	down	AABR07036374.1	ns-ns-down
ENSRNOG00000001348	ns	ns	ns	Erp29	ns-ns-ns
ENSRNOG00000001349	ns	ns	ns	Mcm7	ns-ns-ns
ENSRNOG00000001350	ns	ns	ns	Naa25	ns-ns-ns
ENSRNOG00000001351	ns	ns	ns	Trafd1	ns-ns-ns
ENSRNOG00000001352	ns	ns	ns	Hectd4	ns-ns-ns
ENSRNOG00000001353	ns	ns	ns	Ap4m1	ns-ns-ns
ENSRNOG00000001355	ns	ns	ns	Taf6	ns-ns-ns
ENSRNOG00000001357	ns	ns	ns	Mblac1	ns-ns-ns
ENSRNOG00000001360	ns	ns	ns	Stag3	ns-ns-ns
ENSRNOG00000001367	ns	ns	ns	Gpc2	ns-ns-ns
ENSRNOG00000001368	ns	ns	ns	Rph3a	ns-ns-ns
ENSRNOG00000001369	ns	ns	ns	Oas1a	ns-ns-ns
ENSRNOG00000001374	ns	ns	ns	Rasal1	ns-ns-ns
ENSRNOG00000001375	ns	ns	ns	Gal3st4	ns-ns-ns
ENSRNOG00000001376	ns	ns	ns	Mettl7a	ns-ns-ns
ENSRNOG00000001377	ns	ns	ns	Ddx54	ns-ns-ns
ENSRNOG00000001378	ns	ns	ns	Iqcd	ns-ns-ns
ENSRNOG00000001379	ns	ns	ns	Cyp3a9	ns-ns-ns
ENSRNOG00000001383	ns	ns	ns	Slc8b1	ns-ns-ns
ENSRNOG00000001385	ns	ns	ns	Plbd2	ns-ns-ns
ENSRNOG00000001387	ns	ns	ns	LOC100910540	ns-ns-ns
ENSRNOG00000001388	ns	ns	ns	Sds	ns-ns-ns
ENSRNOG00000001389	ns	ns	ns	Irs3	ns-ns-ns
ENSRNOG00000001391	ns	ns	ns	Sdsl	ns-ns-ns
ENSRNOG00000001396	ns	ns	ns	Mospd3	ns-ns-ns
ENSRNOG00000001397	ns	ns	ns	Rbm19	ns-ns-ns
ENSRNOG00000001402	ns	ns	ns	Lrch4	ns-ns-ns
ENSRNOG00000001404	ns	ns	ns	Agfg2	ns-ns-ns
ENSRNOG00000001407	ns	ns	ns	Tfr2	ns-ns-ns
ENSRNOG00000001408	ns	ns	ns	Actl6b	ns-ns-ns
ENSRNOG00000001409	ns	ns	ns	Gnb2	ns-ns-ns
ENSRNOG00000001410	ns	ns	ns	Gigyf1	ns-ns-ns
ENSRNOG00000001412	ns	ns	ns	Epo	ns-ns-ns
ENSRNOG00000001414	ns	ns	ns	Serpine1	ns-ns-ns
ENSRNOG00000001415	ns	ns	ns	Ap1s1	ns-ns-ns
ENSRNOG00000001416	ns	ns	ns	LOC100909521	ns-ns-ns
ENSRNOG00000001417	ns	ns	ns	Plod3	ns-ns-ns
ENSRNOG00000001418	ns	ns	ns	Znhit1	ns-ns-ns
ENSRNOG00000001419	ns	ns	ns	Cldn15	ns-ns-ns
ENSRNOG00000001420	ns	ns	ns	Fis1	ns-ns-ns
ENSRNOG00000001422	ns	ns	ns	Col26a1	ns-ns-ns
ENSRNOG00000001424	ns	ns	ns	Cux1	ns-ns-ns
ENSRNOG00000001425	up	ns	ns	Sh2b2	up-ns-ns
ENSRNOG00000001426	ns	ns	ns	Prkrip1	ns-ns-ns
ENSRNOG00000001427	ns	ns	ns	Orai2	ns-ns-ns
ENSRNOG00000001428	ns	ns	ns	Alkbh4	ns-ns-ns
ENSRNOG00000001429	ns	ns	ns	Lrwd1	ns-ns-ns
ENSRNOG00000001430	ns	ns	ns	Polr2j	ns-ns-ns
ENSRNOG00000001431	ns	ns	ns	Rasa4	ns-ns-ns
ENSRNOG00000001432	ns	ns	ns	Dtx2	ns-ns-ns
ENSRNOG00000001434	ns	ns	ns	Zp3	ns-ns-ns
ENSRNOG00000001435	ns	ns	ns	Ssc4d	ns-ns-ns
ENSRNOG00000001436	ns	ns	ns	Ywhag	ns-ns-ns
ENSRNOG00000001439	ns	ns	ns	RGD1307391	ns-ns-ns
ENSRNOG00000001440	ns	ns	ns	Mdh2	ns-ns-ns
ENSRNOG00000001441	ns	ns	ns	Tmem120a	ns-ns-ns
ENSRNOG00000001442	ns	ns	ns	Por	ns-ns-ns
ENSRNOG00000001443	ns	ns	ns	Rhbdd2	ns-ns-ns
ENSRNOG00000001448	ns	ns	ns	Hip1	ns-ns-ns
ENSRNOG00000001449	ns	ns	ns	Pom121	ns-ns-ns
ENSRNOG00000001450	ns	ns	ns	Nsun5	ns-ns-ns
ENSRNOG00000001451	ns	ns	ns	Fkbp6	ns-ns-ns
ENSRNOG00000001452	ns	ns	ns	Fzd9	ns-ns-ns
ENSRNOG00000001453	ns	ns	ns	Baz1b	ns-ns-ns
ENSRNOG00000001454	ns	ns	ns	Eif4h	ns-ns-ns
ENSRNOG00000001455	ns	ns	ns	Kif13a	ns-ns-ns
ENSRNOG00000001456	ns	ns	ns	Nup153	ns-ns-ns
ENSRNOG00000001457	ns	ns	ns	Rfc2	ns-ns-ns
ENSRNOG00000001465	ns	ns	ns	Ids	ns-ns-ns
ENSRNOG00000001469	ns	ns	ns	Eln	ns-ns-ns
ENSRNOG00000001470	ns	ns	ns	Limk1	ns-ns-ns
ENSRNOG00000001474	ns	ns	ns	Wbscr28	ns-ns-ns
ENSRNOG00000001476	ns	ns	ns	Cldn4	ns-ns-ns
ENSRNOG00000001478	ns	ns	ns	Gtf2ird1	ns-ns-ns
ENSRNOG00000001479	ns	ns	ns	Gtf2i	ns-ns-ns
ENSRNOG00000001480	ns	ns	ns	Ncf1	ns-ns-ns
ENSRNOG00000001482	ns	ns	ns	Gtf2ird2	ns-ns-ns
ENSRNOG00000001483	ns	ns	ns	Wbscr16	ns-ns-ns
ENSRNOG00000001484	ns	ns	ns	Gatsl2	ns-ns-ns
ENSRNOG00000001488	ns	ns	ns	Psmb1	ns-ns-ns
ENSRNOG00000001489	ns	ns	ns	Tbp	ns-ns-ns
ENSRNOG00000001490	ns	ns	ns	Pdcd2	ns-ns-ns
ENSRNOG00000001492	ns	ns	ns	Slc8a2	ns-ns-ns
ENSRNOG00000001493	ns	ns	ns	Kptn	ns-ns-ns
ENSRNOG00000001494	ns	ns	ns	Napa	ns-ns-ns
ENSRNOG00000001499	ns	ns	ns	Mia	ns-ns-ns
ENSRNOG00000001500	ns	ns	ns	Rab4b	ns-ns-ns
ENSRNOG00000001501	ns	ns	ns	Snrpa	ns-ns-ns
ENSRNOG00000001506	ns	ns	ns	Tmem35	ns-ns-ns
ENSRNOG00000001514	ns	ns	ns	Cdca7	ns-ns-ns
ENSRNOG00000001515	ns	ns	ns	Zak	ns-ns-ns
ENSRNOG00000001516	ns	ns	ns	Rapgef4	ns-ns-ns
ENSRNOG00000001517	ns	ns	ns	Pdk1	ns-ns-ns
ENSRNOG00000001518	ns	ns	ns	Itga6	ns-ns-ns
ENSRNOG00000001519	ns	ns	ns	Dlx2	ns-ns-ns
ENSRNOG00000001520	ns	ns	ns	Dlx1	ns-ns-ns
ENSRNOG00000001524	ns	ns	ns	Hat1	ns-ns-ns
ENSRNOG00000001525	ns	ns	ns	Igsf11	ns-ns-ns
ENSRNOG00000001527	ns	ns	ns	Cd80	ns-ns-ns
ENSRNOG00000001528	ns	ns	ns	Gap43	ns-ns-ns
ENSRNOG00000001531	ns	ns	ns	Chac2	ns-ns-ns
ENSRNOG00000001544	ns	ns	ns	Cyyr1	ns-ns-ns
ENSRNOG00000001547	ns	ns	ns	Agps	ns-ns-ns
ENSRNOG00000001548	ns	ns	ns	Nfe2l2	ns-ns-ns
ENSRNOG00000001551	ns	ns	ns	Atp5j	ns-ns-ns
ENSRNOG00000001554	ns	ns	ns	RGD1563888	ns-ns-ns
ENSRNOG00000001555	ns	ns	ns	Btg3	ns-ns-ns
ENSRNOG00000001557	ns	ns	ns	Cxadr	ns-ns-ns
ENSRNOG00000001559	ns	ns	ns	Mtx2	ns-ns-ns
ENSRNOG00000001572	ns	ns	ns	Hoxd1	ns-ns-ns
ENSRNOG00000001573	ns	ns	ns	Usp25	ns-ns-ns
ENSRNOG00000001575	ns	ns	ns	Grik1	ns-ns-ns
ENSRNOG00000001582	ns	ns	ns	Bach1	ns-ns-ns
ENSRNOG00000001584	ns	ns	ns	Map3k7cl	ns-ns-ns
ENSRNOG00000001585	ns	ns	ns	Nrip1	ns-ns-ns
ENSRNOG00000001592	ns	ns	ns	Cct8	ns-ns-ns
ENSRNOG00000001593	ns	ns	ns	Lnp	ns-ns-ns
ENSRNOG00000001596	ns	ns	ns	Atp5g3	ns-ns-ns
ENSRNOG00000001597	ns	ns	ns	Atf2	ns-ns-ns
ENSRNOG00000001598	ns	ns	down	Usp16	ns-ns-down
ENSRNOG00000001599	ns	ns	ns	Rwdd2b	ns-ns-ns
ENSRNOG00000001602	ns	ns	ns	Ltn1	ns-ns-ns
ENSRNOG00000001603	ns	ns	ns	N6amt1	ns-ns-ns
ENSRNOG00000001607	ns	ns	ns	Adamts1	ns-ns-ns
ENSRNOG00000001608	ns	ns	ns	Nxpe3	ns-ns-ns
ENSRNOG00000001609	ns	ns	ns	Cep97	ns-ns-ns
ENSRNOG00000001611	ns	ns	ns	Rpl24	ns-ns-ns
ENSRNOG00000001613	ns	ns	ns	Zbtb11	ns-ns-ns
ENSRNOG00000001616	ns	ns	ns	Senp7	ns-ns-ns
ENSRNOG00000001618	ns	ns	ns	Ripk4	ns-ns-ns
ENSRNOG00000001620	ns	ns	ns	Prdm15	ns-ns-ns
ENSRNOG00000001621	ns	ns	ns	C2cd2	ns-ns-ns
ENSRNOG00000001622	ns	ns	ns	Impg2	ns-ns-ns
ENSRNOG00000001623	ns	ns	ns	Zfp295	ns-ns-ns
ENSRNOG00000001627	ns	ns	ns	Abi3bp	ns-ns-ns
ENSRNOG00000001628	ns	ns	ns	Pcp4	ns-ns-ns
ENSRNOG00000001629	ns	ns	ns	Wrb	ns-ns-ns
ENSRNOG00000001632	ns	ns	ns	Brwd1	ns-ns-ns
ENSRNOG00000001633	ns	ns	ns	Tfg	ns-ns-ns
ENSRNOG00000001640	ns	ns	ns	Tomm70a	ns-ns-ns
ENSRNOG00000001642	ns	ns	ns	Tbc1d23	ns-ns-ns
ENSRNOG00000001643	ns	ns	ns	Psmg1	ns-ns-ns
ENSRNOG00000001644	ns	ns	ns	Tmem30c	ns-ns-ns
ENSRNOG00000001645	ns	ns	ns	Filip1l	ns-ns-ns
ENSRNOG00000001647	ns	ns	ns	Ets2	ns-ns-ns
ENSRNOG00000001652	ns	ns	ns	Erg	ns-ns-ns
ENSRNOG00000001653	ns	ns	ns	St3gal6	ns-ns-ns
ENSRNOG00000001654	ns	ns	ns	Cpox	ns-ns-ns
ENSRNOG00000001657	ns	ns	ns	Cldnd1	ns-ns-ns
ENSRNOG00000001658	ns	ns	ns	Kcnj6	ns-ns-ns
ENSRNOG00000001662	ns	ns	ns	Dyrk1a	ns-ns-ns
ENSRNOG00000001680	ns	ns	ns	Mina	ns-ns-ns
ENSRNOG00000001681	ns	ns	ns	Dscr3	ns-ns-ns
ENSRNOG00000001682	ns	ns	ns	Ttc3	ns-ns-ns
ENSRNOG00000001684	ns	ns	ns	Ripply3	ns-ns-ns
ENSRNOG00000001686	ns	ns	ns	Hlcs	ns-ns-ns
ENSRNOG00000001687	ns	ns	ns	Crybg3	ns-ns-ns
ENSRNOG00000001689	ns	ns	ns	Arl6	ns-ns-ns
ENSRNOG00000001692	ns	ns	ns	Chaf1b	ns-ns-ns
ENSRNOG00000001699	ns	ns	ns	Setd4	ns-ns-ns
ENSRNOG00000001700	ns	ns	ns	Dfnb31	ns-ns-ns
ENSRNOG00000001701	ns	ns	ns	Cbr3	ns-ns-ns
ENSRNOG00000001704	down	ns	ns	Runx1	down-ns-ns
ENSRNOG00000001706	ns	ns	ns	Kalrn	ns-ns-ns
ENSRNOG00000001707	ns	ns	ns	Vwa5b2	ns-ns-ns
ENSRNOG00000001708	ns	ns	ns	Dvl3	ns-ns-ns
ENSRNOG00000001709	ns	ns	ns	Ap2m1	ns-ns-ns
ENSRNOG00000001710	ns	ns	ns	Abcf3	ns-ns-ns
ENSRNOG00000001711	ns	ns	ns	Hrasls	ns-ns-ns
ENSRNOG00000001712	ns	ns	ns	Alg3	ns-ns-ns
ENSRNOG00000001713	ns	ns	ns	AABR07034532.1	ns-ns-ns
ENSRNOG00000001714	ns	ns	ns	Atp13a4	ns-ns-ns
ENSRNOG00000001715	ns	ns	ns	Ece2	ns-ns-ns
ENSRNOG00000001717	ns	ns	ns	Opa1	ns-ns-ns
ENSRNOG00000001719	ns	ns	ns	Psmd2	ns-ns-ns
ENSRNOG00000001720	ns	ns	ns	Hes1	ns-ns-ns
ENSRNOG00000001724	ns	ns	ns	Atp13a3	ns-ns-ns
ENSRNOG00000001726	ns	ns	ns	Tmem44	ns-ns-ns
ENSRNOG00000001727	ns	ns	ns	Lsg1	ns-ns-ns
ENSRNOG00000001728	ns	ns	ns	Fam43a	ns-ns-ns
ENSRNOG00000001729	ns	ns	ns	Xxylt1	ns-ns-ns
ENSRNOG00000001730	ns	ns	ns	Acap2	ns-ns-ns
ENSRNOG00000001733	ns	ns	ns	Ppp1r2	ns-ns-ns
ENSRNOG00000001736	ns	ns	ns	Bdh1	ns-ns-ns
ENSRNOG00000001738	ns	ns	ns	Eif4g1	ns-ns-ns
ENSRNOG00000001739	ns	ns	ns	Mfi2	ns-ns-ns
ENSRNOG00000001746	down	down	down	Ncbp2	down-down-down
ENSRNOG00000001747	ns	ns	ns	Pak2	ns-ns-ns
ENSRNOG00000001750	ns	ns	ns	Chrd	ns-ns-ns
ENSRNOG00000001752	ns	ns	ns	Nrros	ns-ns-ns
ENSRNOG00000001754	ns	ns	ns	Wdr53	ns-ns-ns
ENSRNOG00000001757	ns	ns	ns	Tm4sf19	ns-ns-ns
ENSRNOG00000001758	ns	ns	ns	Tctex1d2	ns-ns-ns
ENSRNOG00000001762	ns	ns	ns	Pcyt1a	ns-ns-ns
ENSRNOG00000001764	ns	ns	ns	Vps8	ns-ns-ns
ENSRNOG00000001765	ns	ns	ns	Slc51a	ns-ns-ns
ENSRNOG00000001766	ns	ns	ns	Tfrc	ns-ns-ns
ENSRNOG00000001767	ns	ns	ns	RGD1562339	ns-ns-ns
ENSRNOG00000001769	ns	ns	ns	Tnk2	ns-ns-ns
ENSRNOG00000001770	ns	ns	ns	Ehhadh	ns-ns-ns
ENSRNOG00000001773	ns	ns	ns	Senp2	ns-ns-ns
ENSRNOG00000001774	ns	ns	ns	Lrch3	ns-ns-ns
ENSRNOG00000001781	ns	ns	ns	Lmln	ns-ns-ns
ENSRNOG00000001782	ns	ns	ns	Osbpl11	ns-ns-ns
ENSRNOG00000001783	ns	ns	ns	Tra2b	ns-ns-ns
ENSRNOG00000001785	ns	ns	ns	Etv5	ns-ns-ns
ENSRNOG00000001786	ns	ns	ns	Snx4	ns-ns-ns
ENSRNOG00000001789	ns	ns	ns	Zfp148	ns-ns-ns
ENSRNOG00000001792	ns	ns	ns	Slc12a8	ns-ns-ns
ENSRNOG00000001793	ns	ns	ns	Heg1	ns-ns-ns
ENSRNOG00000001795	ns	ns	ns	Itgb5	ns-ns-ns
ENSRNOG00000001796	ns	ns	ns	Dgkg	ns-ns-ns
ENSRNOG00000001797	ns	ns	ns	Umps	ns-ns-ns
ENSRNOG00000001803	ns	ns	ns	Dnajb11	ns-ns-ns
ENSRNOG00000001804	ns	ns	ns	AABR07062513.1	ns-ns-ns
ENSRNOG00000001806	ns	ns	ns	Fetub	ns-ns-ns
ENSRNOG00000001807	ns	ns	ns	Sspn	ns-ns-ns
ENSRNOG00000001808	ns	ns	ns	Asun	ns-ns-ns
ENSRNOG00000001811	ns	ns	ns	Fgfr1op2	ns-ns-ns
ENSRNOG00000001813	ns	ns	ns	Dnm1l	ns-ns-ns
ENSRNOG00000001815	ns	ns	ns	Eif4a2	ns-ns-ns
ENSRNOG00000001816	ns	ns	ns	Rfc4	ns-ns-ns
ENSRNOG00000001817	ns	ns	ns	Tm7sf3	ns-ns-ns
ENSRNOG00000001820	ns	ns	ns	Med21	ns-ns-ns
ENSRNOG00000001823	ns	ns	ns	St6gal1	ns-ns-ns
ENSRNOG00000001825	up	ns	ns	Pkp2	up-ns-ns
ENSRNOG00000001827	up	ns	ns	Masp1	up-ns-ns
ENSRNOG00000001828	ns	ns	ns	Stk38l	ns-ns-ns
ENSRNOG00000001829	ns	ns	ns	Ube2v2	ns-ns-ns
ENSRNOG00000001830	ns	ns	ns	Arntl2	ns-ns-ns
ENSRNOG00000001833	ns	ns	ns	Mcm4	ns-ns-ns
ENSRNOG00000001834	ns	ns	ns	Mzt2b	ns-ns-ns
ENSRNOG00000001837	ns	ns	ns	Sst	ns-ns-ns
ENSRNOG00000001840	ns	ns	ns	Rep15	ns-ns-ns
ENSRNOG00000001842	ns	ns	ns	Mrps35	ns-ns-ns
ENSRNOG00000001843	ns	ns	ns	Bcl6	ns-ns-ns
ENSRNOG00000001844	ns	ns	ns	Klhl42	ns-ns-ns
ENSRNOG00000001845	ns	ns	ns	Top3b	ns-ns-ns
ENSRNOG00000001847	ns	ns	ns	Ccdc91	ns-ns-ns
ENSRNOG00000001849	ns	ns	ns	Mapk1	ns-ns-ns
ENSRNOG00000001851	ns	ns	ns	Far2	ns-ns-ns
ENSRNOG00000001852	ns	ns	ns	Ergic2	ns-ns-ns
ENSRNOG00000001854	ns	up	ns	Tmtc1	ns-up-ns
ENSRNOG00000001858	ns	ns	ns	Ypel1	ns-ns-ns
ENSRNOG00000001859	ns	ns	ns	Sdf2l1	ns-ns-ns
ENSRNOG00000001860	ns	ns	ns	Ccdc116	ns-ns-ns
ENSRNOG00000001861	ns	ns	ns	Ydjc	ns-ns-ns
ENSRNOG00000001862	ns	ns	ns	Ube2l3	ns-ns-ns
ENSRNOG00000001864	ns	ns	ns	Tmem191c	ns-ns-ns
ENSRNOG00000001865	ns	ns	ns	Serpind1	ns-ns-ns
ENSRNOG00000001867	ns	ns	ns	Snap29	ns-ns-ns
ENSRNOG00000001868	ns	ns	ns	LOC100911248	ns-ns-ns
ENSRNOG00000001869	ns	ns	ns	Rab44	ns-ns-ns
ENSRNOG00000001870	ns	ns	ns	Lztr1	ns-ns-ns
ENSRNOG00000001872	ns	ns	ns	Lrrc74b	ns-ns-ns
ENSRNOG00000001873	ns	ns	ns	P2rx6	ns-ns-ns
ENSRNOG00000001874	ns	ns	ns	Slc7a4	ns-ns-ns
ENSRNOG00000001875	ns	ns	ns	Smpd4	ns-ns-ns
ENSRNOG00000001876	ns	ns	ns	Ccdc74a	ns-ns-ns
ENSRNOG00000001877	ns	ns	ns	Med15	ns-ns-ns
ENSRNOG00000001878	ns	ns	ns	Klhl22	ns-ns-ns
ENSRNOG00000001880	ns	ns	ns	Dgcr6	ns-ns-ns
ENSRNOG00000001884	ns	ns	ns	RGD1565297	ns-ns-ns
ENSRNOG00000001885	ns	ns	ns	Trmt2a	ns-ns-ns
ENSRNOG00000001886	ns	ns	ns	Dgcr8	ns-ns-ns
ENSRNOG00000001888	ns	ns	ns	Arvcf	ns-ns-ns
ENSRNOG00000001889	ns	ns	ns	Comt	ns-ns-ns
ENSRNOG00000001890	ns	ns	ns	Txnrd2	ns-ns-ns
ENSRNOG00000001891	ns	ns	ns	Gnb1l	ns-ns-ns
ENSRNOG00000001892	ns	ns	ns	Tbx1	ns-ns-ns
ENSRNOG00000001893	ns	ns	ns	AABR07034742.1	ns-ns-ns
ENSRNOG00000001908	ns	ns	ns	Klhl6	ns-ns-ns
ENSRNOG00000001911	ns	ns	ns	Map6d1	ns-ns-ns
ENSRNOG00000001912	ns	ns	ns	Tecrl	ns-ns-ns
ENSRNOG00000001915	ns	ns	ns	Chodl	ns-ns-ns
ENSRNOG00000001923	ns	ns	ns	Tprg1	ns-ns-ns
ENSRNOG00000001924	ns	ns	ns	Tp63	ns-ns-ns
ENSRNOG00000001926	ns	ns	ns	Cldn1	ns-ns-ns
ENSRNOG00000001928	ns	ns	ns	Il1rap	ns-ns-ns
ENSRNOG00000001930	ns	ns	ns	Ccdc50	ns-ns-ns
ENSRNOG00000001931	ns	ns	ns	Fgf12	ns-ns-ns
ENSRNOG00000001942	ns	ns	ns	Vcsa1	ns-ns-ns
ENSRNOG00000001953	ns	ns	ns	Bace2	ns-ns-ns
ENSRNOG00000001956	ns	ns	ns	Dzip3	ns-ns-ns
ENSRNOG00000001958	ns	ns	ns	Ift57	ns-ns-ns
ENSRNOG00000001959	ns	ns	ns	Mx1	ns-ns-ns
ENSRNOG00000001960	ns	ns	ns	Sult1d1	ns-ns-ns
ENSRNOG00000001962	ns	ns	ns	Fam3b	ns-ns-ns
ENSRNOG00000001963	ns	ns	ns	Mx2	ns-ns-ns
ENSRNOG00000001964	ns	ns	ns	Cd47	ns-ns-ns
ENSRNOG00000001971	ns	ns	ns	Bbx	ns-ns-ns
ENSRNOG00000001976	ns	ns	ns	Tmprss2	ns-ns-ns
ENSRNOG00000001979	ns	ns	ns	Rcan1	ns-ns-ns
ENSRNOG00000001982	ns	ns	ns	Cblb	ns-ns-ns
ENSRNOG00000001989	ns	ns	ns	Alcam	ns-ns-ns
ENSRNOG00000001990	ns	ns	ns	Ugt2b17	ns-ns-ns
ENSRNOG00000001991	ns	ns	ns	Atp5o	ns-ns-ns
ENSRNOG00000001992	ns	ns	ns	Atp6v1a	ns-ns-ns
ENSRNOG00000001996	ns	ns	ns	Ythdc1	ns-ns-ns
ENSRNOG00000002001	ns	ns	ns	Itsn1	ns-ns-ns
ENSRNOG00000002004	ns	ns	ns	Prdm8	ns-ns-ns
ENSRNOG00000002005	ns	ns	ns	Tmprss11f	ns-ns-ns
ENSRNOG00000002011	ns	ns	ns	Gnrhr	ns-ns-ns
ENSRNOG00000002012	ns	ns	ns	Donson	ns-ns-ns
ENSRNOG00000002013	ns	ns	ns	Sidt1	ns-ns-ns
ENSRNOG00000002014	ns	ns	ns	Stap1	ns-ns-ns
ENSRNOG00000002021	ns	ns	ns	Son	ns-ns-ns
ENSRNOG00000002024	ns	ns	ns	Epha5	ns-ns-ns
ENSRNOG00000002026	ns	ns	ns	Dnajc28	ns-ns-ns
ENSRNOG00000002028	ns	ns	ns	Tmem50b	ns-ns-ns
ENSRNOG00000002031	ns	ns	ns	Naa11	ns-ns-ns
ENSRNOG00000002032	ns	ns	ns	Ifngr2	ns-ns-ns
ENSRNOG00000002035	ns	ns	ns	Paqr3	ns-ns-ns
ENSRNOG00000002036	ns	ns	ns	Paxbp1	ns-ns-ns
ENSRNOG00000002039	ns	ns	ns	Evi5	ns-ns-ns
ENSRNOG00000002040	ns	ns	ns	Bmp2k	ns-ns-ns
ENSRNOG00000002041	ns	ns	ns	Boc	ns-ns-ns
ENSRNOG00000002044	ns	ns	ns	Gtpbp8	ns-ns-ns
ENSRNOG00000002045	ns	ns	ns	Anxa3	ns-ns-ns
ENSRNOG00000002046	ns	ns	ns	Cd200r1l	ns-ns-ns
ENSRNOG00000002050	ns	ns	ns	Igfbp7	ns-ns-ns
ENSRNOG00000002051	ns	ns	ns	Synj1	ns-ns-ns
ENSRNOG00000002052	ns	ns	ns	Ccdc80	ns-ns-ns
ENSRNOG00000002053	ns	ns	ns	Fras1	ns-ns-ns
ENSRNOG00000002054	ns	ns	ns	Glmn	ns-ns-ns
ENSRNOG00000002055	ns	ns	ns	Noa1	ns-ns-ns
ENSRNOG00000002057	ns	ns	ns	Slc10a6	ns-ns-ns
ENSRNOG00000002061	ns	ns	ns	Ptpn13	ns-ns-ns
ENSRNOG00000002069	ns	ns	ns	Slc35a5	ns-ns-ns
ENSRNOG00000002070	ns	ns	ns	Mrpl1	ns-ns-ns
ENSRNOG00000002072	ns	ns	ns	Eva1c	ns-ns-ns
ENSRNOG00000002073	ns	ns	ns	Brdt	ns-ns-ns
ENSRNOG00000002074	ns	ns	ns	Rest	ns-ns-ns
ENSRNOG00000002075	ns	ns	ns	Cnot6l	ns-ns-ns
ENSRNOG00000002079	ns	ns	ns	Mapk10	ns-ns-ns
ENSRNOG00000002080	ns	ns	ns	Urb1	ns-ns-ns
ENSRNOG00000002085	ns	ns	ns	Thegl	ns-ns-ns
ENSRNOG00000002089	ns	ns	ns	Ccng2	ns-ns-ns
ENSRNOG00000002091	ns	ns	ns	Gtf3c3	ns-ns-ns
ENSRNOG00000002092	ns	ns	ns	Hunk	ns-ns-ns
ENSRNOG00000002093	ns	ns	ns	Tgfbr3	ns-ns-ns
ENSRNOG00000002094	ns	ns	ns	Atg3	ns-ns-ns
ENSRNOG00000002097	ns	ns	ns	Rasl11b	ns-ns-ns
ENSRNOG00000002100	ns	ns	ns	Srp72	ns-ns-ns
ENSRNOG00000002101	ns	ns	ns	Paics	ns-ns-ns
ENSRNOG00000002104	ns	ns	ns	Scaf4	ns-ns-ns
ENSRNOG00000002105	ns	ns	ns	Cdc7	ns-ns-ns
ENSRNOG00000002106	ns	ns	ns	Usp46	ns-ns-ns
ENSRNOG00000002110	ns	ns	ns	Fam114a1l1	ns-ns-ns
ENSRNOG00000002112	ns	ns	ns	Zfp644	ns-ns-ns
ENSRNOG00000002115	ns	ns	ns	Sod1	ns-ns-ns
ENSRNOG00000002116	ns	ns	ns	Rplp2	ns-ns-ns
ENSRNOG00000002120	ns	ns	ns	Spata18	ns-ns-ns
ENSRNOG00000002121	ns	ns	ns	Lrrc8d	ns-ns-ns
ENSRNOG00000002122	ns	ns	ns	Lrrc8c	ns-ns-ns
ENSRNOG00000002125	ns	ns	ns	Ccni	ns-ns-ns
ENSRNOG00000002126	ns	ns	ns	Ncam2	ns-ns-ns
ENSRNOG00000002127	ns	ns	ns	AABR07014836.1	ns-ns-ns
ENSRNOG00000002128	ns	ns	ns	Ppat	ns-ns-ns
ENSRNOG00000002129	ns	ns	ns	Lrrc8b	ns-ns-ns
ENSRNOG00000002134	ns	ns	ns	LOC498435	ns-ns-ns
ENSRNOG00000002135	ns	ns	ns	Sgcb	ns-ns-ns
ENSRNOG00000002137	ns	ns	ns	Aasdh	ns-ns-ns
ENSRNOG00000002139	ns	ns	ns	RGD1311575	ns-ns-ns
ENSRNOG00000002141	ns	ns	ns	Cd200	ns-ns-ns
ENSRNOG00000002142	ns	ns	ns	Cds1	ns-ns-ns
ENSRNOG00000002144	ns	ns	ns	Exoc1	ns-ns-ns
ENSRNOG00000002145	down	ns	ns	Tmprss7	down-ns-ns
ENSRNOG00000002146	ns	ns	ns	Pkd2	ns-ns-ns
ENSRNOG00000002149	ns	ns	ns	Nkx6-1	ns-ns-ns
ENSRNOG00000002151	ns	ns	ns	Tagln3	ns-ns-ns
ENSRNOG00000002152	ns	ns	ns	Dcun1d4	ns-ns-ns
ENSRNOG00000002153	ns	ns	ns	Cep135	ns-ns-ns
ENSRNOG00000002154	ns	ns	ns	Mepe	ns-ns-ns
ENSRNOG00000002158	ns	ns	ns	Ibsp	ns-ns-ns
ENSRNOG00000002159	ns	ns	ns	Agpat9	ns-ns-ns
ENSRNOG00000002161	ns	ns	ns	Tlr6	ns-ns-ns
ENSRNOG00000002163	ns	ns	ns	Klf3	ns-ns-ns
ENSRNOG00000002164	ns	ns	ns	Nmu	ns-ns-ns
ENSRNOG00000002165	ns	ns	ns	Fam175a	ns-ns-ns
ENSRNOG00000002167	ns	ns	ns	Dmp1	ns-ns-ns
ENSRNOG00000002169	ns	ns	ns	Pdcl2	ns-ns-ns
ENSRNOG00000002171	ns	ns	ns	Phldb2	ns-ns-ns
ENSRNOG00000002174	ns	up	ns	Cwh43	ns-up-ns
ENSRNOG00000002175	ns	ns	ns	Clock	ns-ns-ns
ENSRNOG00000002176	ns	ns	ns	Pvrl3	ns-ns-ns
ENSRNOG00000002177	ns	ns	ns	Gnpda2	ns-ns-ns
ENSRNOG00000002178	ns	ns	ns	Mrps18c	ns-ns-ns
ENSRNOG00000002180	ns	ns	ns	Tbc1d1	ns-ns-ns
ENSRNOG00000002181	ns	ns	ns	Helq	ns-ns-ns
ENSRNOG00000002182	ns	ns	ns	2023-09-11	ns-ns-ns
ENSRNOG00000002185	ns	ns	ns	Pgm2	ns-ns-ns
ENSRNOG00000002186	ns	ns	ns	Nudt9	ns-ns-ns
ENSRNOG00000002188	ns	ns	ns	Hpse	ns-ns-ns
ENSRNOG00000002191	ns	ns	ns	LOC498368	ns-ns-ns
ENSRNOG00000002192	ns	ns	ns	Rell1	ns-ns-ns
ENSRNOG00000002194	ns	ns	ns	Coq2	ns-ns-ns
ENSRNOG00000002196	ns	ns	ns	Ociad2	ns-ns-ns
ENSRNOG00000002199	ns	ns	ns	Tmem165	ns-ns-ns
ENSRNOG00000002200	ns	ns	ns	AABR07072371.1	ns-ns-ns
ENSRNOG00000002202	ns	ns	ns	Sowahb	ns-ns-ns
ENSRNOG00000002203	ns	ns	ns	Lin54	ns-ns-ns
ENSRNOG00000002204	ns	ns	ns	Ccdc158	ns-ns-ns
ENSRNOG00000002205	ns	ns	ns	Ociad1	ns-ns-ns
ENSRNOG00000002207	ns	ns	ns	Guf1	ns-ns-ns
ENSRNOG00000002208	ns	ns	ns	Shroom3	ns-ns-ns
ENSRNOG00000002210	ns	ns	ns	Hsd17b11	ns-ns-ns
ENSRNOG00000002212	ns	ns	ns	Hsd17b13	ns-ns-ns
ENSRNOG00000002214	ns	ns	ns	Klhl8	ns-ns-ns
ENSRNOG00000002215	ns	ns	ns	Mylk	ns-ns-ns
ENSRNOG00000002216	ns	ns	ns	Srd5a3	ns-ns-ns
ENSRNOG00000002217	ns	ns	ns	Plac8	ns-ns-ns
ENSRNOG00000002218	ns	ns	ns	Stbd1	ns-ns-ns
ENSRNOG00000002225	ns	ns	ns	Scarb2	ns-ns-ns
ENSRNOG00000002227	ns	ns	ns	Kit	ns-ns-ns
ENSRNOG00000002229	ns	ns	ns	Adcy5	ns-ns-ns
ENSRNOG00000002232	ns	ns	ns	Aff1	ns-ns-ns
ENSRNOG00000002238	ns	ns	ns	Sema5b	ns-ns-ns
ENSRNOG00000002240	ns	ns	ns	Dirc2	ns-ns-ns
ENSRNOG00000002241	ns	ns	ns	Hspbap1	ns-ns-ns
ENSRNOG00000002244	ns	ns	ns	Pdgfra	ns-ns-ns
ENSRNOG00000002246	ns	ns	ns	Slc30a9	ns-ns-ns
ENSRNOG00000002247	ns	ns	ns	Nup54	ns-ns-ns
ENSRNOG00000002248	ns	ns	ns	Fryl	ns-ns-ns
ENSRNOG00000002251	ns	ns	ns	Sec31a	ns-ns-ns
ENSRNOG00000002253	ns	ns	ns	Wdr5b	ns-ns-ns
ENSRNOG00000002254	ns	ns	ns	Tmem33	ns-ns-ns
ENSRNOG00000002255	ns	ns	ns	Fam162a	ns-ns-ns
ENSRNOG00000002256	ns	ns	ns	Art3	ns-ns-ns
ENSRNOG00000002258	ns	ns	ns	Tmem150c	ns-ns-ns
ENSRNOG00000002262	ns	ns	ns	Enoph1	ns-ns-ns
ENSRNOG00000002265	ns	ns	ns	Casr	ns-ns-ns
ENSRNOG00000002266	ns	ns	ns	Gsx2	ns-ns-ns
ENSRNOG00000002267	ns	ns	ns	Chic2	ns-ns-ns
ENSRNOG00000002270	ns	ns	ns	Hnrnpdl	ns-ns-ns
ENSRNOG00000002271	ns	ns	ns	Slain2	ns-ns-ns
ENSRNOG00000002272	ns	ns	ns	Lnx1	ns-ns-ns
ENSRNOG00000002273	ns	ns	ns	Naaa	ns-ns-ns
ENSRNOG00000002275	ns	ns	ns	Fip1l1	ns-ns-ns
ENSRNOG00000002276	ns	ns	ns	Phf6	ns-ns-ns
ENSRNOG00000002278	ns	ns	ns	Tec	ns-ns-ns
ENSRNOG00000002280	ns	ns	ns	Sh3bgrl	ns-ns-ns
ENSRNOG00000002289	ns	ns	ns	Ildr1	ns-ns-ns
ENSRNOG00000002291	ns	ns	ns	Brwd3	ns-ns-ns
ENSRNOG00000002292	ns	ns	ns	Hnrpd	ns-ns-ns
ENSRNOG00000002294	ns	ns	ns	Snx29	ns-ns-ns
ENSRNOG00000002301	ns	ns	ns	Uso1	ns-ns-ns
ENSRNOG00000002302	ns	ns	ns	Corin	ns-ns-ns
ENSRNOG00000002303	ns	ns	ns	Kcnj12	ns-ns-ns
ENSRNOG00000002304	ns	ns	ns	Tnfrsf13b	ns-ns-ns
ENSRNOG00000002305	ns	ns	ns	Slc15a2	ns-ns-ns
ENSRNOG00000002309	ns	ns	ns	Hlx	ns-ns-ns
ENSRNOG00000002312	ns	ns	ns	Atp10d	ns-ns-ns
ENSRNOG00000002314	ns	ns	ns	LOC103689943	ns-ns-ns
ENSRNOG00000002318	ns	ns	ns	Limch1	ns-ns-ns
ENSRNOG00000002319	ns	ns	ns	Tsn	ns-ns-ns
ENSRNOG00000002320	ns	ns	ns	Commd8	ns-ns-ns
ENSRNOG00000002321	down	ns	ns	AABR07039541.1	down-ns-ns
ENSRNOG00000002322	ns	ns	ns	RGD1310587	ns-ns-ns
ENSRNOG00000002323	ns	ns	ns	RGD1566265	ns-ns-ns
ENSRNOG00000002327	ns	ns	ns	Gabrb1	ns-ns-ns
ENSRNOG00000002331	ns	ns	ns	Aldh3a1	ns-ns-ns
ENSRNOG00000002332	ns	ns	ns	Mospd1	ns-ns-ns
ENSRNOG00000002336	ns	ns	ns	Gabra4	ns-ns-ns
ENSRNOG00000002338	ns	ns	ns	Dgke	ns-ns-ns
ENSRNOG00000002339	ns	ns	ns	Mark1	ns-ns-ns
ENSRNOG00000002341	ns	ns	ns	Trim25	ns-ns-ns
ENSRNOG00000002342	ns	ns	ns	Aldh3a2	ns-ns-ns
ENSRNOG00000002343	ns	ns	ns	Uchl1	ns-ns-ns
ENSRNOG00000002345	ns	ns	ns	Rasgef1b	ns-ns-ns
ENSRNOG00000002347	ns	ns	ns	Rgl1	ns-ns-ns
ENSRNOG00000002349	ns	ns	ns	Gabra2	ns-ns-ns
ENSRNOG00000002350	ns	ns	ns	Eaf2	ns-ns-ns
ENSRNOG00000002352	ns	ns	ns	Tsen15	ns-ns-ns
ENSRNOG00000002353	ns	ns	ns	Rab3gap2	ns-ns-ns
ENSRNOG00000002358	ns	ns	ns	Scpep1	ns-ns-ns
ENSRNOG00000002360	ns	ns	ns	Gabrg1	ns-ns-ns
ENSRNOG00000002361	ns	ns	ns	Prkg2	ns-ns-ns
ENSRNOG00000002364	ns	ns	ns	Rnf112	ns-ns-ns
ENSRNOG00000002365	ns	ns	ns	Itm2a	ns-ns-ns
ENSRNOG00000002368	ns	ns	ns	Iars2	ns-ns-ns
ENSRNOG00000002369	ns	ns	ns	Rgs8	ns-ns-ns
ENSRNOG00000002372	ns	ns	ns	Sgcd	ns-ns-ns
ENSRNOG00000002373	ns	ns	ns	Akap1	ns-ns-ns
ENSRNOG00000002376	ns	ns	ns	Clasp1	ns-ns-ns
ENSRNOG00000002378	ns	ns	ns	Bpnt1	ns-ns-ns
ENSRNOG00000002381	ns	ns	ns	Bmp3	ns-ns-ns
ENSRNOG00000002382	ns	ns	ns	Mfap4	ns-ns-ns
ENSRNOG00000002385	ns	ns	ns	Prg4	ns-ns-ns
ENSRNOG00000002387	ns	ns	ns	Tceal1	ns-ns-ns
ENSRNOG00000002388	ns	ns	ns	Trim41	ns-ns-ns
ENSRNOG00000002389	ns	ns	ns	Morf4l2	ns-ns-ns
ENSRNOG00000002393	ns	ns	ns	Eprs	ns-ns-ns
ENSRNOG00000002394	ns	ns	ns	Tpr	ns-ns-ns
ENSRNOG00000002396	ns	ns	ns	Serpinb8	ns-ns-ns
ENSRNOG00000002397	ns	ns	ns	Slc30a10	ns-ns-ns
ENSRNOG00000002403	ns	ns	ns	Fam129a	ns-ns-ns
ENSRNOG00000002407	ns	ns	ns	Pdxdc1	ns-ns-ns
ENSRNOG00000002408	ns	ns	ns	Rbm47	ns-ns-ns
ENSRNOG00000002413	ns	ns	ns	Gpc4	ns-ns-ns
ENSRNOG00000002414	ns	ns	ns	Tfcp2l1	ns-ns-ns
ENSRNOG00000002417	ns	ns	ns	Serpinb10	ns-ns-ns
ENSRNOG00000002418	ns	ns	ns	Tgfb2	ns-ns-ns
ENSRNOG00000002419	ns	ns	ns	Plp1	ns-ns-ns
ENSRNOG00000002420	ns	ns	ns	Zc3h7a	ns-ns-ns
ENSRNOG00000002423	ns	ns	ns	Fam114a2	ns-ns-ns
ENSRNOG00000002425	ns	ns	ns	Pctp	ns-ns-ns
ENSRNOG00000002428	ns	ns	ns	Lpar4	ns-ns-ns
ENSRNOG00000002433	ns	ns	ns	G3bp2	ns-ns-ns
ENSRNOG00000002434	ns	ns	ns	Tmem100	ns-ns-ns
ENSRNOG00000002436	ns	ns	ns	Mmd	ns-ns-ns
ENSRNOG00000002440	ns	ns	ns	Ralb	ns-ns-ns
ENSRNOG00000002443	ns	ns	ns	Mfap3	ns-ns-ns
ENSRNOG00000002449	ns	ns	ns	Maged2	ns-ns-ns
ENSRNOG00000002450	ns	ns	ns	Rrp15	ns-ns-ns
ENSRNOG00000002452	ns	ns	ns	Txndc11	ns-ns-ns
ENSRNOG00000002454	ns	ns	ns	Rnf2	ns-ns-ns
ENSRNOG00000002456	ns	ns	ns	Hlf	ns-ns-ns
ENSRNOG00000002461	ns	ns	ns	Nid1	ns-ns-ns
ENSRNOG00000002462	ns	down	ns	LOC100911746	ns-down-ns
ENSRNOG00000002468	ns	ns	ns	Tnr	ns-ns-ns
ENSRNOG00000002469	ns	ns	ns	Trim7	ns-ns-ns
ENSRNOG00000002470	ns	ns	ns	Ifi47	ns-ns-ns
ENSRNOG00000002471	ns	ns	ns	Polq	ns-ns-ns
ENSRNOG00000002473	ns	ns	ns	RGD1307830	ns-ns-ns
ENSRNOG00000002474	ns	ns	ns	Tom1l1	ns-ns-ns
ENSRNOG00000002475	ns	ns	ns	AABR07058831.1	ns-ns-ns
ENSRNOG00000002478	ns	ns	ns	Insig2	ns-ns-ns
ENSRNOG00000002480	down	ns	ns	Gpr137b	down-ns-ns
ENSRNOG00000002486	ns	ns	ns	AC133273.1	ns-ns-ns
ENSRNOG00000002488	ns	ns	ns	Galnt10	ns-ns-ns
ENSRNOG00000002495	ns	ns	ns	AABR07063126.1	ns-ns-ns
ENSRNOG00000002496	ns	ns	ns	Stxbp5l	ns-ns-ns
ENSRNOG00000002501	ns	ns	ns	Ddx3y	ns-ns-ns
ENSRNOG00000002504	ns	ns	ns	Spata17	ns-ns-ns
ENSRNOG00000002506	ns	ns	ns	Cdkl2	ns-ns-ns
ENSRNOG00000002509	ns	ns	ns	Gnl3l	ns-ns-ns
ENSRNOG00000002511	ns	ns	ns	Flt4	ns-ns-ns
ENSRNOG00000002512	ns	ns	ns	Gpatch2	ns-ns-ns
ENSRNOG00000002514	ns	ns	ns	Ccdc93	ns-ns-ns
ENSRNOG00000002516	ns	ns	ns	Mtm1	ns-ns-ns
ENSRNOG00000002517	ns	ns	ns	Pdc	ns-ns-ns
ENSRNOG00000002520	ns	ns	ns	Litaf	ns-ns-ns
ENSRNOG00000002524	down	ns	ns	Gpr37	down-ns-ns
ENSRNOG00000002525	ns	ns	ns	Ptgs2	ns-ns-ns
ENSRNOG00000002529	ns	ns	ns	Rap2c	ns-ns-ns
ENSRNOG00000002536	ns	ns	ns	C1galt1c1	ns-ns-ns
ENSRNOG00000002537	ns	ns	ns	Wnk3	ns-ns-ns
ENSRNOG00000002538	ns	ns	ns	Epb4.1l5	ns-ns-ns
ENSRNOG00000002540	ns	ns	ns	Rhoh	ns-ns-ns
ENSRNOG00000002541	ns	ns	ns	Pds5a	ns-ns-ns
ENSRNOG00000002542	ns	ns	ns	Heatr6	ns-ns-ns
ENSRNOG00000002544	ns	ns	ns	Kifap3	ns-ns-ns
ENSRNOG00000002545	ns	ns	ns	RGD1309748	ns-ns-ns
ENSRNOG00000002546	ns	ns	ns	Rchy1	ns-ns-ns
ENSRNOG00000002548	ns	ns	ns	Tnn	ns-ns-ns
ENSRNOG00000002549	ns	ns	ns	Htr5b	ns-ns-ns
ENSRNOG00000002553	ns	ns	ns	Smim14	ns-ns-ns
ENSRNOG00000002556	down	down	down	Tsr2	down-down-down
ENSRNOG00000002563	ns	ns	ns	Mcts1	ns-ns-ns
ENSRNOG00000002565	ns	ns	ns	Taf1	ns-ns-ns
ENSRNOG00000002566	ns	ns	ns	Tnp2	ns-ns-ns
ENSRNOG00000002568	ns	ns	ns	Socs1	ns-ns-ns
ENSRNOG00000002569	ns	ns	ns	Mrps14	ns-ns-ns
ENSRNOG00000002571	ns	ns	ns	Tekt5	ns-ns-ns
ENSRNOG00000002572	ns	ns	ns	Cacybp	ns-ns-ns
ENSRNOG00000002574	ns	ns	ns	Nubp1	ns-ns-ns
ENSRNOG00000002575	ns	ns	ns	Sap30l	ns-ns-ns
ENSRNOG00000002579	ns	ns	ns	Parm1	ns-ns-ns
ENSRNOG00000002580	ns	ns	ns	Trmt1l	ns-ns-ns
ENSRNOG00000002582	ns	ns	ns	Hand1	ns-ns-ns
ENSRNOG00000002583	ns	ns	ns	Serpinb11	ns-ns-ns
ENSRNOG00000002585	ns	ns	ns	Cul4b	ns-ns-ns
ENSRNOG00000002592	ns	ns	ns	Rps6ka6	ns-ns-ns
ENSRNOG00000002593	down	ns	ns	Esrrg	down-ns-ns
ENSRNOG00000002595	ns	ns	ns	Dpp10	ns-ns-ns
ENSRNOG00000002599	ns	ns	ns	Grap	ns-ns-ns
ENSRNOG00000002607	ns	ns	ns	Sox9	ns-ns-ns
ENSRNOG00000002609	ns	down	ns	Ero1lb	ns-down-ns
ENSRNOG00000002610	ns	ns	ns	Carhsp1	ns-ns-ns
ENSRNOG00000002612	ns	ns	ns	Ddx52	ns-ns-ns
ENSRNOG00000002615	ns	ns	ns	Pmm2	ns-ns-ns
ENSRNOG00000002616	ns	ns	ns	Slc5a10	ns-ns-ns
ENSRNOG00000002618	ns	ns	ns	Ivns1abp	ns-ns-ns
ENSRNOG00000002624	ns	ns	ns	Edaradd	ns-ns-ns
ENSRNOG00000002625	ns	ns	ns	Ptpn4	ns-ns-ns
ENSRNOG00000002626	ns	ns	ns	Car10	ns-ns-ns
ENSRNOG00000002627	ns	ns	ns	Kctd3	ns-ns-ns
ENSRNOG00000002630	ns	ns	ns	Cnot8	ns-ns-ns
ENSRNOG00000002632	ns	ns	ns	Naca	ns-ns-ns
ENSRNOG00000002635	ns	ns	ns	Dexi	ns-ns-ns
ENSRNOG00000002636	ns	ns	ns	Abat	ns-ns-ns
ENSRNOG00000002642	ns	ns	ns	Ptges3	ns-ns-ns
ENSRNOG00000002643	ns	ns	ns	Ugdh	ns-ns-ns
ENSRNOG00000002644	ns	ns	ns	Utp18	ns-ns-ns
ENSRNOG00000002645	ns	ns	ns	Gemin5	ns-ns-ns
ENSRNOG00000002652	ns	ns	ns	Rap1gap2	ns-ns-ns
ENSRNOG00000002653	ns	ns	ns	Kcnk2	ns-ns-ns
ENSRNOG00000002657	ns	ns	ns	Pla2g4a	ns-ns-ns
ENSRNOG00000002659	ns	ns	ns	Ciita	ns-ns-ns
ENSRNOG00000002660	ns	ns	ns	Magee1	ns-ns-ns
ENSRNOG00000002662	ns	ns	ns	Pbdc1	ns-ns-ns
ENSRNOG00000002664	ns	ns	ns	Emp2	ns-ns-ns
ENSRNOG00000002667	ns	ns	ns	Lamc2	ns-ns-ns
ENSRNOG00000002669	ns	ns	ns	Cluh	ns-ns-ns
ENSRNOG00000002671	ns	ns	ns	Nme2	ns-ns-ns
ENSRNOG00000002680	ns	ns	ns	Lamc1	ns-ns-ns
ENSRNOG00000002682	ns	ns	ns	Zfp692	ns-ns-ns
ENSRNOG00000002691	ns	ns	ns	Shcbp1l	ns-ns-ns
ENSRNOG00000002693	ns	ns	ns	Nme1	ns-ns-ns
ENSRNOG00000002695	ns	ns	ns	Tfb2m	ns-ns-ns
ENSRNOG00000002697	ns	ns	ns	Mtmr1	ns-ns-ns
ENSRNOG00000002701	ns	ns	ns	Hgd	ns-ns-ns
ENSRNOG00000002705	ns	ns	ns	Vps4b	ns-ns-ns
ENSRNOG00000002708	ns	ns	ns	Phf8	ns-ns-ns
ENSRNOG00000002710	ns	ns	ns	Cnst	ns-ns-ns
ENSRNOG00000002711	ns	ns	ns	Nuf2	ns-ns-ns
ENSRNOG00000002713	ns	ns	ns	Zfp672	ns-ns-ns
ENSRNOG00000002714	ns	ns	ns	Mettl22	ns-ns-ns
ENSRNOG00000002718	ns	ns	ns	Scgb3a1	ns-ns-ns
ENSRNOG00000002721	ns	ns	ns	LOC688963	ns-ns-ns
ENSRNOG00000002722	ns	ns	ns	Sec14l1	ns-ns-ns
ENSRNOG00000002723	ns	ns	ns	Sele	ns-ns-ns
ENSRNOG00000002724	ns	ns	ns	Prpsap2	ns-ns-ns
ENSRNOG00000002728	ns	ns	ns	Btc	ns-ns-ns
ENSRNOG00000002730	ns	ns	ns	Rgs5	ns-ns-ns
ENSRNOG00000002734	ns	ns	ns	AABR07042077.1	ns-ns-ns
ENSRNOG00000002735	ns	ns	ns	Dhx9	ns-ns-ns
ENSRNOG00000002736	ns	ns	ns	Rabgap1l	ns-ns-ns
ENSRNOG00000002746	ns	ns	ns	Fstl1	ns-ns-ns
ENSRNOG00000002748	ns	ns	ns	Ccdc43	ns-ns-ns
ENSRNOG00000002749	ns	ns	ns	Spag9	ns-ns-ns
ENSRNOG00000002750	ns	ns	ns	Rc3h1	ns-ns-ns
ENSRNOG00000002751	ns	ns	ns	Zdhhc15	ns-ns-ns
ENSRNOG00000002753	ns	ns	ns	Adam11	ns-ns-ns
ENSRNOG00000002754	ns	ns	ns	Areg	ns-ns-ns
ENSRNOG00000002755	ns	ns	ns	Pafah1b1	ns-ns-ns
ENSRNOG00000002757	ns	ns	ns	Tada2a	ns-ns-ns
ENSRNOG00000002759	ns	ns	ns	Lias	ns-ns-ns
ENSRNOG00000002763	ns	ns	ns	Ulk2	ns-ns-ns
ENSRNOG00000002764	ns	ns	ns	Mettl16	ns-ns-ns
ENSRNOG00000002767	ns	ns	ns	Dlg3	ns-ns-ns
ENSRNOG00000002768	ns	ns	up	Tmem114	ns-ns-up
ENSRNOG00000002773	ns	ns	ns	Rgs4	ns-ns-ns
ENSRNOG00000002775	ns	ns	ns	Npl	ns-ns-ns
ENSRNOG00000002776	ns	ns	ns	Sell	ns-ns-ns
ENSRNOG00000002778	ns	ns	ns	Aatf	ns-ns-ns
ENSRNOG00000002781	ns	ns	ns	Kdsr	ns-ns-ns
ENSRNOG00000002782	ns	ns	up	Epgn	ns-ns-up
ENSRNOG00000002783	ns	ns	ns	Serpinc1	ns-ns-ns
ENSRNOG00000002784	ns	ns	ns	Pou3f4	ns-ns-ns
ENSRNOG00000002789	ns	ns	ns	AABR07039648.1	ns-ns-ns
ENSRNOG00000002790	ns	ns	ns	Abcb7	ns-ns-ns
ENSRNOG00000002791	ns	ns	ns	Bcl2	ns-ns-ns
ENSRNOG00000002793	ns	ns	ns	Sstr2	ns-ns-ns
ENSRNOG00000002794	ns	ns	ns	Selp	ns-ns-ns
ENSRNOG00000002795	ns	ns	ns	Cog1	ns-ns-ns
ENSRNOG00000002797	ns	ns	ns	Gpr156	ns-ns-ns
ENSRNOG00000002800	ns	ns	ns	Gdpd2	ns-ns-ns
ENSRNOG00000002802	ns	ns	ns	Cxcl1	ns-ns-ns
ENSRNOG00000002807	ns	ns	ns	2023-09-09	ns-ns-ns
ENSRNOG00000002810	ns	ns	ns	Gfpt2	ns-ns-ns
ENSRNOG00000002811	ns	ns	ns	Brinp3	ns-ns-ns
ENSRNOG00000002812	ns	ns	ns	Lhx1	ns-ns-ns
ENSRNOG00000002813	ns	ns	ns	Dars2	ns-ns-ns
ENSRNOG00000002814	ns	ns	ns	Higd1b	ns-ns-ns
ENSRNOG00000002818	ns	ns	ns	Eftud2	ns-ns-ns
ENSRNOG00000002820	ns	ns	ns	LOC24906	ns-ns-ns
ENSRNOG00000002821	ns	ns	ns	Phlpp1	ns-ns-ns
ENSRNOG00000002823	ns	ns	ns	Mapk9	ns-ns-ns
ENSRNOG00000002824	ns	ns	ns	Rlim	ns-ns-ns
ENSRNOG00000002826	ns	ns	ns	Hsd17b7	ns-ns-ns
ENSRNOG00000002827	ns	ns	ns	Rbfox1	ns-ns-ns
ENSRNOG00000002828	ns	ns	ns	Tob1	ns-ns-ns
ENSRNOG00000002831	ns	ns	ns	Wfikkn2	ns-ns-ns
ENSRNOG00000002832	ns	ns	ns	Slc16a2	ns-ns-ns
ENSRNOG00000002833	ns	ns	ns	Gsk3b	ns-ns-ns
ENSRNOG00000002835	ns	ns	ns	Luc7l3	ns-ns-ns
ENSRNOG00000002838	ns	ns	ns	Pdzd11	ns-ns-ns
ENSRNOG00000002839	ns	ns	ns	Slc19a2	ns-ns-ns
ENSRNOG00000002840	ns	ns	ns	Atp5b	ns-ns-ns
ENSRNOG00000002841	ns	ns	ns	Cdc42bpa	ns-ns-ns
ENSRNOG00000002843	ns	ns	ns	Cxcl6	ns-ns-ns
ENSRNOG00000002844	ns	ns	ns	Usp27x	ns-ns-ns
ENSRNOG00000002848	ns	ns	ns	Maoa	ns-ns-ns
ENSRNOG00000002851	ns	ns	ns	Fam104a	ns-ns-ns
ENSRNOG00000002852	ns	ns	ns	Myo19	ns-ns-ns
ENSRNOG00000002855	ns	ns	ns	Rfc1	ns-ns-ns
ENSRNOG00000002858	ns	ns	ns	Olr1432	ns-ns-ns
ENSRNOG00000002860	ns	ns	ns	Ccdc181	ns-ns-ns
ENSRNOG00000002862	ns	ns	ns	Clcn5	ns-ns-ns
ENSRNOG00000002863	ns	ns	ns	Cacna1e	ns-ns-ns
ENSRNOG00000002864	ns	ns	ns	Nacc1	ns-ns-ns
ENSRNOG00000002871	ns	ns	ns	Rbm25l1	ns-ns-ns
ENSRNOG00000002873	ns	ns	ns	Fam183b	ns-ns-ns
ENSRNOG00000002874	ns	ns	ns	Rbm25	ns-ns-ns
ENSRNOG00000002875	down	ns	ns	Klhl20	down-ns-ns
ENSRNOG00000002876	ns	ns	ns	Eef2kmt	ns-ns-ns
ENSRNOG00000002878	ns	ns	ns	Afm	ns-ns-ns
ENSRNOG00000002879	ns	ns	ns	Psen2	ns-ns-ns
ENSRNOG00000002881	ns	ns	ns	Ddr2	ns-ns-ns
ENSRNOG00000002882	ns	ns	ns	Zcchc2	ns-ns-ns
ENSRNOG00000002883	ns	ns	ns	Alg1	ns-ns-ns
ENSRNOG00000002884	ns	ns	ns	Blzf1	ns-ns-ns
ENSRNOG00000002886	ns	ns	ns	Myh10	ns-ns-ns
ENSRNOG00000002889	ns	ns	ns	Afp	ns-ns-ns
ENSRNOG00000002894	ns	ns	ns	Mnt	ns-ns-ns
ENSRNOG00000002895	ns	ns	ns	Nagpa	ns-ns-ns
ENSRNOG00000002896	ns	ns	ns	Prdx6	ns-ns-ns
ENSRNOG00000002898	ns	ns	ns	Nme7	ns-ns-ns
ENSRNOG00000002899	ns	ns	ns	Akap10	ns-ns-ns
ENSRNOG00000002903	ns	ns	ns	Specc1	ns-ns-ns
ENSRNOG00000002904	ns	ns	ns	Arr3	ns-ns-ns
ENSRNOG00000002905	ns	ns	ns	Ccdc103	ns-ns-ns
ENSRNOG00000002906	ns	ns	ns	Nr1i2	ns-ns-ns
ENSRNOG00000002907	ns	ns	ns	Plekha6	ns-ns-ns
ENSRNOG00000002908	ns	ns	ns	Slc35a4	ns-ns-ns
ENSRNOG00000002911	ns	ns	ns	Alb	ns-ns-ns
ENSRNOG00000002912	ns	ns	ns	Parn	ns-ns-ns
ENSRNOG00000002914	ns	ns	ns	Trmt1	ns-ns-ns
ENSRNOG00000002915	ns	ns	ns	Trim11	ns-ns-ns
ENSRNOG00000002916	ns	ns	down	Car4	ns-ns-down
ENSRNOG00000002917	down	ns	ns	Sec14l5	down-ns-ns
ENSRNOG00000002918	ns	ns	ns	FAM187A	ns-ns-ns
ENSRNOG00000002919	ns	ns	ns	Gfap	ns-ns-ns
ENSRNOG00000002922	ns	ns	ns	Adora2b	ns-ns-ns
ENSRNOG00000002925	ns	ns	ns	Tsx	ns-ns-ns
ENSRNOG00000002926	ns	ns	ns	Uap1	ns-ns-ns
ENSRNOG00000002928	ns	ns	ns	Guk1	ns-ns-ns
ENSRNOG00000002930	ns	ns	ns	Ppl	ns-ns-ns
ENSRNOG00000002932	ns	ns	ns	Wdr19	ns-ns-ns
ENSRNOG00000002934	ns	ns	ns	Atp1b1	ns-ns-ns
ENSRNOG00000002935	ns	ns	ns	Ankrd40	ns-ns-ns
ENSRNOG00000002936	ns	ns	ns	Golt1a	ns-ns-ns
ENSRNOG00000002937	ns	ns	ns	Ren	ns-ns-ns
ENSRNOG00000002940	ns	ns	ns	Ankrd17	ns-ns-ns
ENSRNOG00000002941	ns	ns	ns	Uhmk1	ns-ns-ns
ENSRNOG00000002943	ns	ns	ns	Mrpl55	ns-ns-ns
ENSRNOG00000002944	ns	ns	ns	RGD1304587	ns-ns-ns
ENSRNOG00000002946	ns	ns	ns	Socs3	ns-ns-ns
ENSRNOG00000002947	ns	ns	ns	Dpt	ns-ns-ns
ENSRNOG00000002948	ns	ns	ns	Abcc3	ns-ns-ns
ENSRNOG00000002949	ns	ns	ns	Pgs1	ns-ns-ns
ENSRNOG00000002950	ns	ns	ns	Lyl1	ns-ns-ns
ENSRNOG00000002951	ns	ns	ns	Ccnb3	ns-ns-ns
ENSRNOG00000002953	ns	ns	ns	P2ry4	ns-ns-ns
ENSRNOG00000002956	ns	ns	ns	Stim2	ns-ns-ns
ENSRNOG00000002959	ns	ns	ns	Shroom4	ns-ns-ns
ENSRNOG00000002960	ns	ns	ns	LOC100909913	ns-ns-ns
ENSRNOG00000002963	ns	ns	ns	C1ql1	ns-ns-ns
ENSRNOG00000002964	ns	ns	ns	Xcl1	ns-ns-ns
ENSRNOG00000002968	ns	ns	ns	Tnfsf4	ns-ns-ns
ENSRNOG00000002969	ns	ns	ns	Itpkb	ns-ns-ns
ENSRNOG00000002970	ns	ns	ns	Zswim7	ns-ns-ns
ENSRNOG00000002972	ns	ns	ns	RGD1565283	ns-ns-ns
ENSRNOG00000002976	ns	ns	ns	Maats1	ns-ns-ns
ENSRNOG00000002977	ns	ns	ns	Ttc19	ns-ns-ns
ENSRNOG00000002978	ns	ns	ns	Faslg	ns-ns-ns
ENSRNOG00000002979	ns	ns	ns	Tbx19	ns-ns-ns
ENSRNOG00000002980	ns	ns	ns	Tsr1	ns-ns-ns
ENSRNOG00000002983	ns	ns	ns	Nfix	ns-ns-ns
ENSRNOG00000002984	ns	ns	ns	Bmp15	ns-ns-ns
ENSRNOG00000002986	ns	ns	ns	Efhc2	ns-ns-ns
ENSRNOG00000002989	ns	ns	ns	Nmt1	ns-ns-ns
ENSRNOG00000002991	ns	ns	ns	Srr	ns-ns-ns
ENSRNOG00000002997	ns	ns	ns	Slc9a3r2	ns-ns-ns
ENSRNOG00000002999	ns	ns	ns	Timmdc1	ns-ns-ns
ENSRNOG00000003003	ns	ns	ns	Tbc1d19	ns-ns-ns
ENSRNOG00000003005	ns	ns	ns	Rasgef1c	ns-ns-ns
ENSRNOG00000003009	ns	ns	ns	RGD1562521	ns-ns-ns
ENSRNOG00000003011	ns	ns	ns	Gadd45gip1	ns-ns-ns
ENSRNOG00000003013	ns	ns	ns	Rpgr	ns-ns-ns
ENSRNOG00000003014	ns	ns	ns	Poglut1	ns-ns-ns
ENSRNOG00000003018	ns	ns	ns	Olfml2b	ns-ns-ns
ENSRNOG00000003019	ns	ns	ns	Ubn1	ns-ns-ns
ENSRNOG00000003020	ns	ns	ns	Slc25a47	ns-ns-ns
ENSRNOG00000003025	ns	ns	ns	Nap1l2	ns-ns-ns
ENSRNOG00000003026	ns	ns	ns	Rad23a	ns-ns-ns
ENSRNOG00000003028	ns	up	ns	Dnah17	ns-up-ns
ENSRNOG00000003029	ns	ns	ns	Calr	ns-ns-ns
ENSRNOG00000003030	ns	ns	ns	Awat2	ns-ns-ns
ENSRNOG00000003031	ns	ns	ns	Atp2b4	ns-ns-ns
ENSRNOG00000003033	ns	ns	ns	Plcd3	ns-ns-ns
ENSRNOG00000003038	ns	ns	ns	Sft2d2	ns-ns-ns
ENSRNOG00000003041	ns	ns	ns	Smg6	ns-ns-ns
ENSRNOG00000003042	ns	ns	ns	Mettl13	ns-ns-ns
ENSRNOG00000003048	ns	ns	ns	Tiprl	ns-ns-ns
ENSRNOG00000003049	ns	ns	ns	Hsd17b10	ns-ns-ns
ENSRNOG00000003050	ns	ns	ns	Tbc1d9b	ns-ns-ns
ENSRNOG00000003052	ns	ns	ns	Cox18	ns-ns-ns
ENSRNOG00000003054	ns	ns	up	Cask	ns-ns-up
ENSRNOG00000003059	ns	ns	ns	Optc	ns-ns-ns
ENSRNOG00000003062	ns	ns	ns	LOC679960	ns-ns-ns
ENSRNOG00000003063	ns	ns	ns	Phka1	ns-ns-ns
ENSRNOG00000003064	ns	ns	ns	Bst1	ns-ns-ns
ENSRNOG00000003065	ns	ns	ns	Glyr1	ns-ns-ns
ENSRNOG00000003066	ns	up	ns	Wnt9a	ns-up-ns
ENSRNOG00000003068	ns	ns	ns	RGD1564036	ns-ns-ns
ENSRNOG00000003069	down	ns	ns	Cd38	down-ns-ns
ENSRNOG00000003070	down	ns	ns	Pigl	down-ns-ns
ENSRNOG00000003071	ns	ns	ns	Vamp4	ns-ns-ns
ENSRNOG00000003073	ns	ns	ns	Gpr161	ns-ns-ns
ENSRNOG00000003075	ns	ns	ns	Tmem39a	ns-ns-ns
ENSRNOG00000003076	ns	ns	ns	Rbms2	ns-ns-ns
ENSRNOG00000003078	ns	ns	ns	Dcaf6	ns-ns-ns
ENSRNOG00000003081	ns	ns	ns	Ribc1	ns-ns-ns
ENSRNOG00000003084	ns	ns	ns	Parp1	ns-ns-ns
ENSRNOG00000003085	ns	ns	ns	Mycs	ns-ns-ns
ENSRNOG00000003086	ns	ns	ns	Cenpv	ns-ns-ns
ENSRNOG00000003088	ns	ns	ns	Arhgap31	ns-ns-ns
ENSRNOG00000003094	ns	ns	ns	Cmah	ns-ns-ns
ENSRNOG00000003098	ns	ns	ns	Prom1	ns-ns-ns
ENSRNOG00000003099	ns	ns	ns	Ubqln2	ns-ns-ns
ENSRNOG00000003100	ns	ns	ns	Dusp12	ns-ns-ns
ENSRNOG00000003104	ns	ns	ns	Trpv2	ns-ns-ns
ENSRNOG00000003105	ns	ns	ns	Kif19	ns-ns-ns
ENSRNOG00000003108	ns	ns	ns	Acbd4	ns-ns-ns
ENSRNOG00000003109	ns	ns	ns	Btbd17	ns-ns-ns
ENSRNOG00000003111	ns	ns	ns	Ovca2	ns-ns-ns
ENSRNOG00000003114	ns	ns	ns	B4galt4	ns-ns-ns
ENSRNOG00000003116	ns	ns	ns	Dph1	ns-ns-ns
ENSRNOG00000003117	ns	ns	ns	Psmd12	ns-ns-ns
ENSRNOG00000003120	ns	ns	ns	Prelp	ns-ns-ns
ENSRNOG00000003121	ns	ns	ns	Rtn4rl1	ns-ns-ns
ENSRNOG00000003122	ns	ns	ns	Hdac8	ns-ns-ns
ENSRNOG00000003123	ns	ns	ns	Rpa1	ns-ns-ns
ENSRNOG00000003125	ns	ns	ns	Rogdi	ns-ns-ns
ENSRNOG00000003127	ns	ns	ns	Spryd4	ns-ns-ns
ENSRNOG00000003129	ns	ns	ns	Zfp496	ns-ns-ns
ENSRNOG00000003131	ns	ns	ns	Traf7	ns-ns-ns
ENSRNOG00000003132	ns	ns	ns	Mip	ns-ns-ns
ENSRNOG00000003134	ns	ns	ns	Slc4a4	ns-ns-ns
ENSRNOG00000003135	ns	ns	ns	Fcrlb	ns-ns-ns
ENSRNOG00000003136	ns	ns	ns	Fcrla	ns-ns-ns
ENSRNOG00000003139	ns	ns	ns	Smc1a	ns-ns-ns
ENSRNOG00000003143	ns	ns	ns	RGD1310166	ns-ns-ns
ENSRNOG00000003144	ns	ns	ns	Gprc5c	ns-ns-ns
ENSRNOG00000003147	ns	ns	ns	Sqstm1	ns-ns-ns
ENSRNOG00000003148	ns	ns	ns	Timp2	ns-ns-ns
ENSRNOG00000003149	ns	ns	ns	Farsa	ns-ns-ns
ENSRNOG00000003150	ns	ns	ns	Mpc2	ns-ns-ns
ENSRNOG00000003151	ns	ns	ns	Bfar	ns-ns-ns
ENSRNOG00000003158	ns	ns	ns	Gm8444	ns-ns-ns
ENSRNOG00000003160	ns	ns	ns	RragB	ns-ns-ns
ENSRNOG00000003163	ns	ns	ns	Sdhc	ns-ns-ns
ENSRNOG00000003164	ns	ns	ns	Pla2g10	ns-ns-ns
ENSRNOG00000003170	ns	ns	ns	Nlrp3	ns-ns-ns
ENSRNOG00000003171	ns	ns	ns	Mpz	ns-ns-ns
ENSRNOG00000003172	ns	ns	ns	Serpinf1	ns-ns-ns
ENSRNOG00000003174	ns	ns	ns	Tapt1	ns-ns-ns
ENSRNOG00000003177	ns	ns	ns	Mat2b	ns-ns-ns
ENSRNOG00000003178	ns	ns	ns	Mageh1	ns-ns-ns
ENSRNOG00000003183	ns	ns	ns	Fmod	ns-ns-ns
ENSRNOG00000003185	ns	ns	ns	Acbd3	ns-ns-ns
ENSRNOG00000003186	ns	ns	ns	Anks3	ns-ns-ns
ENSRNOG00000003187	ns	ns	ns	Armcx5	ns-ns-ns
ENSRNOG00000003189	ns	ns	ns	Cited1	ns-ns-ns
ENSRNOG00000003191	ns	ns	ns	Bhlhb9	ns-ns-ns
ENSRNOG00000003195	ns	ns	ns	Caskin1	ns-ns-ns
ENSRNOG00000003198	ns	ns	ns	RGD1305733	ns-ns-ns
ENSRNOG00000003201	ns	ns	ns	LOC100362640	ns-ns-ns
ENSRNOG00000003203	ns	ns	ns	Hexim1	ns-ns-ns
ENSRNOG00000003205	ns	ns	ns	Ldb2	ns-ns-ns
ENSRNOG00000003206	ns	ns	ns	Actr3	ns-ns-ns
ENSRNOG00000003207	ns	ns	ns	Fmnl1	ns-ns-ns
ENSRNOG00000003208	ns	ns	ns	Ercc6l	ns-ns-ns
ENSRNOG00000003209	ns	ns	ns	Pcp4l1	ns-ns-ns
ENSRNOG00000003211	ns	ns	ns	Srp9	ns-ns-ns
ENSRNOG00000003213	ns	ns	ns	Helz	ns-ns-ns
ENSRNOG00000003214	ns	ns	ns	AABR07029742.1	ns-ns-ns
ENSRNOG00000003215	ns	ns	ns	Zfp287	ns-ns-ns
ENSRNOG00000003217	ns	ns	ns	Lgals3bp	ns-ns-ns
ENSRNOG00000003218	ns	ns	ns	Zfp286a	ns-ns-ns
ENSRNOG00000003219	ns	ns	down	Trim16	ns-ns-down
ENSRNOG00000003220	ns	ns	ns	H3f3b	ns-ns-ns
ENSRNOG00000003221	ns	ns	ns	Myoc	ns-ns-ns
ENSRNOG00000003223	ns	ns	ns	Degs1	ns-ns-ns
ENSRNOG00000003224	ns	ns	ns	Nudt16l1	ns-ns-ns
ENSRNOG00000003226	ns	ns	ns	Mprip	ns-ns-ns
ENSRNOG00000003228	ns	ns	ns	Mid1ip1	ns-ns-ns
ENSRNOG00000003229	ns	ns	ns	Tspan7	ns-ns-ns
ENSRNOG00000003232	ns	ns	ns	Slc9a3r1	ns-ns-ns
ENSRNOG00000003233	ns	ns	ns	Serpinf2	ns-ns-ns
ENSRNOG00000003234	ns	ns	ns	Mgrn1	ns-ns-ns
ENSRNOG00000003235	ns	ns	ns	Mgat4b	ns-ns-ns
ENSRNOG00000003237	ns	ns	ns	Tp53bp2	ns-ns-ns
ENSRNOG00000003239	ns	ns	ns	Cant1	ns-ns-ns
ENSRNOG00000003241	ns	ns	ns	Gabrg2	ns-ns-ns
ENSRNOG00000003242	ns	ns	ns	Gulp1	ns-ns-ns
ENSRNOG00000003243	ns	ns	ns	Wdr81	ns-ns-ns
ENSRNOG00000003244	ns	ns	ns	Ltc4s	ns-ns-ns
ENSRNOG00000003247	ns	ns	ns	Sde2	ns-ns-ns
ENSRNOG00000003248	ns	ns	ns	Mpzl1	ns-ns-ns
ENSRNOG00000003251	ns	ns	ns	B3galt2	ns-ns-ns
ENSRNOG00000003253	ns	ns	ns	Qdpr	ns-ns-ns
ENSRNOG00000003254	ns	ns	ns	Il23a	ns-ns-ns
ENSRNOG00000003256	ns	ns	ns	Ccng1	ns-ns-ns
ENSRNOG00000003258	ns	ns	ns	Cdc73	ns-ns-ns
ENSRNOG00000003259	ns	ns	ns	C1qtnf1	ns-ns-ns
ENSRNOG00000003260	ns	ns	ns	Nr1i3	ns-ns-ns
ENSRNOG00000003261	ns	ns	ns	Usp9x	ns-ns-ns
ENSRNOG00000003262	ns	ns	ns	Cacng4	ns-ns-ns
ENSRNOG00000003263	ns	ns	ns	Lefty2	ns-ns-ns
ENSRNOG00000003264	ns	ns	ns	Nat9	ns-ns-ns
ENSRNOG00000003266	ns	ns	ns	LOC100361655	ns-ns-ns
ENSRNOG00000003267	ns	ns	ns	Pycr2	ns-ns-ns
ENSRNOG00000003268	ns	ns	ns	Maml1	ns-ns-ns
ENSRNOG00000003269	ns	ns	ns	Atp6v0e1	ns-ns-ns
ENSRNOG00000003273	ns	ns	ns	Spata20	ns-ns-ns
ENSRNOG00000003275	ns	ns	ns	Spata32	ns-ns-ns
ENSRNOG00000003276	ns	ns	ns	Myo1d	ns-ns-ns
ENSRNOG00000003278	ns	ns	ns	Map3k14	ns-ns-ns
ENSRNOG00000003279	ns	ns	ns	Syce2	ns-ns-ns
ENSRNOG00000003280	ns	ns	ns	Grin2c	ns-ns-ns
ENSRNOG00000003281	ns	ns	ns	Mcm9	ns-ns-ns
ENSRNOG00000003283	ns	ns	ns	Rcsd1	ns-ns-ns
ENSRNOG00000003284	ns	ns	down	Epn3	ns-ns-down
ENSRNOG00000003285	ns	ns	ns	Mpv17l	ns-ns-ns
ENSRNOG00000003287	ns	ns	ns	Fbxw10	ns-ns-ns
ENSRNOG00000003288	ns	ns	ns	Cacng5	ns-ns-ns
ENSRNOG00000003289	ns	ns	ns	Lap3	ns-ns-ns
ENSRNOG00000003291	ns	ns	ns	Creg1	ns-ns-ns
ENSRNOG00000003296	ns	ns	ns	Dck	ns-ns-ns
ENSRNOG00000003298	ns	ns	ns	Cd247	ns-ns-ns
ENSRNOG00000003300	ns	ns	ns	Btg2	ns-ns-ns
ENSRNOG00000003302	ns	ns	ns	Flcn	ns-ns-ns
ENSRNOG00000003304	ns	ns	ns	Chad	ns-ns-ns
ENSRNOG00000003307	ns	ns	ns	Gcdh	ns-ns-ns
ENSRNOG00000003310	ns	ns	ns	Tmem63a	ns-ns-ns
ENSRNOG00000003313	ns	ns	ns	Glra2	ns-ns-ns
ENSRNOG00000003326	ns	ns	ns	LOC100910121	ns-ns-ns
ENSRNOG00000003328	ns	ns	ns	Cdip1	ns-ns-ns
ENSRNOG00000003329	ns	ns	ns	Ppm1d	ns-ns-ns
ENSRNOG00000003330	ns	ns	ns	Acsf2	ns-ns-ns
ENSRNOG00000003332	ns	ns	ns	Nt5m	ns-ns-ns
ENSRNOG00000003334	ns	ns	ns	Klhl21	ns-ns-ns
ENSRNOG00000003336	ns	ns	ns	Mybph	ns-ns-ns
ENSRNOG00000003338	ns	ns	ns	Pmp22	ns-ns-ns
ENSRNOG00000003343	ns	ns	ns	Canx	ns-ns-ns
ENSRNOG00000003346	up	ns	ns	Fancb	up-ns-ns
ENSRNOG00000003348	ns	ns	ns	Rasd1	ns-ns-ns
ENSRNOG00000003349	ns	ns	ns	Col23a1	ns-ns-ns
ENSRNOG00000003350	ns	ns	ns	Mospd2	ns-ns-ns
ENSRNOG00000003357	ns	ns	down	Col3a1	ns-ns-down
ENSRNOG00000003359	ns	ns	ns	Ogt	ns-ns-ns
ENSRNOG00000003365	ns	ns	ns	Cadm3	ns-ns-ns
ENSRNOG00000003367	ns	ns	ns	Tmem220	ns-ns-ns
ENSRNOG00000003370	ns	ns	ns	Otc	ns-ns-ns
ENSRNOG00000003374	ns	ns	ns	Ccdc85a	ns-ns-ns
ENSRNOG00000003384	ns	ns	ns	Hs3st3b1	ns-ns-ns
ENSRNOG00000003385	ns	ns	ns	Glrx2	ns-ns-ns
ENSRNOG00000003386	ns	ns	ns	Rbfox3	ns-ns-ns
ENSRNOG00000003388	ns	ns	ns	Cenpf	ns-ns-ns
ENSRNOG00000003392	ns	ns	ns	Grsf1	ns-ns-ns
ENSRNOG00000003395	ns	ns	ns	Cby3	ns-ns-ns
ENSRNOG00000003397	ns	ns	ns	Adprm	ns-ns-ns
ENSRNOG00000003398	ns	ns	ns	Tomm40l	ns-ns-ns
ENSRNOG00000003399	ns	ns	ns	Hnrnph1	ns-ns-ns
ENSRNOG00000003400	ns	ns	ns	Fmo4	ns-ns-ns
ENSRNOG00000003401	ns	ns	ns	AABR07029195.1	ns-ns-ns
ENSRNOG00000003402	ns	ns	ns	Stx6	ns-ns-ns
ENSRNOG00000003403	ns	ns	ns	Slc35f5	ns-ns-ns
ENSRNOG00000003407	ns	ns	ns	Ptpn14	ns-ns-ns
ENSRNOG00000003409	ns	ns	ns	Ldoc1	ns-ns-ns
ENSRNOG00000003424	ns	ns	ns	Elac2	ns-ns-ns
ENSRNOG00000003428	ns	ns	ns	Rufy3	ns-ns-ns
ENSRNOG00000003434	ns	ns	ns	Trove2	ns-ns-ns
ENSRNOG00000003435	ns	ns	ns	Mcf2	ns-ns-ns
ENSRNOG00000003439	ns	ns	ns	Il15	ns-ns-ns
ENSRNOG00000003442	ns	ns	ns	Adora1	ns-ns-ns
ENSRNOG00000003443	ns	ns	ns	Klf1	ns-ns-ns
ENSRNOG00000003452	down	ns	ns	Asb11	down-ns-ns
ENSRNOG00000003453	ns	ns	ns	Lypd1	ns-ns-ns
ENSRNOG00000003455	ns	ns	ns	Zfp13	ns-ns-ns
ENSRNOG00000003457	ns	ns	ns	Ccdc64b	ns-ns-ns
ENSRNOG00000003461	ns	ns	ns	Zfp330	ns-ns-ns
ENSRNOG00000003463	ns	ns	ns	Srebf1	ns-ns-ns
ENSRNOG00000003464	ns	ns	ns	Hid1	ns-ns-ns
ENSRNOG00000003468	ns	ns	ns	Capn8	ns-ns-ns
ENSRNOG00000003469	ns	ns	ns	MAST1	ns-ns-ns
ENSRNOG00000003470	ns	ns	ns	Fundc1	ns-ns-ns
ENSRNOG00000003472	ns	ns	ns	Atp11c	ns-ns-ns
ENSRNOG00000003476	ns	ns	ns	Slc6a4	ns-ns-ns
ENSRNOG00000003479	ns	ns	ns	Rnf150	ns-ns-ns
ENSRNOG00000003486	ns	ns	ns	Mnda	ns-ns-ns
ENSRNOG00000003491	ns	ns	ns	Prkca	ns-ns-ns
ENSRNOG00000003494	ns	ns	ns	Ppfia4	ns-ns-ns
ENSRNOG00000003495	ns	ns	ns	Prpf8	ns-ns-ns
ENSRNOG00000003496	ns	ns	ns	Tbc1d9	ns-ns-ns
ENSRNOG00000003497	ns	ns	ns	Thoc6	ns-ns-ns
ENSRNOG00000003500	ns	ns	ns	Apoa2	ns-ns-ns
ENSRNOG00000003501	ns	ns	ns	Lyzl6	ns-ns-ns
ENSRNOG00000003504	ns	ns	ns	Rnaseh2a	ns-ns-ns
ENSRNOG00000003506	ns	ns	ns	Gosr2	ns-ns-ns
ENSRNOG00000003508	ns	ns	ns	Ergic1	ns-ns-ns
ENSRNOG00000003510	ns	ns	ns	Fmo2	ns-ns-ns
ENSRNOG00000003512	ns	ns	ns	Gabra1	ns-ns-ns
ENSRNOG00000003515	ns	ns	ns	Ephx1	ns-ns-ns
ENSRNOG00000003517	ns	ns	ns	Tbx2	ns-ns-ns
ENSRNOG00000003520	ns	ns	ns	Prdx2	ns-ns-ns
ENSRNOG00000003522	ns	ns	ns	Mr1	ns-ns-ns
ENSRNOG00000003524	ns	ns	ns	Lrrc59	ns-ns-ns
ENSRNOG00000003526	ns	ns	ns	Sytl4	ns-ns-ns
ENSRNOG00000003532	ns	ns	ns	Magea11	ns-ns-ns
ENSRNOG00000003533	ns	ns	ns	Clcn4	ns-ns-ns
ENSRNOG00000003536	ns	ns	ns	Rufy1	ns-ns-ns
ENSRNOG00000003538	ns	ns	ns	Adamts4	ns-ns-ns
ENSRNOG00000003541	ns	ns	ns	Pggt1b	ns-ns-ns
ENSRNOG00000003542	ns	ns	ns	Hcfc1r1	ns-ns-ns
ENSRNOG00000003543	ns	ns	ns	Gpr143	ns-ns-ns
ENSRNOG00000003545	ns	ns	ns	Uchl5	ns-ns-ns
ENSRNOG00000003546	ns	up	ns	Tnfrsf12a	ns-up-ns
ENSRNOG00000003549	ns	ns	ns	Cnpy2	ns-ns-ns
ENSRNOG00000003550	ns	ns	ns	Acbd6	ns-ns-ns
ENSRNOG00000003551	ns	ns	ns	B4galt3	ns-ns-ns
ENSRNOG00000003553	ns	ns	ns	Efemp1	ns-ns-ns
ENSRNOG00000003554	ns	ns	ns	Piga	ns-ns-ns
ENSRNOG00000003559	ns	ns	ns	Ccdc112	ns-ns-ns
ENSRNOG00000003562	ns	ns	ns	Susd4	ns-ns-ns
ENSRNOG00000003563	ns	ns	ns	Blmh	ns-ns-ns
ENSRNOG00000003566	ns	ns	ns	Apoh	ns-ns-ns
ENSRNOG00000003567	ns	ns	ns	Ppox	ns-ns-ns
ENSRNOG00000003569	ns	ns	ns	Gabra6	ns-ns-ns
ENSRNOG00000003575	ns	ns	ns	Mospd4	ns-ns-ns
ENSRNOG00000003576	ns	ns	ns	Ints2	ns-ns-ns
ENSRNOG00000003578	ns	ns	ns	Fem1c	ns-ns-ns
ENSRNOG00000003581	ns	ns	ns	Pou2f1	ns-ns-ns
ENSRNOG00000003583	ns	ns	ns	Smyd2	ns-ns-ns
ENSRNOG00000003585	ns	ns	ns	Sytl5	ns-ns-ns
ENSRNOG00000003587	ns	ns	ns	Figf	ns-ns-ns
ENSRNOG00000003590	ns	ns	ns	Tom1l2	ns-ns-ns
ENSRNOG00000003592	ns	ns	ns	Med28	ns-ns-ns
ENSRNOG00000003594	ns	ns	ns	Tmem183a	ns-ns-ns
ENSRNOG00000003596	ns	ns	ns	Itgb1bp2	ns-ns-ns
ENSRNOG00000003597	ns	ns	ns	Tuba4a	ns-ns-ns
ENSRNOG00000003599	ns	ns	ns	Utp3	ns-ns-ns
ENSRNOG00000003600	ns	ns	ns	Pnpt1	ns-ns-ns
ENSRNOG00000003601	ns	ns	ns	RGD1564463	ns-ns-ns
ENSRNOG00000003603	ns	ns	ns	Arhgap44	ns-ns-ns
ENSRNOG00000003606	ns	ns	ns	RGD1561381	ns-ns-ns
ENSRNOG00000003611	ns	ns	ns	Dynlt3	ns-ns-ns
ENSRNOG00000003613	ns	ns	ns	Mid1	ns-ns-ns
ENSRNOG00000003614	ns	ns	ns	Mgat5	ns-ns-ns
ENSRNOG00000003616	ns	ns	ns	Grem2	ns-ns-ns
ENSRNOG00000003620	ns	ns	ns	Fmo3	ns-ns-ns
ENSRNOG00000003622	ns	ns	ns	Cybb	ns-ns-ns
ENSRNOG00000003625	ns	ns	ns	Ubxn4	ns-ns-ns
ENSRNOG00000003626	ns	ns	ns	Atp5h	ns-ns-ns
ENSRNOG00000003629	ns	ns	ns	Nvl	ns-ns-ns
ENSRNOG00000003634	ns	ns	ns	Zfp354a	ns-ns-ns
ENSRNOG00000003635	down	ns	ns	Disp1	down-ns-ns
ENSRNOG00000003643	ns	ns	ns	Tab3	ns-ns-ns
ENSRNOG00000003645	ns	up	ns	Hnrnpab	ns-up-ns
ENSRNOG00000003648	ns	ns	ns	Cldn6	ns-ns-ns
ENSRNOG00000003649	ns	ns	ns	Qsox1	ns-ns-ns
ENSRNOG00000003650	ns	ns	ns	Nt5c	ns-ns-ns
ENSRNOG00000003653	ns	ns	ns	Fh	ns-ns-ns
ENSRNOG00000003654	ns	ns	ns	Cldn9	ns-ns-ns
ENSRNOG00000003657	ns	ns	ns	Pkmyt1	ns-ns-ns
ENSRNOG00000003661	ns	ns	ns	Hn1	ns-ns-ns
ENSRNOG00000003666	ns	ns	ns	Igj	ns-ns-ns
ENSRNOG00000003669	ns	ns	ns	Myocd	ns-ns-ns
ENSRNOG00000003670	ns	ns	ns	AABR07030781.1	ns-ns-ns
ENSRNOG00000003673	ns	ns	ns	Nup85	ns-ns-ns
ENSRNOG00000003674	ns	ns	ns	Pir	ns-ns-ns
ENSRNOG00000003675	ns	ns	ns	Ptchd1	ns-ns-ns
ENSRNOG00000003679	ns	ns	ns	Med13	ns-ns-ns
ENSRNOG00000003680	ns	ns	ns	Gabrb2	ns-ns-ns
ENSRNOG00000003681	ns	ns	ns	Lct	ns-ns-ns
ENSRNOG00000003682	ns	ns	ns	Hook2	ns-ns-ns
ENSRNOG00000003683	ns	ns	ns	Glp2r	ns-ns-ns
ENSRNOG00000003686	ns	ns	ns	Tbl1x	ns-ns-ns
ENSRNOG00000003687	ns	ns	ns	Rgs2	ns-ns-ns
ENSRNOG00000003689	ns	ns	ns	Nono	ns-ns-ns
ENSRNOG00000003691	ns	ns	ns	Tmed7	ns-ns-ns
ENSRNOG00000003694	ns	ns	ns	Prox1	ns-ns-ns
ENSRNOG00000003695	ns	ns	ns	Mgat4d	ns-ns-ns
ENSRNOG00000003699	ns	ns	ns	Endov	ns-ns-ns
ENSRNOG00000003703	ns	ns	ns	Mcm6	ns-ns-ns
ENSRNOG00000003704	ns	ns	ns	Fam184b	ns-ns-ns
ENSRNOG00000003705	ns	ns	ns	Bmx	ns-ns-ns
ENSRNOG00000003706	ns	ns	ns	Ufc1	ns-ns-ns
ENSRNOG00000003707	ns	ns	ns	Zmym3	ns-ns-ns
ENSRNOG00000003709	ns	ns	ns	Kmo	ns-ns-ns
ENSRNOG00000003712	ns	ns	ns	Smek2	ns-ns-ns
ENSRNOG00000003714	ns	ns	ns	Clk4	ns-ns-ns
ENSRNOG00000003715	ns	ns	ns	Srpx2	ns-ns-ns
ENSRNOG00000003716	ns	ns	ns	Batf3	ns-ns-ns
ENSRNOG00000003717	ns	ns	ns	Cnih4	ns-ns-ns
ENSRNOG00000003719	ns	ns	ns	Atpaf2	ns-ns-ns
ENSRNOG00000003720	ns	ns	ns	Prrx1	ns-ns-ns
ENSRNOG00000003721	ns	ns	ns	Paqr4	ns-ns-ns
ENSRNOG00000003722	ns	ns	ns	Dusp27	ns-ns-ns
ENSRNOG00000003723	ns	ns	ns	Wdr26	ns-ns-ns
ENSRNOG00000003724	ns	ns	ns	Mrpl27	ns-ns-ns
ENSRNOG00000003726	up	ns	ns	Scml2	up-ns-ns
ENSRNOG00000003728	ns	ns	ns	Xylt2	ns-ns-ns
ENSRNOG00000003732	ns	ns	ns	Flrt2	ns-ns-ns
ENSRNOG00000003734	ns	ns	ns	Cxxc5	ns-ns-ns
ENSRNOG00000003736	ns	ns	ns	Col5a2	ns-ns-ns
ENSRNOG00000003738	ns	ns	ns	Ush2a	ns-ns-ns
ENSRNOG00000003741	ns	ns	ns	Nptx1	ns-ns-ns
ENSRNOG00000003742	ns	ns	ns	Cdkl5	ns-ns-ns
ENSRNOG00000003743	ns	ns	ns	Dars	ns-ns-ns
ENSRNOG00000003745	ns	ns	ns	Atf3	ns-ns-ns
ENSRNOG00000003746	down	ns	ns	Gjb1	down-ns-ns
ENSRNOG00000003747	ns	ns	ns	Asna1	ns-ns-ns
ENSRNOG00000003748	ns	ns	ns	RGD1565785	ns-ns-ns
ENSRNOG00000003749	ns	ns	ns	Xk	ns-ns-ns
ENSRNOG00000003755	ns	ns	ns	Clgn	ns-ns-ns
ENSRNOG00000003756	ns	ns	ns	Lancl3	ns-ns-ns
ENSRNOG00000003759	ns	ns	ns	Galc	ns-ns-ns
ENSRNOG00000003762	ns	ns	ns	Smarca1	ns-ns-ns
ENSRNOG00000003763	ns	ns	ns	Prdx4	ns-ns-ns
ENSRNOG00000003765	ns	ns	ns	Nr0b1	ns-ns-ns
ENSRNOG00000003767	ns	ns	ns	Rps6kc1	ns-ns-ns
ENSRNOG00000003769	ns	ns	ns	Tmem163	ns-ns-ns
ENSRNOG00000003772	ns	ns	ns	Csrp2	ns-ns-ns
ENSRNOG00000003773	ns	ns	ns	Hmox2	ns-ns-ns
ENSRNOG00000003777	ns	ns	ns	Chrne	ns-ns-ns
ENSRNOG00000003778	ns	ns	ns	Opn3	ns-ns-ns
ENSRNOG00000003779	ns	ns	ns	Dedd	ns-ns-ns
ENSRNOG00000003781	ns	ns	ns	Atp10b	ns-ns-ns
ENSRNOG00000003782	ns	ns	ns	Acot9	ns-ns-ns
ENSRNOG00000003784	ns	ns	ns	Rilp	ns-ns-ns
ENSRNOG00000003785	ns	ns	ns	Usp43	ns-ns-ns
ENSRNOG00000003786	ns	ns	ns	Tspan6	ns-ns-ns
ENSRNOG00000003787	ns	ns	ns	Lcorl	ns-ns-ns
ENSRNOG00000003789	ns	ns	ns	AABR07037054.1	ns-ns-ns
ENSRNOG00000003790	ns	ns	ns	Mael	ns-ns-ns
ENSRNOG00000003792	ns	ns	ns	Med14	ns-ns-ns
ENSRNOG00000003794	ns	ns	ns	Nmral1	ns-ns-ns
ENSRNOG00000003795	ns	ns	ns	Angel2	ns-ns-ns
ENSRNOG00000003797	ns	ns	ns	Mrps7	ns-ns-ns
ENSRNOG00000003800	ns	ns	ns	Rgs9	ns-ns-ns
ENSRNOG00000003802	ns	ns	ns	Pttg1	ns-ns-ns
ENSRNOG00000003803	ns	ns	ns	Zdhhc17	ns-ns-ns
ENSRNOG00000003805	ns	ns	ns	Rnft1	ns-ns-ns
ENSRNOG00000003806	ns	ns	ns	Gpr65	ns-ns-ns
ENSRNOG00000003807	ns	ns	ns	Wnt9b	ns-ns-ns
ENSRNOG00000003809	ns	ns	ns	Sat1	ns-ns-ns
ENSRNOG00000003812	ns	ns	ns	Nlgn3	ns-ns-ns
ENSRNOG00000003813	ns	ns	ns	Kcnk10	ns-ns-ns
ENSRNOG00000003815	ns	ns	ns	Slc25a11	ns-ns-ns
ENSRNOG00000003816	ns	ns	ns	Tada1	ns-ns-ns
ENSRNOG00000003821	ns	ns	ns	Rptor	ns-ns-ns
ENSRNOG00000003822	ns	ns	ns	Slu7	ns-ns-ns
ENSRNOG00000003825	ns	ns	ns	Wdr75	ns-ns-ns
ENSRNOG00000003827	ns	ns	ns	Wipi1	ns-ns-ns
ENSRNOG00000003829	ns	ns	ns	Ap3s1	ns-ns-ns
ENSRNOG00000003831	ns	ns	ns	Tdp1	ns-ns-ns
ENSRNOG00000003832	ns	ns	ns	Vash2	ns-ns-ns
ENSRNOG00000003833	ns	ns	ns	Nenf	ns-ns-ns
ENSRNOG00000003834	ns	ns	ns	Map2k4	ns-ns-ns
ENSRNOG00000003835	ns	ns	ns	Slc43a2	ns-ns-ns
ENSRNOG00000003837	ns	ns	ns	Mif4gd	ns-ns-ns
ENSRNOG00000003840	ns	ns	ns	Slit2	ns-ns-ns
ENSRNOG00000003841	ns	ns	ns	Kcnh1	ns-ns-ns
ENSRNOG00000003844	ns	ns	ns	Dhx15	ns-ns-ns
ENSRNOG00000003845	ns	ns	ns	Wnt3	ns-ns-ns
ENSRNOG00000003846	ns	ns	ns	Pitpna	ns-ns-ns
ENSRNOG00000003847	ns	ns	ns	Gid4	ns-ns-ns
ENSRNOG00000003848	ns	ns	ns	Med12	ns-ns-ns
ENSRNOG00000003849	ns	ns	ns	Stx8	ns-ns-ns
ENSRNOG00000003853	ns	ns	ns	Scoc	ns-ns-ns
ENSRNOG00000003855	ns	ns	ns	Dnaja3	ns-ns-ns
ENSRNOG00000003858	ns	ns	ns	Atp6ap2	ns-ns-ns
ENSRNOG00000003861	ns	ns	ns	Gorab	ns-ns-ns
ENSRNOG00000003863	ns	ns	ns	LOC100910447	ns-ns-ns
ENSRNOG00000003864	ns	ns	ns	Gipc1	ns-ns-ns
ENSRNOG00000003866	ns	ns	ns	Cxcr4	ns-ns-ns
ENSRNOG00000003869	ns	ns	ns	Sod3	ns-ns-ns
ENSRNOG00000003870	ns	ns	ns	C1qtnf2	ns-ns-ns
ENSRNOG00000003872	ns	ns	ns	LOC100911874	ns-ns-ns
ENSRNOG00000003873	ns	ns	ns	Cpd	ns-ns-ns
ENSRNOG00000003875	ns	ns	ns	Ocrl	ns-ns-ns
ENSRNOG00000003878	ns	ns	ns	Thsd7b	ns-ns-ns
ENSRNOG00000003879	ns	ns	ns	Rnf167	ns-ns-ns
ENSRNOG00000003880	ns	ns	ns	Tph2	ns-ns-ns
ENSRNOG00000003881	ns	ns	ns	Nit1	ns-ns-ns
ENSRNOG00000003882	ns	ns	ns	Cep350	ns-ns-ns
ENSRNOG00000003883	ns	ns	ns	LOC317456	ns-ns-ns
ENSRNOG00000003884	ns	ns	ns	Acmsd	ns-ns-ns
ENSRNOG00000003887	ns	ns	ns	Lgi2	ns-ns-ns
ENSRNOG00000003888	ns	ns	ns	Rgs13	ns-ns-ns
ENSRNOG00000003889	ns	ns	ns	Tbc1d15	ns-ns-ns
ENSRNOG00000003890	ns	ns	ns	Nap1l1	ns-ns-ns
ENSRNOG00000003891	ns	ns	ns	Porf1	ns-ns-ns
ENSRNOG00000003893	ns	ns	ns	Ccnjl	ns-ns-ns
ENSRNOG00000003895	ns	ns	ns	Rgs1	ns-ns-ns
ENSRNOG00000003897	ns	ns	ns	Col1a1	ns-ns-ns
ENSRNOG00000003899	ns	ns	ns	Krt14	ns-ns-ns
ENSRNOG00000003901	ns	ns	ns	Ccdc104	ns-ns-ns
ENSRNOG00000003905	ns	ns	ns	Nsf	ns-ns-ns
ENSRNOG00000003908	ns	ns	ns	Rn60_6_1241.2	ns-ns-ns
ENSRNOG00000003915	ns	ns	ns	Tmem206	ns-ns-ns
ENSRNOG00000003917	ns	ns	ns	Uck2	ns-ns-ns
ENSRNOG00000003918	ns	ns	ns	LOC100910173	ns-ns-ns
ENSRNOG00000003919	ns	ns	ns	Rps6kb1	ns-ns-ns
ENSRNOG00000003923	ns	ns	ns	Rab21	ns-ns-ns
ENSRNOG00000003924	ns	ns	ns	Pi4k2b	ns-ns-ns
ENSRNOG00000003925	ns	ns	ns	Hhat	ns-ns-ns
ENSRNOG00000003927	ns	ns	ns	Cd55	ns-ns-ns
ENSRNOG00000003928	ns	ns	ns	Tmco1	ns-ns-ns
ENSRNOG00000003931	ns	ns	ns	Arsg	ns-ns-ns
ENSRNOG00000003936	ns	ns	ns	Pwwp2a	ns-ns-ns
ENSRNOG00000003942	ns	ns	ns	Asnsd1	ns-ns-ns
ENSRNOG00000003946	ns	ns	ns	Tor1aip1	ns-ns-ns
ENSRNOG00000003947	ns	ns	ns	Ntn1	ns-ns-ns
ENSRNOG00000003948	ns	ns	ns	Llgl1	ns-ns-ns
ENSRNOG00000003949	ns	ns	ns	Phka2	ns-ns-ns
ENSRNOG00000003950	ns	ns	ns	Lvrn	ns-ns-ns
ENSRNOG00000003951	ns	ns	ns	Psmc1	ns-ns-ns
ENSRNOG00000003952	ns	ns	ns	Map3k19	ns-ns-ns
ENSRNOG00000003953	ns	ns	ns	Rab3gap1	ns-ns-ns
ENSRNOG00000003954	ns	ns	ns	Il2rg	ns-ns-ns
ENSRNOG00000003955	ns	ns	ns	Spata7	ns-ns-ns
ENSRNOG00000003956	ns	ns	ns	Arhgap6	ns-ns-ns
ENSRNOG00000003958	ns	ns	ns	Commd10	ns-ns-ns
ENSRNOG00000003959	ns	ns	ns	Rgs18	ns-ns-ns
ENSRNOG00000003964	ns	ns	ns	Nsmce2	ns-ns-ns
ENSRNOG00000003967	ns	ns	ns	Vmp1	ns-ns-ns
ENSRNOG00000003969	ns	ns	ns	Fam20a	ns-ns-ns
ENSRNOG00000003970	ns	ns	ns	Tnpo2	ns-ns-ns
ENSRNOG00000003971	ns	ns	ns	Gosr1	ns-ns-ns
ENSRNOG00000003972	ns	ns	ns	Tshr	ns-ns-ns
ENSRNOG00000003973	ns	ns	ns	Cyb5r1	ns-ns-ns
ENSRNOG00000003975	ns	ns	ns	Pfn1	ns-ns-ns
ENSRNOG00000003977	ns	ns	ns	Dusp1	ns-ns-ns
ENSRNOG00000003979	ns	ns	ns	Zranb3	ns-ns-ns
ENSRNOG00000003980	ns	ns	ns	Ttc1	ns-ns-ns
ENSRNOG00000003981	ns	ns	ns	Zfp18	ns-ns-ns
ENSRNOG00000003983	ns	ns	ns	Pfdn2	ns-ns-ns
ENSRNOG00000003984	ns	ns	ns	Apln	ns-ns-ns
ENSRNOG00000003985	ns	ns	ns	Tmem19	ns-ns-ns
ENSRNOG00000003988	ns	ns	ns	Dnajc27	ns-ns-ns
ENSRNOG00000003990	ns	ns	ns	Grb2	ns-ns-ns
ENSRNOG00000003991	ns	ns	ns	Ankar	ns-ns-ns
ENSRNOG00000003992	ns	ns	ns	Pik3r6	ns-ns-ns
ENSRNOG00000003997	ns	ns	ns	Pld5	ns-ns-ns
ENSRNOG00000003998	ns	ns	ns	Sgca	ns-ns-ns
ENSRNOG00000003999	ns	ns	ns	Adcy3	ns-ns-ns
ENSRNOG00000004000	ns	ns	ns	Tefm	ns-ns-ns
ENSRNOG00000004001	ns	ns	ns	Osgepl1	ns-ns-ns
ENSRNOG00000004003	ns	ns	ns	Dusp10	ns-ns-ns
ENSRNOG00000004004	ns	ns	ns	Nrde2	ns-ns-ns
ENSRNOG00000004006	ns	ns	ns	Dnajb9	ns-ns-ns
ENSRNOG00000004009	ns	ns	ns	Xpnpep2	ns-ns-ns
ENSRNOG00000004011	ns	ns	ns	Nedd1	ns-ns-ns
ENSRNOG00000004013	ns	ns	ns	Grip1	ns-ns-ns
ENSRNOG00000004014	ns	ns	ns	Chmp6	ns-ns-ns
ENSRNOG00000004016	ns	ns	ns	Msl3	ns-ns-ns
ENSRNOG00000004018	ns	ns	ns	Tdrd5	ns-ns-ns
ENSRNOG00000004019	ns	ns	ns	Phlda1	ns-ns-ns
ENSRNOG00000004022	ns	ns	ns	Klhdc9	ns-ns-ns
ENSRNOG00000004026	ns	ns	ns	Atp2b1	ns-ns-ns
ENSRNOG00000004027	ns	ns	ns	Aldh9a1	ns-ns-ns
ENSRNOG00000004029	ns	ns	ns	Pvrl4	ns-ns-ns
ENSRNOG00000004032	ns	ns	ns	2310067B10Rik	ns-ns-ns
ENSRNOG00000004033	ns	ns	ns	Sema6a	ns-ns-ns
ENSRNOG00000004035	ns	ns	ns	Krr1	ns-ns-ns
ENSRNOG00000004036	ns	ns	ns	Snx12	ns-ns-ns
ENSRNOG00000004040	ns	ns	ns	Abca8	ns-ns-ns
ENSRNOG00000004048	ns	ns	ns	Lrrk2	ns-ns-ns
ENSRNOG00000004049	ns	ns	ns	Baiap2	ns-ns-ns
ENSRNOG00000004050	ns	ns	ns	Snrk	ns-ns-ns
ENSRNOG00000004057	ns	ns	ns	Ccdc88a	ns-ns-ns
ENSRNOG00000004059	ns	ns	ns	Ptrhd1	ns-ns-ns
ENSRNOG00000004060	ns	ns	ns	Calm1	ns-ns-ns
ENSRNOG00000004061	ns	ns	ns	Pnn	ns-ns-ns
ENSRNOG00000004062	ns	ns	ns	C4bpa	ns-ns-ns
ENSRNOG00000004063	ns	ns	ns	Sh3pxd2b	ns-ns-ns
ENSRNOG00000004066	ns	ns	ns	LOC100912365	ns-ns-ns
ENSRNOG00000004067	ns	ns	ns	Nrcam	ns-ns-ns
ENSRNOG00000004068	ns	ns	ns	Ncoa1	ns-ns-ns
ENSRNOG00000004072	ns	ns	ns	Myo1c	ns-ns-ns
ENSRNOG00000004075	ns	ns	ns	Ccdc42	ns-ns-ns
ENSRNOG00000004076	ns	ns	ns	Pms1	ns-ns-ns
ENSRNOG00000004077	ns	ns	ns	Kcnc2	ns-ns-ns
ENSRNOG00000004078	ns	ns	ns	Eno3	ns-ns-ns
ENSRNOG00000004083	ns	ns	ns	Zc3h14	ns-ns-ns
ENSRNOG00000004084	ns	ns	ns	Fam84a	ns-ns-ns
ENSRNOG00000004085	ns	ns	ns	Tcaim	ns-ns-ns
ENSRNOG00000004089	ns	ns	ns	Enpp2	ns-ns-ns
ENSRNOG00000004090	ns	ns	ns	AABR07016056.1	ns-ns-ns
ENSRNOG00000004091	ns	ns	ns	Cwc25	ns-ns-ns
ENSRNOG00000004093	ns	ns	ns	Rhot1	ns-ns-ns
ENSRNOG00000004094	ns	ns	ns	Ptger1	ns-ns-ns
ENSRNOG00000004099	ns	ns	ns	R3hdm1	ns-ns-ns
ENSRNOG00000004100	ns	ns	ns	Trib1	ns-ns-ns
ENSRNOG00000004101	ns	ns	ns	2023-03-01	ns-ns-ns
ENSRNOG00000004103	ns	ns	ns	Trappc6b	ns-ns-ns
ENSRNOG00000004104	ns	ns	ns	Zfp167	ns-ns-ns
ENSRNOG00000004107	ns	ns	ns	Rpl23	ns-ns-ns
ENSRNOG00000004109	ns	ns	ns	Zfpm2	ns-ns-ns
ENSRNOG00000004110	ns	ns	ns	Trib2	ns-ns-ns
ENSRNOG00000004111	ns	ns	ns	Soat1	ns-ns-ns
ENSRNOG00000004112	ns	ns	ns	RGD1308775	ns-ns-ns
ENSRNOG00000004117	ns	ns	ns	Kcnv1	ns-ns-ns
ENSRNOG00000004118	ns	ns	ns	Frmpd4	ns-ns-ns
ENSRNOG00000004120	ns	ns	ns	RGD1565844	ns-ns-ns
ENSRNOG00000004122	ns	ns	ns	Kremen2	ns-ns-ns
ENSRNOG00000004124	ns	ns	ns	Grpr	ns-ns-ns
ENSRNOG00000004125	ns	ns	ns	C4bpb	ns-ns-ns
ENSRNOG00000004127	ns	ns	ns	AABR07021840.1	ns-ns-ns
ENSRNOG00000004130	ns	ns	ns	Anapc4	ns-ns-ns
ENSRNOG00000004131	ns	ns	ns	Pkn1	ns-ns-ns
ENSRNOG00000004132	ns	ns	ns	Lasp1	ns-ns-ns
ENSRNOG00000004133	ns	ns	ns	Slc7a3	ns-ns-ns
ENSRNOG00000004135	ns	ns	ns	RGD1311745	ns-ns-ns
ENSRNOG00000004137	ns	ns	ns	Ubtd2	ns-ns-ns
ENSRNOG00000004139	ns	ns	ns	Ndel1	ns-ns-ns
ENSRNOG00000004140	ns	ns	ns	Pacrgl	ns-ns-ns
ENSRNOG00000004141	ns	ns	ns	Vasn	ns-ns-ns
ENSRNOG00000004143	ns	ns	ns	Adipor1	ns-ns-ns
ENSRNOG00000004144	ns	ns	ns	AABR07001435.1	ns-ns-ns
ENSRNOG00000004145	ns	ns	ns	Prorsd1	ns-ns-ns
ENSRNOG00000004146	ns	ns	ns	Coro7	ns-ns-ns
ENSRNOG00000004147	ns	ns	ns	Abca8a	ns-ns-ns
ENSRNOG00000004148	ns	ns	ns	Cdk17	ns-ns-ns
ENSRNOG00000004149	ns	ns	ns	Mgat4c	ns-ns-ns
ENSRNOG00000004150	ns	ns	ns	Slc9a7	ns-ns-ns
ENSRNOG00000004152	ns	ns	ns	Lrp12	ns-ns-ns
ENSRNOG00000004155	ns	ns	ns	Samd14	ns-ns-ns
ENSRNOG00000004158	ns	ns	ns	Hdac9	ns-ns-ns
ENSRNOG00000004159	ns	ns	ns	Flii	ns-ns-ns
ENSRNOG00000004160	ns	ns	ns	Prps2	ns-ns-ns
ENSRNOG00000004161	ns	ns	ns	Mtif2	ns-ns-ns
ENSRNOG00000004162	ns	ns	ns	Pfkfb2	ns-ns-ns
ENSRNOG00000004165	ns	ns	ns	Prkd1	ns-ns-ns
ENSRNOG00000004168	ns	ns	ns	Slc35e4	ns-ns-ns
ENSRNOG00000004169	ns	ns	ns	Fzr1	ns-ns-ns
ENSRNOG00000004171	up	up	ns	Dnah9	up-up-ns
ENSRNOG00000004172	ns	ns	ns	Pdk2	ns-ns-ns
ENSRNOG00000004177	ns	ns	ns	Myo1a	ns-ns-ns
ENSRNOG00000004179	down	ns	down	Nts	down-ns-down
ENSRNOG00000004180	ns	ns	ns	Fam19a2	ns-ns-ns
ENSRNOG00000004181	ns	ns	ns	Sdccag8	ns-ns-ns
ENSRNOG00000004183	ns	ns	ns	Ccdc59	ns-ns-ns
ENSRNOG00000004185	ns	ns	ns	Mon2	ns-ns-ns
ENSRNOG00000004186	ns	ns	ns	Snx13	ns-ns-ns
[truncated: 16,966 more rows]

## Sheet: Table SE7
Table SE7: Categorization of genes in alluvial plot in supplemental figure 3 for the comparison of 1.0 mg/kg psilocybin vs 3.0 mg/kg psilocybin vs 3.0mg/kg psilocybin + ketanserin
Gene	1.0 mg/kg psilocybin	3.0 mg/kg psilocybin	3.0 mg/kg psilocybin + ketanserin	Gene_name	Group
ENSRNOG00000000001	ns	ns	ns	Arsj	ns-ns-ns
ENSRNOG00000000007	ns	ns	ns	Gad1	ns-ns-ns
ENSRNOG00000000008	ns	ns	ns	Alx4	ns-ns-ns
ENSRNOG00000000010	up	ns	ns	Cbln1	up-ns-ns
ENSRNOG00000000012	ns	ns	ns	Tcf15	ns-ns-ns
ENSRNOG00000000017	ns	ns	ns	Steap1	ns-ns-ns
ENSRNOG00000000021	ns	ns	ns	AABR07061902.1	ns-ns-ns
ENSRNOG00000000024	ns	ns	ns	Hebp1	ns-ns-ns
ENSRNOG00000000033	ns	ns	ns	Tmcc2	ns-ns-ns
ENSRNOG00000000034	ns	ns	ns	Nuak2	ns-ns-ns
ENSRNOG00000000036	ns	ns	ns	Klhdc8a	ns-ns-ns
ENSRNOG00000000040	ns	ns	ns	RGD1304622	ns-ns-ns
ENSRNOG00000000041	ns	ns	ns	Slc26a1	ns-ns-ns
ENSRNOG00000000042	ns	ns	ns	Xpr1	ns-ns-ns
ENSRNOG00000000043	down	ns	ns	Idua	down-ns-ns
ENSRNOG00000000044	ns	ns	ns	Tmem175	ns-ns-ns
ENSRNOG00000000047	ns	ns	ns	Cd82	ns-ns-ns
ENSRNOG00000000048	ns	ns	ns	Gak	ns-ns-ns
ENSRNOG00000000054	ns	ns	ns	Abhd8	ns-ns-ns
ENSRNOG00000000055	ns	ns	ns	Fcrl6	ns-ns-ns
ENSRNOG00000000060	ns	ns	ns	Cplx1	ns-ns-ns
ENSRNOG00000000062	ns	ns	ns	Pcgf3	ns-ns-ns
ENSRNOG00000000064	ns	ns	ns	Atp5i	ns-ns-ns
ENSRNOG00000000065	ns	ns	ns	Pde6b	ns-ns-ns
ENSRNOG00000000066	ns	ns	ns	Fbxo28	ns-ns-ns
ENSRNOG00000000068	ns	ns	ns	Ppp2r5a	ns-ns-ns
ENSRNOG00000000070	ns	ns	ns	Dr1	ns-ns-ns
ENSRNOG00000000073	ns	ns	ns	Tmed5	ns-ns-ns
ENSRNOG00000000075	ns	ns	ns	Mtf2	ns-ns-ns
ENSRNOG00000000081	ns	ns	ns	Antxr2	ns-ns-ns
ENSRNOG00000000082	ns	ns	ns	Hltf	ns-ns-ns
ENSRNOG00000000091	ns	ns	ns	Smad9	ns-ns-ns
ENSRNOG00000000095	ns	ns	ns	Gpr89b	ns-ns-ns
ENSRNOG00000000096	ns	ns	ns	Pdzk1	ns-ns-ns
ENSRNOG00000000097	ns	ns	ns	Cd160	ns-ns-ns
ENSRNOG00000000098	ns	ns	ns	Rnf115	ns-ns-ns
ENSRNOG00000000104	ns	ns	ns	Thoc3	ns-ns-ns
ENSRNOG00000000105	ns	ns	ns	Cplx2	ns-ns-ns
ENSRNOG00000000108	ns	ns	ns	Aga	ns-ns-ns
ENSRNOG00000000109	ns	ns	ns	Fgf20	ns-ns-ns
ENSRNOG00000000111	ns	ns	ns	Coprs	ns-ns-ns
ENSRNOG00000000112	ns	ns	ns	Champ1	ns-ns-ns
ENSRNOG00000000113	ns	ns	ns	Elac1	ns-ns-ns
ENSRNOG00000000121	ns	ns	ns	Pigv	ns-ns-ns
ENSRNOG00000000122	ns	ns	ns	Ak2	ns-ns-ns
ENSRNOG00000000123	ns	ns	ns	Rnf19b	ns-ns-ns
ENSRNOG00000000127	ns	ns	ns	Kpna6	ns-ns-ns
ENSRNOG00000000129	ns	ns	ns	RGD1559864	ns-ns-ns
ENSRNOG00000000130	ns	ns	ns	Dnajb5	ns-ns-ns
ENSRNOG00000000133	ns	ns	ns	Txndc15	ns-ns-ns
ENSRNOG00000000137	ns	ns	ns	Ly86	ns-ns-ns
ENSRNOG00000000138	ns	ns	ns	Glis1	ns-ns-ns
ENSRNOG00000000142	ns	ns	ns	Plxdc2	ns-ns-ns
ENSRNOG00000000145	ns	ns	ns	Pik3r3	ns-ns-ns
ENSRNOG00000000150	ns	ns	ns	Dnajc1	ns-ns-ns
ENSRNOG00000000151	ns	ns	ns	Ldlrap1	ns-ns-ns
ENSRNOG00000000155	ns	ns	ns	Cog3	ns-ns-ns
ENSRNOG00000000156	ns	ns	ns	Megf6	ns-ns-ns
ENSRNOG00000000157	ns	ns	ns	Atg12	ns-ns-ns
ENSRNOG00000000158	ns	ns	ns	Cdo1	ns-ns-ns
ENSRNOG00000000161	ns	ns	ns	Chm	ns-ns-ns
ENSRNOG00000000164	ns	ns	ns	Lamp2	ns-ns-ns
ENSRNOG00000000165	ns	ns	ns	Pfkfb1	ns-ns-ns
ENSRNOG00000000166	ns	ns	ns	Apex2	ns-ns-ns
ENSRNOG00000000167	ns	ns	up	Alas2	ns-ns-up
ENSRNOG00000000168	ns	ns	ns	Gatm	ns-ns-ns
ENSRNOG00000000169	ns	ns	ns	Spata5l1	ns-ns-ns
ENSRNOG00000000170	ns	ns	ns	Slc30a4	ns-ns-ns
ENSRNOG00000000172	ns	ns	ns	Sqrdl	ns-ns-ns
ENSRNOG00000000175	ns	ns	ns	Mier2	ns-ns-ns
ENSRNOG00000000177	ns	ns	ns	Ppap2c	ns-ns-ns
ENSRNOG00000000184	ns	ns	ns	Tmprss6	ns-ns-ns
ENSRNOG00000000185	ns	ns	ns	Mpst	ns-ns-ns
ENSRNOG00000000186	ns	ns	ns	Tst	ns-ns-ns
ENSRNOG00000000187	ns	ns	ns	Csf2rb	ns-ns-ns
ENSRNOG00000000190	ns	ns	ns	Ep300	ns-ns-ns
ENSRNOG00000000195	ns	ns	ns	Vwa5a	ns-ns-ns
ENSRNOG00000000196	ns	ns	ns	Cyp19a1	ns-ns-ns
ENSRNOG00000000204	ns	ns	ns	Syncrip	ns-ns-ns
ENSRNOG00000000219	ns	ns	ns	Ano10	ns-ns-ns
ENSRNOG00000000221	ns	ns	ns	Abhd5	ns-ns-ns
ENSRNOG00000000230	ns	ns	ns	Lmf1	ns-ns-ns
ENSRNOG00000000231	ns	ns	ns	Kctd17	ns-ns-ns
ENSRNOG00000000233	ns	down	ns	Grm6	ns-down-ns
ENSRNOG00000000236	ns	ns	ns	Zfp207	ns-ns-ns
ENSRNOG00000000237	ns	ns	ns	RGD1310429	ns-ns-ns
ENSRNOG00000000239	ns	ns	ns	Ccl7	ns-ns-ns
ENSRNOG00000000244	ns	ns	ns	Coil	ns-ns-ns
ENSRNOG00000000245	ns	ns	ns	Slc16a6	ns-ns-ns
ENSRNOG00000000246	ns	ns	ns	Amz2	ns-ns-ns
ENSRNOG00000000247	ns	ns	ns	Mfsd11	ns-ns-ns
ENSRNOG00000000248	ns	ns	ns	Srsf2	ns-ns-ns
ENSRNOG00000000249	ns	ns	ns	Mettl23	ns-ns-ns
ENSRNOG00000000250	ns	ns	ns	Jmjd6	ns-ns-ns
ENSRNOG00000000251	ns	ns	ns	St6galnac1	ns-ns-ns
ENSRNOG00000000257	ns	ns	ns	Smpd3	ns-ns-ns
ENSRNOG00000000258	ns	ns	ns	Prmt7	ns-ns-ns
ENSRNOG00000000262	ns	ns	ns	Zfp821	ns-ns-ns
ENSRNOG00000000264	ns	ns	ns	Def8	ns-ns-ns
ENSRNOG00000000274	ns	ns	ns	Phyhipl	ns-ns-ns
ENSRNOG00000000275	ns	ns	ns	Fam13c	ns-ns-ns
ENSRNOG00000000277	ns	ns	up	Tet1	ns-ns-up
ENSRNOG00000000279	ns	ns	ns	Rtn4ip1	ns-ns-ns
ENSRNOG00000000281	ns	down	ns	Prodh	ns-down-ns
ENSRNOG00000000283	ns	ns	ns	Dgcr14	ns-ns-ns
ENSRNOG00000000288	ns	ns	ns	Scarf2	ns-ns-ns
ENSRNOG00000000299	ns	ns	ns	Foxo3	ns-ns-ns
ENSRNOG00000000302	ns	ns	ns	Sesn1	ns-ns-ns
ENSRNOG00000000303	ns	ns	ns	Cep57l1	ns-ns-ns
ENSRNOG00000000304	ns	ns	ns	Cd164	ns-ns-ns
ENSRNOG00000000306	ns	ns	ns	Smpd2	ns-ns-ns
ENSRNOG00000000307	ns	ns	ns	Mical1	ns-ns-ns
ENSRNOG00000000308	ns	ns	ns	Zbtb24	ns-ns-ns
ENSRNOG00000000312	ns	ns	ns	Fig4	ns-ns-ns
ENSRNOG00000000314	ns	ns	ns	Sec63	ns-ns-ns
ENSRNOG00000000316	ns	ns	ns	Sobp	ns-ns-ns
ENSRNOG00000000321	ns	ns	ns	Cd24	ns-ns-ns
ENSRNOG00000000322	ns	ns	ns	Atg5	ns-ns-ns
ENSRNOG00000000323	ns	ns	ns	Prdm1	ns-ns-ns
ENSRNOG00000000327	ns	ns	ns	Hace1	ns-ns-ns
ENSRNOG00000000340	ns	ns	ns	RGD1304704	ns-ns-ns
ENSRNOG00000000341	ns	ns	ns	Nid2	ns-ns-ns
ENSRNOG00000000368	ns	ns	ns	Grik2	ns-ns-ns
ENSRNOG00000000373	ns	ns	ns	Ctnna3	ns-ns-ns
ENSRNOG00000000376	ns	ns	ns	LOC100360884	ns-ns-ns
ENSRNOG00000000378	ns	ns	ns	Ctnna3	ns-ns-ns
ENSRNOG00000000383	ns	ns	ns	Mypn	ns-ns-ns
ENSRNOG00000000384	ns	ns	up	Atoh7	ns-ns-up
ENSRNOG00000000386	ns	ns	ns	Pbld1	ns-ns-ns
ENSRNOG00000000387	ns	ns	ns	Slc25a16	ns-ns-ns
ENSRNOG00000000390	ns	ns	up	Rufy2	ns-ns-up
ENSRNOG00000000392	ns	ns	ns	Supv3l1	ns-ns-ns
ENSRNOG00000000394	ns	ns	ns	Srgn	ns-ns-ns
ENSRNOG00000000395	ns	ns	ns	LOC606294	ns-ns-ns
ENSRNOG00000000396	ns	ns	ns	Ddx50	ns-ns-ns
ENSRNOG00000000397	ns	ns	ns	Ccar1	ns-ns-ns
ENSRNOG00000000398	ns	ns	ns	Zufsp	ns-ns-ns
ENSRNOG00000000405	ns	ns	ns	Vgll2	ns-ns-ns
ENSRNOG00000000406	ns	ns	ns	Ros1	ns-ns-ns
ENSRNOG00000000407	ns	ns	ns	Dcbld1	ns-ns-ns
ENSRNOG00000000408	ns	ns	ns	Gopc	ns-ns-ns
ENSRNOG00000000410	ns	ns	ns	Nepn	ns-ns-ns
ENSRNOG00000000411	ns	ns	ns	Nus1	ns-ns-ns
ENSRNOG00000000412	ns	ns	ns	Slc35f1	ns-ns-ns
ENSRNOG00000000413	up	ns	ns	Pln	up-ns-ns
ENSRNOG00000000414	ns	ns	ns	Cep85l	ns-ns-ns
ENSRNOG00000000415	ns	ns	ns	Asf1a	ns-ns-ns
ENSRNOG00000000417	ns	ns	ns	Numa1	ns-ns-ns
ENSRNOG00000000418	ns	ns	ns	Zbtb12	ns-ns-ns
ENSRNOG00000000420	ns	ns	ns	Nelfe	ns-ns-ns
ENSRNOG00000000421	ns	ns	ns	Skiv2l	ns-ns-ns
ENSRNOG00000000422	ns	ns	ns	Dxo	ns-ns-ns
ENSRNOG00000000423	ns	ns	ns	LOC100360835	ns-ns-ns
ENSRNOG00000000428	ns	ns	ns	Cyp21a1	ns-ns-ns
ENSRNOG00000000431	ns	ns	ns	Atf6b	ns-ns-ns
ENSRNOG00000000432	ns	ns	ns	Fkbpl	ns-ns-ns
ENSRNOG00000000433	ns	ns	ns	Prrt1	ns-ns-ns
ENSRNOG00000000435	ns	ns	ns	Ppt2	ns-ns-ns
ENSRNOG00000000436	ns	ns	ns	Egfl8	ns-ns-ns
ENSRNOG00000000437	ns	ns	ns	Agpat1	ns-ns-ns
ENSRNOG00000000438	ns	ns	ns	Rnf5	ns-ns-ns
ENSRNOG00000000439	ns	ns	ns	Ager	ns-ns-ns
ENSRNOG00000000440	ns	ns	ns	Pbx2	ns-ns-ns
ENSRNOG00000000441	ns	up	ns	Gpsm3	ns-up-ns
ENSRNOG00000000442	ns	ns	ns	Notch4	ns-ns-ns
ENSRNOG00000000443	ns	ns	ns	C4a	ns-ns-ns
ENSRNOG00000000451	ns	ns	ns	RT1-Ba	ns-ns-ns
ENSRNOG00000000454	ns	ns	ns	RT1-DOb	ns-ns-ns
ENSRNOG00000000455	ns	ns	ns	Tap2	ns-ns-ns
ENSRNOG00000000456	ns	ns	ns	Psmb8	ns-ns-ns
ENSRNOG00000000457	ns	ns	ns	Tap1	ns-ns-ns
ENSRNOG00000000459	up	ns	ns	Psmb9	up-ns-ns
ENSRNOG00000000461	ns	down	ns	Brd2	ns-down-ns
ENSRNOG00000000463	ns	ns	ns	Col11a2	ns-ns-ns
ENSRNOG00000000464	ns	ns	ns	Rxrb	ns-ns-ns
ENSRNOG00000000465	ns	ns	ns	Slc39a7	ns-ns-ns
ENSRNOG00000000466	ns	ns	ns	Hsd17b8	ns-ns-ns
ENSRNOG00000000467	ns	ns	ns	Ring1	ns-ns-ns
ENSRNOG00000000470	ns	ns	ns	Vps52	ns-ns-ns
ENSRNOG00000000471	ns	ns	ns	B3galt4	ns-ns-ns
ENSRNOG00000000473	ns	ns	ns	Pfdn6	ns-ns-ns
ENSRNOG00000000474	ns	ns	ns	Rgl2	ns-ns-ns
ENSRNOG00000000476	ns	ns	ns	Zbtb22	ns-ns-ns
ENSRNOG00000000477	ns	ns	ns	Daxx	ns-ns-ns
ENSRNOG00000000478	ns	ns	ns	AC128962.1	ns-ns-ns
ENSRNOG00000000479	ns	ns	ns	Kifc1	ns-ns-ns
ENSRNOG00000000480	ns	ns	ns	Phf1	ns-ns-ns
ENSRNOG00000000481	ns	ns	ns	Cuta	ns-ns-ns
ENSRNOG00000000483	ns	ns	ns	Syngap1	ns-ns-ns
ENSRNOG00000000485	ns	ns	ns	Bak1	ns-ns-ns
ENSRNOG00000000486	ns	ns	ns	Ggnbp1	ns-ns-ns
ENSRNOG00000000487	ns	ns	ns	Grm4	ns-ns-ns
ENSRNOG00000000488	ns	ns	ns	Hmga1	ns-ns-ns
ENSRNOG00000000490	ns	ns	ns	Rps10	ns-ns-ns
ENSRNOG00000000491	ns	ns	ns	Spdef	ns-ns-ns
ENSRNOG00000000493	ns	ns	ns	Snrpc	ns-ns-ns
ENSRNOG00000000495	ns	ns	ns	Uhrf1bp1	ns-ns-ns
ENSRNOG00000000498	ns	ns	ns	Anks1a	ns-ns-ns
ENSRNOG00000000499	ns	ns	ns	Tcp11	ns-ns-ns
ENSRNOG00000000500	ns	ns	ns	Scube3	ns-ns-ns
ENSRNOG00000000501	ns	ns	ns	Zfp523	ns-ns-ns
ENSRNOG00000000502	ns	ns	ns	Def6	ns-ns-ns
ENSRNOG00000000503	ns	ns	ns	Ppard	ns-ns-ns
ENSRNOG00000000504	ns	ns	ns	Fance	ns-ns-ns
ENSRNOG00000000506	ns	ns	ns	Tead3	ns-ns-ns
ENSRNOG00000000510	ns	ns	ns	Clps	ns-ns-ns
ENSRNOG00000000511	ns	ns	ns	Srpk1	ns-ns-ns
ENSRNOG00000000512	ns	ns	ns	Slc26a8	ns-ns-ns
ENSRNOG00000000513	ns	ns	ns	Mapk14	ns-ns-ns
ENSRNOG00000000515	ns	ns	ns	Mapk13	ns-ns-ns
ENSRNOG00000000516	ns	ns	ns	Pxt1	ns-ns-ns
ENSRNOG00000000517	ns	ns	ns	Kctd20	ns-ns-ns
ENSRNOG00000000519	ns	ns	ns	Stk38	ns-ns-ns
ENSRNOG00000000520	ns	ns	ns	Srsf3	ns-ns-ns
ENSRNOG00000000521	ns	ns	ns	Cdkn1a	ns-ns-ns
ENSRNOG00000000522	ns	ns	ns	Cpne5	ns-ns-ns
ENSRNOG00000000523	ns	ns	ns	Ppil1	ns-ns-ns
ENSRNOG00000000524	ns	ns	ns	RGD735065	ns-ns-ns
ENSRNOG00000000525	ns	ns	ns	Pi16	ns-ns-ns
ENSRNOG00000000527	ns	ns	ns	Mtch1	ns-ns-ns
ENSRNOG00000000528	ns	ns	ns	Fgd2	ns-ns-ns
ENSRNOG00000000529	ns	ns	ns	Pim1	ns-ns-ns
ENSRNOG00000000531	ns	ns	ns	Ccdc167	ns-ns-ns
ENSRNOG00000000532	ns	ns	ns	Cmtr1	ns-ns-ns
ENSRNOG00000000536	ns	ns	ns	Mdga1	ns-ns-ns
ENSRNOG00000000540	ns	ns	ns	Btbd9	ns-ns-ns
ENSRNOG00000000541	ns	ns	ns	Glo1	ns-ns-ns
ENSRNOG00000000542	ns	ns	ns	Dnah8	ns-ns-ns
ENSRNOG00000000543	ns	ns	ns	Frk	ns-ns-ns
ENSRNOG00000000546	ns	ns	ns	Nt5dc1	ns-ns-ns
ENSRNOG00000000547	ns	ns	ns	Tspyl4	ns-ns-ns
ENSRNOG00000000549	ns	ns	ns	Tspyl1	ns-ns-ns
ENSRNOG00000000551	ns	ns	ns	RGD1305587	ns-ns-ns
ENSRNOG00000000552	ns	down	down	Col13a1	ns-down-down
ENSRNOG00000000557	ns	ns	ns	Sar1a	ns-ns-ns
ENSRNOG00000000559	ns	ns	ns	Npffr1	ns-ns-ns
ENSRNOG00000000560	ns	ns	ns	Lrrc20	ns-ns-ns
ENSRNOG00000000561	ns	ns	ns	Pald1	ns-ns-ns
ENSRNOG00000000562	ns	ns	ns	Prf1	ns-ns-ns
ENSRNOG00000000563	ns	ns	ns	Adamts14	ns-ns-ns
ENSRNOG00000000564	ns	ns	ns	Tbata	ns-ns-ns
ENSRNOG00000000565	ns	ns	ns	Sgpl1	ns-ns-ns
ENSRNOG00000000566	ns	ns	ns	Pcbd1	ns-ns-ns
ENSRNOG00000000567	ns	ns	ns	Unc5b	ns-ns-ns
ENSRNOG00000000568	ns	ns	ns	Slc29a3	ns-ns-ns
ENSRNOG00000000569	ns	ns	ns	MGC112715	ns-ns-ns
ENSRNOG00000000571	ns	ns	ns	Psap	ns-ns-ns
ENSRNOG00000000572	ns	ns	ns	Chst3	ns-ns-ns
ENSRNOG00000000576	ns	ns	ns	Anapc16	ns-ns-ns
ENSRNOG00000000579	ns	ns	ns	Marcks	ns-ns-ns
ENSRNOG00000000580	ns	ns	ns	Fam26d	ns-ns-ns
ENSRNOG00000000581	ns	ns	ns	Cdc40	ns-ns-ns
ENSRNOG00000000582	ns	ns	ns	LOC100911156	ns-ns-ns
ENSRNOG00000000583	ns	ns	ns	Cdk19	ns-ns-ns
ENSRNOG00000000585	ns	ns	ns	Amd1	ns-ns-ns
ENSRNOG00000000586	ns	ns	ns	Gtf3c6	ns-ns-ns
ENSRNOG00000000587	ns	ns	ns	Rpf2	ns-ns-ns
ENSRNOG00000000588	ns	ns	ns	Slc16a10	ns-ns-ns
ENSRNOG00000000589	ns	ns	ns	RGD1310495	ns-ns-ns
ENSRNOG00000000593	ns	ns	ns	Rev3l	ns-ns-ns
ENSRNOG00000000595	ns	ns	down	Traf3ip2	ns-ns-down
ENSRNOG00000000596	ns	ns	ns	Fyn	ns-ns-ns
ENSRNOG00000000597	ns	ns	ns	Wisp3	ns-ns-ns
ENSRNOG00000000598	ns	ns	ns	Tube1	ns-ns-ns
ENSRNOG00000000599	ns	ns	ns	Lama4	ns-ns-ns
ENSRNOG00000000604	ns	ns	ns	Hdac2	ns-ns-ns
ENSRNOG00000000605	ns	ns	ns	Hs3st5	ns-ns-ns
ENSRNOG00000000606	ns	ns	ns	Pcdh15	ns-ns-ns
ENSRNOG00000000609	ns	ns	ns	Ipmk	ns-ns-ns
ENSRNOG00000000610	ns	ns	ns	Cisd1	ns-ns-ns
ENSRNOG00000000611	ns	ns	ns	Ube2d1	ns-ns-ns
ENSRNOG00000000613	ns	ns	ns	Tfam	ns-ns-ns
ENSRNOG00000000614	ns	ns	ns	Bicc1	ns-ns-ns
ENSRNOG00000000618	ns	ns	ns	Mdga2	ns-ns-ns
ENSRNOG00000000622	ns	ns	ns	Hint1-ps1	ns-ns-ns
ENSRNOG00000000632	ns	ns	ns	Cdk1	ns-ns-ns
ENSRNOG00000000633	ns	ns	ns	Rhobtb1	ns-ns-ns
ENSRNOG00000000634	ns	ns	ns	RGD1306739	ns-ns-ns
ENSRNOG00000000635	ns	ns	ns	Arid5b	ns-ns-ns
ENSRNOG00000000636	ns	ns	ns	Rtkn2	ns-ns-ns
ENSRNOG00000000638	ns	ns	ns	Zfp365	ns-ns-ns
ENSRNOG00000000639	ns	ns	ns	Ado	ns-ns-ns
ENSRNOG00000000640	ns	ns	ns	Egr2	ns-ns-ns
ENSRNOG00000000641	ns	ns	ns	LOC100363472	ns-ns-ns
ENSRNOG00000000645	ns	ns	ns	Reep3	ns-ns-ns
ENSRNOG00000000648	ns	ns	ns	Jmjd1c	ns-ns-ns
ENSRNOG00000000655	ns	ns	ns	Ptprc	ns-ns-ns
ENSRNOG00000000657	ns	ns	ns	Nek7	ns-ns-ns
ENSRNOG00000000658	ns	ns	ns	Acacb	ns-ns-ns
ENSRNOG00000000661	ns	ns	ns	Hps4	ns-ns-ns
ENSRNOG00000000662	ns	ns	ns	Srrd	ns-ns-ns
ENSRNOG00000000663	ns	ns	ns	Tfip11	ns-ns-ns
ENSRNOG00000000664	ns	ns	ns	Tpst2	ns-ns-ns
ENSRNOG00000000665	ns	ns	ns	Pitpnb	ns-ns-ns
ENSRNOG00000000692	ns	ns	ns	Ung	ns-ns-ns
ENSRNOG00000000693	ns	ns	ns	Svop	ns-ns-ns
ENSRNOG00000000695	ns	ns	ns	Ssh1	ns-ns-ns
ENSRNOG00000000697	ns	ns	ns	Coro1c	ns-ns-ns
ENSRNOG00000000699	ns	ns	ns	Selplg	ns-ns-ns
ENSRNOG00000000700	ns	ns	ns	Tmem119	ns-ns-ns
ENSRNOG00000000701	ns	ns	ns	Iscu	ns-ns-ns
ENSRNOG00000000702	ns	ns	ns	Sart3	ns-ns-ns
ENSRNOG00000000704	ns	ns	ns	Cmklr1	ns-ns-ns
ENSRNOG00000000708	ns	ns	ns	Sgsm1	ns-ns-ns
ENSRNOG00000000713	ns	ns	ns	AABR07033045.1	ns-ns-ns
ENSRNOG00000000715	ns	ns	ns	Pou1f1	ns-ns-ns
ENSRNOG00000000716	ns	ns	ns	Htr1f	ns-ns-ns
ENSRNOG00000000718	ns	ns	ns	Cggbp1	ns-ns-ns
ENSRNOG00000000720	ns	ns	ns	MGC95208	ns-ns-ns
ENSRNOG00000000723	ns	ns	down	RT1-CE5	ns-ns-down
ENSRNOG00000000728	ns	ns	ns	Clic2	ns-ns-ns
ENSRNOG00000000729	ns	ns	ns	Tmlhe	ns-ns-ns
ENSRNOG00000000748	ns	ns	ns	AABR07044273.1	ns-ns-ns
ENSRNOG00000000763	ns	ns	ns	RT1-M3-1	ns-ns-ns
ENSRNOG00000000767	ns	ns	ns	Olfr94-ps1	ns-ns-ns
ENSRNOG00000000768	ns	ns	ns	Ubd	ns-ns-ns
ENSRNOG00000000774	ns	ns	ns	Gabbr1	ns-ns-ns
ENSRNOG00000000775	ns	ns	ns	Mog	ns-ns-ns
ENSRNOG00000000777	ns	ns	ns	RT1-S3	ns-ns-ns
ENSRNOG00000000778	ns	ns	ns	Znrd1as1	ns-ns-ns
ENSRNOG00000000779	ns	ns	ns	Znrd1	ns-ns-ns
ENSRNOG00000000780	ns	ns	ns	Ppp1r11	ns-ns-ns
ENSRNOG00000000781	ns	ns	ns	Rnf39	ns-ns-ns
ENSRNOG00000000782	ns	ns	ns	Trim10	ns-ns-ns
ENSRNOG00000000783	ns	ns	ns	Trim40	ns-ns-ns
ENSRNOG00000000785	ns	ns	ns	Trim39	ns-ns-ns
ENSRNOG00000000786	ns	ns	ns	Rpp21	ns-ns-ns
ENSRNOG00000000787	ns	ns	ns	RT1-T24-2	ns-ns-ns
ENSRNOG00000000795	ns	ns	down	RT1-N3	ns-ns-down
ENSRNOG00000000796	ns	ns	ns	Ranbp2	ns-ns-ns
ENSRNOG00000000798	ns	ns	ns	Gnl1	ns-ns-ns
ENSRNOG00000000799	ns	ns	ns	Abcf1	ns-ns-ns
ENSRNOG00000000800	ns	ns	ns	Man1a1	ns-ns-ns
ENSRNOG00000000801	ns	ns	ns	Msl3l2	ns-ns-ns
ENSRNOG00000000802	ns	ns	ns	Tbc1d32	ns-ns-ns
ENSRNOG00000000804	ns	ns	ns	Mrps18b	ns-ns-ns
ENSRNOG00000000805	ns	ns	ns	Gja1	ns-ns-ns
ENSRNOG00000000808	ns	ns	ns	Hsf2	ns-ns-ns
ENSRNOG00000000809	ns	ns	ns	Atat1	ns-ns-ns
ENSRNOG00000000811	ns	ns	ns	Pkib	ns-ns-ns
ENSRNOG00000000812	ns	ns	ns	RGD1302996	ns-ns-ns
ENSRNOG00000000814	ns	ns	ns	Fabp7	ns-ns-ns
ENSRNOG00000000815	ns	ns	ns	Smpdl3a	ns-ns-ns
ENSRNOG00000000816	ns	ns	ns	Ppp1r18	ns-ns-ns
ENSRNOG00000000818	ns	ns	ns	Nrm	ns-ns-ns
ENSRNOG00000000823	ns	ns	ns	Gcc2	ns-ns-ns
ENSRNOG00000000824	ns	up	ns	Dse	ns-up-ns
ENSRNOG00000000825	ns	ns	ns	Fam26e	ns-ns-ns
ENSRNOG00000000826	ns	ns	ns	Flot1	ns-ns-ns
ENSRNOG00000000827	ns	ns	down	Ier3	ns-ns-down
ENSRNOG00000000831	ns	ns	ns	Gtf2h4	ns-ns-ns
ENSRNOG00000000833	ns	ns	ns	Vars2	ns-ns-ns
ENSRNOG00000000836	ns	ns	ns	Ltb	ns-ns-ns
ENSRNOG00000000838	ns	ns	ns	Lta	ns-ns-ns
ENSRNOG00000000839	ns	ns	ns	Nfkbil1	ns-ns-ns
ENSRNOG00000000840	ns	ns	ns	Atp6v1g2	ns-ns-ns
ENSRNOG00000000841	ns	ns	ns	Ddx39b	ns-ns-ns
ENSRNOG00000000842	ns	ns	ns	Ddah2	ns-ns-ns
ENSRNOG00000000843	ns	ns	ns	Ly6g6c	ns-ns-ns
ENSRNOG00000000844	ns	ns	ns	Ly6g6d	ns-ns-ns
ENSRNOG00000000847	ns	ns	ns	Csnk2b	ns-ns-ns
ENSRNOG00000000848	ns	ns	ns	Gpank1	ns-ns-ns
ENSRNOG00000000850	ns	ns	ns	Apom	ns-ns-ns
ENSRNOG00000000851	ns	ns	ns	Bag6	ns-ns-ns
ENSRNOG00000000852	ns	ns	ns	Prrc2a	ns-ns-ns
ENSRNOG00000000853	ns	ns	ns	Aif1	ns-ns-ns
ENSRNOG00000000854	ns	ns	ns	Ncr3	ns-ns-ns
ENSRNOG00000000855	ns	ns	ns	Lst1	ns-ns-ns
ENSRNOG00000000857	ns	ns	ns	Msh5	ns-ns-ns
ENSRNOG00000000858	ns	ns	ns	Sapcd1	ns-ns-ns
ENSRNOG00000000860	ns	ns	ns	Vwa7	ns-ns-ns
ENSRNOG00000000861	ns	ns	ns	Zic3	ns-ns-ns
ENSRNOG00000000866	ns	ns	ns	Rbmx	ns-ns-ns
ENSRNOG00000000867	ns	ns	ns	Vars	ns-ns-ns
ENSRNOG00000000869	ns	ns	ns	Arhgef6	ns-ns-ns
ENSRNOG00000000875	ns	ns	ns	Fhl1	ns-ns-ns
ENSRNOG00000000878	ns	ns	ns	Slc44a4	ns-ns-ns
ENSRNOG00000000879	ns	ns	ns	Slc9a6	ns-ns-ns
ENSRNOG00000000881	ns	ns	ns	Mmgt1	ns-ns-ns
ENSRNOG00000000885	ns	ns	ns	Auts2	ns-ns-ns
ENSRNOG00000000886	ns	ns	ns	Caln1	ns-ns-ns
ENSRNOG00000000887	ns	ns	ns	AABR07035098.1	ns-ns-ns
ENSRNOG00000000888	ns	ns	ns	Sbds	ns-ns-ns
ENSRNOG00000000891	down	ns	ns	AABR07035107.1	down-ns-ns
ENSRNOG00000000893	ns	ns	ns	Tmem248	ns-ns-ns
ENSRNOG00000000894	ns	ns	ns	Fry	ns-ns-ns
ENSRNOG00000000895	ns	ns	ns	Rabgef1	ns-ns-ns
ENSRNOG00000000897	ns	ns	ns	Rxfp2	ns-ns-ns
ENSRNOG00000000900	ns	ns	ns	Tpst1	ns-ns-ns
ENSRNOG00000000901	ns	ns	ns	Crcp	ns-ns-ns
ENSRNOG00000000902	ns	ns	ns	Hsph1	ns-ns-ns
ENSRNOG00000000903	ns	ns	ns	Asl	ns-ns-ns
ENSRNOG00000000905	ns	ns	ns	Tex26	ns-ns-ns
ENSRNOG00000000906	ns	ns	ns	Medag	ns-ns-ns
ENSRNOG00000000907	ns	up	ns	Alox5ap	ns-up-ns
ENSRNOG00000000909	ns	ns	ns	Uspl1	ns-ns-ns
ENSRNOG00000000913	ns	ns	ns	Gusb	ns-ns-ns
ENSRNOG00000000916	up	ns	ns	Katnal1	up-ns-ns
ENSRNOG00000000917	ns	ns	ns	Nupr1l	ns-ns-ns
ENSRNOG00000000918	ns	ns	ns	Zbed5	ns-ns-ns
ENSRNOG00000000920	ns	ns	ns	Phkg1	ns-ns-ns
ENSRNOG00000000921	ns	ns	ns	Ubl3	ns-ns-ns
ENSRNOG00000000922	ns	ns	ns	Sumf2	ns-ns-ns
ENSRNOG00000000923	ns	ns	ns	Cct6a	ns-ns-ns
ENSRNOG00000000924	ns	ns	ns	Slc7a1	ns-ns-ns
ENSRNOG00000000925	ns	ns	ns	Psph	ns-ns-ns
ENSRNOG00000000926	ns	ns	ns	Mrps17	ns-ns-ns
ENSRNOG00000000931	ns	ns	ns	Sfswap	ns-ns-ns
ENSRNOG00000000934	ns	ns	ns	Piwil1	ns-ns-ns
ENSRNOG00000000936	ns	ns	ns	Stx2	ns-ns-ns
ENSRNOG00000000937	ns	ns	ns	Slc46a3	ns-ns-ns
ENSRNOG00000000938	ns	ns	ns	Ran	ns-ns-ns
ENSRNOG00000000940	ns	ns	ns	Flt1	ns-ns-ns
ENSRNOG00000000942	ns	ns	ns	Pan3	ns-ns-ns
ENSRNOG00000000954	ns	ns	ns	Rpo1-3	ns-ns-ns
ENSRNOG00000000955	ns	ns	ns	Lnx2	ns-ns-ns
ENSRNOG00000000956	ns	ns	ns	Rasl11a	ns-ns-ns
ENSRNOG00000000957	ns	ns	ns	LOC100361103	ns-ns-ns
ENSRNOG00000000958	ns	ns	ns	AABR07055943.1	ns-ns-ns
ENSRNOG00000000961	ns	ns	ns	Glt1d1	ns-ns-ns
ENSRNOG00000000962	ns	ns	ns	Slc15a4	ns-ns-ns
ENSRNOG00000000963	ns	ns	ns	Tmem132c	ns-ns-ns
ENSRNOG00000000964	ns	ns	ns	Frg1l1	ns-ns-ns
ENSRNOG00000000967	ns	ns	ns	Aacs	ns-ns-ns
ENSRNOG00000000968	ns	ns	ns	Rnf6	ns-ns-ns
ENSRNOG00000000973	ns	ns	ns	RGD1563425	ns-ns-ns
ENSRNOG00000000974	ns	ns	ns	Zfp358	ns-ns-ns
ENSRNOG00000000975	ns	ns	ns	Mcoln1	ns-ns-ns
ENSRNOG00000000977	ns	ns	ns	Pnpla6	ns-ns-ns
ENSRNOG00000000979	up	up	ns	Bri3bp	up-up-ns
ENSRNOG00000000981	ns	ns	ns	Scarb1	ns-ns-ns
ENSRNOG00000000983	ns	ns	ns	Zfp394	ns-ns-ns
ENSRNOG00000000985	ns	ns	ns	Cpsf4	ns-ns-ns
ENSRNOG00000000986	ns	ns	ns	Camsap3	ns-ns-ns
ENSRNOG00000000987	ns	ns	ns	Ptcd1	ns-ns-ns
ENSRNOG00000000988	ns	ns	ns	Xab2	ns-ns-ns
ENSRNOG00000000989	ns	ns	ns	Bud31	ns-ns-ns
ENSRNOG00000000990	ns	ns	ns	Pdap1	ns-ns-ns
ENSRNOG00000000991	ns	ns	ns	Arpc1b	ns-ns-ns
ENSRNOG00000000993	ns	ns	ns	Pcp2	ns-ns-ns
ENSRNOG00000000994	ns	ns	ns	Stxbp2	ns-ns-ns
ENSRNOG00000000996	ns	ns	ns	Arpc1a	ns-ns-ns
ENSRNOG00000000999	ns	ns	ns	Smurf1	ns-ns-ns
ENSRNOG00000001003	ns	ns	ns	Trappc5	ns-ns-ns
ENSRNOG00000001004	ns	ns	ns	Ncor2	ns-ns-ns
ENSRNOG00000001005	ns	ns	ns	Fcer2	ns-ns-ns
ENSRNOG00000001006	ns	ns	ns	Nptx2	ns-ns-ns
ENSRNOG00000001007	down	ns	ns	Baiap2l1	down-ns-ns
ENSRNOG00000001009	ns	ns	ns	Bri3	ns-ns-ns
ENSRNOG00000001010	ns	ns	ns	Tecpr1	ns-ns-ns
ENSRNOG00000001011	ns	ns	ns	Fam101a	ns-ns-ns
ENSRNOG00000001027	ns	ns	ns	LOC100363064	ns-ns-ns
ENSRNOG00000001030	ns	ns	ns	Tsc22d1	ns-ns-ns
ENSRNOG00000001031	ns	up	ns	Ocm2	ns-up-ns
ENSRNOG00000001032	ns	ns	ns	Ccz1b	ns-ns-ns
ENSRNOG00000001033	ns	ns	ns	Nufip1	ns-ns-ns
ENSRNOG00000001034	ns	ns	ns	Evi5l	ns-ns-ns
ENSRNOG00000001035	ns	ns	ns	Gtf2h3	ns-ns-ns
ENSRNOG00000001036	ns	up	ns	Rsph10b	ns-up-ns
ENSRNOG00000001037	ns	ns	ns	Gpalpp1	ns-ns-ns
ENSRNOG00000001039	ns	ns	ns	Eif2b1	ns-ns-ns
ENSRNOG00000001040	ns	ns	ns	Pms2	ns-ns-ns
ENSRNOG00000001043	ns	ns	ns	Ddx55	ns-ns-ns
ENSRNOG00000001044	ns	ns	ns	Aimp2	ns-ns-ns
ENSRNOG00000001047	ns	ns	ns	Map2k7	ns-ns-ns
ENSRNOG00000001048	ns	ns	ns	Ankrd61	ns-ns-ns
ENSRNOG00000001049	ns	ns	ns	Tpt1	ns-ns-ns
ENSRNOG00000001050	ns	ns	ns	Eif2ak1	ns-ns-ns
ENSRNOG00000001052	ns	ns	ns	Slc25a30	ns-ns-ns
ENSRNOG00000001053	ns	ns	ns	Tmed2	ns-ns-ns
ENSRNOG00000001055	ns	ns	ns	Rilpl1	ns-ns-ns
ENSRNOG00000001056	ns	ns	ns	Snapc2	ns-ns-ns
ENSRNOG00000001057	ns	ns	ns	Ctxn1	ns-ns-ns
ENSRNOG00000001058	ns	ns	ns	Timm44	ns-ns-ns
ENSRNOG00000001059	ns	ns	ns	Usp42	ns-ns-ns
ENSRNOG00000001060	ns	ns	ns	Snrnp35	ns-ns-ns
ENSRNOG00000001061	ns	ns	ns	Rilpl2	ns-ns-ns
ENSRNOG00000001062	ns	ns	ns	Setd8	ns-ns-ns
ENSRNOG00000001064	ns	ns	ns	Sbno1	ns-ns-ns
ENSRNOG00000001065	ns	ns	ns	Cyth3	ns-ns-ns
ENSRNOG00000001066	ns	ns	ns	Itih2	ns-ns-ns
ENSRNOG00000001068	ns	ns	ns	Rac1	ns-ns-ns
ENSRNOG00000001069	ns	ns	ns	Elavl1	ns-ns-ns
ENSRNOG00000001070	ns	ns	ns	Cdk2ap1	ns-ns-ns
ENSRNOG00000001071	ns	ns	ns	Higd2al1	ns-ns-ns
ENSRNOG00000001072	ns	ns	ns	Cers4	ns-ns-ns
ENSRNOG00000001073	ns	ns	ns	RGD1563482	ns-ns-ns
ENSRNOG00000001074	ns	ns	ns	Mphosph9	ns-ns-ns
ENSRNOG00000001079	ns	ns	ns	Daglb	ns-ns-ns
ENSRNOG00000001080	ns	ns	ns	Arl6ip4	ns-ns-ns
ENSRNOG00000001081	ns	ns	ns	Ogfod2	ns-ns-ns
ENSRNOG00000001082	ns	ns	ns	Abcb9	ns-ns-ns
ENSRNOG00000001083	ns	ns	ns	Kdelr2	ns-ns-ns
ENSRNOG00000001086	ns	ns	ns	Vps37b	ns-ns-ns
ENSRNOG00000001088	ns	ns	ns	Rfc3	ns-ns-ns
ENSRNOG00000001090	ns	ns	ns	Stard13	ns-ns-ns
ENSRNOG00000001091	ns	ns	ns	Hip1r	ns-ns-ns
ENSRNOG00000001092	ns	ns	ns	Kl	ns-ns-ns
ENSRNOG00000001094	ns	ns	ns	Zfp316	ns-ns-ns
ENSRNOG00000001098	ns	ns	ns	Pds5b	ns-ns-ns
ENSRNOG00000001099	ns	ns	ns	Rbak	ns-ns-ns
ENSRNOG00000001101	ns	ns	ns	Rnf216	ns-ns-ns
ENSRNOG00000001103	ns	ns	ns	Sdk1	ns-ns-ns
ENSRNOG00000001104	ns	ns	ns	Foxk1	ns-ns-ns
ENSRNOG00000001106	ns	ns	ns	Denr	ns-ns-ns
ENSRNOG00000001107	ns	ns	ns	Ap5z1	ns-ns-ns
ENSRNOG00000001108	ns	ns	ns	N4bp2l2	ns-ns-ns
ENSRNOG00000001111	ns	ns	ns	Brca2	ns-ns-ns
ENSRNOG00000001113	ns	ns	ns	Mmd2	ns-ns-ns
ENSRNOG00000001114	ns	ns	ns	Wipi2	ns-ns-ns
ENSRNOG00000001115	ns	ns	ns	Slc29a4	ns-ns-ns
ENSRNOG00000001117	ns	ns	ns	Fbxl18	ns-ns-ns
ENSRNOG00000001120	ns	ns	ns	Med13l	ns-ns-ns
ENSRNOG00000001123	ns	ns	ns	RGD1562310	ns-ns-ns
ENSRNOG00000001124	ns	ns	ns	Rnft2	ns-ns-ns
ENSRNOG00000001126	ns	ns	ns	Fbxw8	ns-ns-ns
ENSRNOG00000001128	ns	ns	ns	Tesc	ns-ns-ns
ENSRNOG00000001129	ns	ns	ns	Fbxo21	ns-ns-ns
ENSRNOG00000001130	ns	ns	ns	Nos1	ns-ns-ns
ENSRNOG00000001134	ns	ns	ns	Rfc5	ns-ns-ns
ENSRNOG00000001135	ns	ns	ns	Wsb2	ns-ns-ns
ENSRNOG00000001136	ns	ns	ns	Pebp1	ns-ns-ns
ENSRNOG00000001138	ns	ns	ns	Taok3	ns-ns-ns
ENSRNOG00000001139	ns	ns	ns	Suds3	ns-ns-ns
ENSRNOG00000001141	ns	ns	ns	Srrm4	ns-ns-ns
ENSRNOG00000001142	ns	ns	ns	Prkab1	ns-ns-ns
ENSRNOG00000001143	ns	ns	ns	Cit	ns-ns-ns
ENSRNOG00000001148	ns	ns	ns	Rplp0	ns-ns-ns
ENSRNOG00000001149	ns	ns	ns	Pxn	ns-ns-ns
ENSRNOG00000001151	ns	ns	ns	Sirt4	ns-ns-ns
ENSRNOG00000001152	ns	ns	ns	Glp1r	ns-ns-ns
ENSRNOG00000001153	ns	ns	ns	Pla2g1b	ns-ns-ns
ENSRNOG00000001156	ns	ns	ns	Msi1	ns-ns-ns
ENSRNOG00000001157	ns	ns	ns	Umodl1	ns-ns-ns
ENSRNOG00000001158	ns	ns	ns	Abcg1	ns-ns-ns
ENSRNOG00000001159	ns	ns	ns	Tff3	ns-ns-ns
ENSRNOG00000001160	ns	ns	ns	LOC100910137	ns-ns-ns
ENSRNOG00000001161	ns	ns	ns	Gatc	ns-ns-ns
ENSRNOG00000001163	ns	ns	ns	Srsf9	ns-ns-ns
ENSRNOG00000001165	ns	ns	ns	Tmprss3	ns-ns-ns
ENSRNOG00000001167	ns	ns	up	Ubash3a	ns-ns-up
ENSRNOG00000001169	ns	ns	ns	Slc37a1	ns-ns-ns
ENSRNOG00000001170	ns	ns	ns	Cox6a1	ns-ns-ns
ENSRNOG00000001171	ns	ns	ns	Coq5	ns-ns-ns
ENSRNOG00000001172	ns	ns	ns	Rnf10	ns-ns-ns
ENSRNOG00000001173	ns	ns	ns	Cabp1	ns-ns-ns
ENSRNOG00000001174	ns	ns	ns	Pde9a	ns-ns-ns
ENSRNOG00000001177	ns	ns	ns	Acads	ns-ns-ns
ENSRNOG00000001178	ns	ns	ns	Sppl3	ns-ns-ns
ENSRNOG00000001181	ns	ns	ns	Wdr4	ns-ns-ns
ENSRNOG00000001182	ns	ns	ns	Ndufv3	ns-ns-ns
ENSRNOG00000001183	ns	ns	ns	Hnf1a	ns-ns-ns
ENSRNOG00000001184	ns	ns	ns	Pknox1	ns-ns-ns
ENSRNOG00000001185	ns	ns	ns	RGD1311899	ns-ns-ns
ENSRNOG00000001187	ns	up	ns	Oasl	ns-up-ns
ENSRNOG00000001189	ns	ns	ns	Sik1	ns-ns-ns
ENSRNOG00000001190	ns	ns	ns	Git2	ns-ns-ns
ENSRNOG00000001191	ns	ns	ns	Tchp	ns-ns-ns
ENSRNOG00000001192	ns	ns	ns	Gltp	ns-ns-ns
ENSRNOG00000001193	ns	ns	ns	Hsf2bp	ns-ns-ns
ENSRNOG00000001194	ns	ns	ns	Rrp1b	ns-ns-ns
ENSRNOG00000001198	ns	ns	ns	Fam222a	ns-ns-ns
ENSRNOG00000001199	ns	ns	ns	Pop5	ns-ns-ns
ENSRNOG00000001201	ns	ns	ns	Cstb	ns-ns-ns
ENSRNOG00000001203	ns	ns	ns	Rrp1	ns-ns-ns
ENSRNOG00000001204	ns	ns	ns	Ankrd13a	ns-ns-ns
ENSRNOG00000001205	ns	ns	ns	Agpat3	ns-ns-ns
ENSRNOG00000001210	ns	ns	ns	Pwp2	ns-ns-ns
ENSRNOG00000001211	ns	ns	ns	RGD1303003	ns-ns-ns
ENSRNOG00000001213	ns	ns	ns	Aire	ns-ns-ns
ENSRNOG00000001214	ns	ns	ns	Pfkl	ns-ns-ns
ENSRNOG00000001215	ns	ns	ns	RGD1309594	ns-ns-ns
ENSRNOG00000001216	ns	ns	ns	Trpm2	ns-ns-ns
ENSRNOG00000001217	ns	ns	ns	Lrrc3	ns-ns-ns
ENSRNOG00000001219	ns	ns	ns	Tspear	ns-ns-ns
ENSRNOG00000001222	ns	ns	ns	Ube2g2	ns-ns-ns
ENSRNOG00000001223	ns	ns	ns	Pttg1ip	ns-ns-ns
ENSRNOG00000001224	ns	ns	ns	Itgb2	ns-ns-ns
ENSRNOG00000001225	ns	ns	ns	Fam207a	ns-ns-ns
ENSRNOG00000001226	ns	ns	ns	Rn60_20_0141.1	ns-ns-ns
ENSRNOG00000001227	ns	down	ns	Adarb1	ns-down-ns
ENSRNOG00000001228	ns	ns	ns	Pofut2	ns-ns-ns
ENSRNOG00000001229	ns	ns	ns	Col18a1	ns-ns-ns
ENSRNOG00000001232	ns	ns	ns	Slc19a1	ns-ns-ns
ENSRNOG00000001235	ns	ns	ns	Gna12	ns-ns-ns
ENSRNOG00000001236	ns	ns	ns	Brat1	ns-ns-ns
ENSRNOG00000001237	ns	ns	ns	Cabin1	ns-ns-ns
ENSRNOG00000001238	ns	ns	ns	Rsrc2	ns-ns-ns
ENSRNOG00000001239	ns	ns	ns	Ddt	ns-ns-ns
ENSRNOG00000001241	ns	ns	ns	Iqce	ns-ns-ns
ENSRNOG00000001242	ns	ns	ns	Gstt3	ns-ns-ns
ENSRNOG00000001243	ns	ns	ns	Zcchc8	ns-ns-ns
ENSRNOG00000001245	ns	ns	ns	Pcbp3	ns-ns-ns
ENSRNOG00000001247	ns	ns	ns	Clip1	ns-ns-ns
ENSRNOG00000001249	down	down	ns	Col6a1	down-down-ns
ENSRNOG00000001250	ns	ns	ns	Lfng	ns-ns-ns
ENSRNOG00000001251	ns	ns	ns	Grifin	ns-ns-ns
ENSRNOG00000001252	ns	up	ns	Chst12	ns-up-ns
ENSRNOG00000001253	ns	ns	ns	Eif3b	ns-ns-ns
ENSRNOG00000001254	ns	ns	ns	Col6a2	ns-ns-ns
ENSRNOG00000001255	ns	ns	ns	Mlxip	ns-ns-ns
ENSRNOG00000001256	ns	ns	ns	Atxn2	ns-ns-ns
ENSRNOG00000001258	ns	ns	ns	Snx8	ns-ns-ns
ENSRNOG00000001259	ns	ns	ns	Cux2	ns-ns-ns
ENSRNOG00000001260	ns	ns	ns	Nudt1	ns-ns-ns
ENSRNOG00000001261	ns	ns	ns	Ftcd	ns-ns-ns
ENSRNOG00000001265	ns	ns	ns	Mad1l1	ns-ns-ns
ENSRNOG00000001269	ns	ns	ns	Ppp1cc	ns-ns-ns
ENSRNOG00000001270	ns	ns	ns	Hvcn1	ns-ns-ns
ENSRNOG00000001271	ns	ns	ns	Card6	ns-ns-ns
ENSRNOG00000001272	ns	ns	ns	Mcm3ap	ns-ns-ns
ENSRNOG00000001273	ns	ns	ns	Psmg3	ns-ns-ns
ENSRNOG00000001274	ns	ns	ns	Vps29	ns-ns-ns
ENSRNOG00000001276	ns	ns	ns	Pcnt	ns-ns-ns
ENSRNOG00000001277	ns	ns	ns	Mafk	ns-ns-ns
ENSRNOG00000001278	ns	ns	ns	Gpn3	ns-ns-ns
ENSRNOG00000001283	ns	ns	ns	Anapc7	ns-ns-ns
ENSRNOG00000001285	ns	ns	ns	Atp2a2	ns-ns-ns
ENSRNOG00000001287	ns	ns	ns	Gper1	ns-ns-ns
ENSRNOG00000001288	ns	ns	ns	Gpr146	ns-ns-ns
ENSRNOG00000001289	ns	ns	ns	LOC498154	ns-ns-ns
ENSRNOG00000001293	ns	ns	ns	Get4	ns-ns-ns
ENSRNOG00000001294	ns	ns	ns	Ift81	ns-ns-ns
ENSRNOG00000001295	ns	ns	ns	S100b	ns-ns-ns
ENSRNOG00000001296	ns	ns	ns	P2rx7	ns-ns-ns
ENSRNOG00000001297	ns	ns	ns	Prmt2	ns-ns-ns
ENSRNOG00000001299	ns	ns	ns	Sun1	ns-ns-ns
ENSRNOG00000001300	ns	ns	ns	P2rx4	ns-ns-ns
ENSRNOG00000001302	ns	ns	ns	Adora2a	ns-ns-ns
ENSRNOG00000001303	ns	ns	ns	Specc1l	ns-ns-ns
ENSRNOG00000001304	ns	ns	up	Bcr	ns-ns-up
ENSRNOG00000001309	ns	ns	ns	Camkk2	ns-ns-ns
ENSRNOG00000001311	ns	ns	ns	Rab36	ns-ns-ns
ENSRNOG00000001312	ns	ns	ns	Pdgfa	ns-ns-ns
ENSRNOG00000001313	ns	ns	ns	Gnaz	ns-ns-ns
ENSRNOG00000001314	ns	ns	ns	Fam20c	ns-ns-ns
ENSRNOG00000001315	ns	ns	ns	Rtdr1	ns-ns-ns
ENSRNOG00000001316	ns	ns	ns	Anapc5	ns-ns-ns
ENSRNOG00000001317	ns	ns	ns	Zfp68	ns-ns-ns
ENSRNOG00000001323	ns	ns	ns	Zfp157	ns-ns-ns
ENSRNOG00000001324	ns	up	ns	Asmt	ns-up-ns
ENSRNOG00000001325	ns	ns	ns	Il3ra	ns-ns-ns
ENSRNOG00000001329	ns	ns	ns	Gjc3	ns-ns-ns
ENSRNOG00000001331	ns	ns	ns	Rnf34	ns-ns-ns
ENSRNOG00000001333	ns	ns	ns	Azgp1	ns-ns-ns
ENSRNOG00000001335	ns	ns	ns	Zkscan1	ns-ns-ns
ENSRNOG00000001336	ns	ns	ns	Orai1	ns-ns-ns
ENSRNOG00000001337	ns	ns	ns	Setd1b	ns-ns-ns
ENSRNOG00000001338	ns	ns	ns	Hpd	ns-ns-ns
ENSRNOG00000001339	ns	ns	ns	Psmd9	ns-ns-ns
ENSRNOG00000001341	ns	ns	ns	Zfp113	ns-ns-ns
ENSRNOG00000001342	ns	ns	ns	Wdr66	ns-ns-ns
ENSRNOG00000001344	ns	ns	ns	Aldh2	ns-ns-ns
ENSRNOG00000001345	ns	ns	ns	Mapkapk5	ns-ns-ns
ENSRNOG00000001346	ns	ns	ns	Cops6	ns-ns-ns
ENSRNOG00000001347	ns	ns	ns	AABR07036374.1	ns-ns-ns
ENSRNOG00000001348	ns	ns	ns	Erp29	ns-ns-ns
ENSRNOG00000001349	ns	ns	ns	Mcm7	ns-ns-ns
ENSRNOG00000001350	ns	ns	ns	Naa25	ns-ns-ns
ENSRNOG00000001351	ns	ns	ns	Trafd1	ns-ns-ns
ENSRNOG00000001352	ns	ns	ns	Hectd4	ns-ns-ns
ENSRNOG00000001353	ns	ns	ns	Ap4m1	ns-ns-ns
ENSRNOG00000001355	ns	ns	ns	Taf6	ns-ns-ns
ENSRNOG00000001357	ns	ns	ns	Mblac1	ns-ns-ns
ENSRNOG00000001360	ns	ns	ns	Stag3	ns-ns-ns
ENSRNOG00000001367	up	ns	ns	Gpc2	up-ns-ns
ENSRNOG00000001368	ns	ns	ns	Rph3a	ns-ns-ns
ENSRNOG00000001369	ns	ns	ns	Oas1a	ns-ns-ns
ENSRNOG00000001374	ns	ns	ns	Rasal1	ns-ns-ns
ENSRNOG00000001375	ns	ns	ns	Gal3st4	ns-ns-ns
ENSRNOG00000001376	ns	ns	ns	Mettl7a	ns-ns-ns
ENSRNOG00000001377	ns	ns	ns	Ddx54	ns-ns-ns
ENSRNOG00000001378	ns	ns	ns	Iqcd	ns-ns-ns
ENSRNOG00000001379	ns	ns	ns	Cyp3a9	ns-ns-ns
ENSRNOG00000001383	ns	ns	ns	Slc8b1	ns-ns-ns
ENSRNOG00000001385	ns	ns	ns	Plbd2	ns-ns-ns
ENSRNOG00000001387	ns	ns	ns	LOC100910540	ns-ns-ns
ENSRNOG00000001388	ns	ns	ns	Sds	ns-ns-ns
ENSRNOG00000001389	ns	ns	ns	Irs3	ns-ns-ns
ENSRNOG00000001391	ns	ns	ns	Sdsl	ns-ns-ns
ENSRNOG00000001396	ns	ns	ns	Mospd3	ns-ns-ns
ENSRNOG00000001397	ns	ns	ns	Rbm19	ns-ns-ns
ENSRNOG00000001402	ns	ns	ns	Lrch4	ns-ns-ns
ENSRNOG00000001404	ns	ns	ns	Agfg2	ns-ns-ns
ENSRNOG00000001407	ns	ns	ns	Tfr2	ns-ns-ns
ENSRNOG00000001408	ns	ns	ns	Actl6b	ns-ns-ns
ENSRNOG00000001409	ns	ns	ns	Gnb2	ns-ns-ns
ENSRNOG00000001410	ns	ns	ns	Gigyf1	ns-ns-ns
ENSRNOG00000001412	ns	ns	ns	Epo	ns-ns-ns
ENSRNOG00000001414	ns	ns	ns	Serpine1	ns-ns-ns
ENSRNOG00000001415	ns	ns	ns	Ap1s1	ns-ns-ns
ENSRNOG00000001416	ns	ns	ns	LOC100909521	ns-ns-ns
ENSRNOG00000001417	ns	ns	ns	Plod3	ns-ns-ns
ENSRNOG00000001418	ns	ns	ns	Znhit1	ns-ns-ns
ENSRNOG00000001419	ns	ns	ns	Cldn15	ns-ns-ns
ENSRNOG00000001420	ns	ns	ns	Fis1	ns-ns-ns
ENSRNOG00000001422	ns	ns	ns	Col26a1	ns-ns-ns
ENSRNOG00000001424	ns	ns	ns	Cux1	ns-ns-ns
ENSRNOG00000001425	up	up	ns	Sh2b2	up-up-ns
ENSRNOG00000001426	ns	ns	ns	Prkrip1	ns-ns-ns
ENSRNOG00000001427	ns	ns	ns	Orai2	ns-ns-ns
ENSRNOG00000001428	ns	ns	ns	Alkbh4	ns-ns-ns
ENSRNOG00000001429	ns	ns	ns	Lrwd1	ns-ns-ns
ENSRNOG00000001430	ns	ns	ns	Polr2j	ns-ns-ns
ENSRNOG00000001431	ns	ns	ns	Rasa4	ns-ns-ns
ENSRNOG00000001432	ns	ns	ns	Dtx2	ns-ns-ns
ENSRNOG00000001434	ns	ns	ns	Zp3	ns-ns-ns
ENSRNOG00000001435	ns	ns	ns	Ssc4d	ns-ns-ns
ENSRNOG00000001436	ns	ns	ns	Ywhag	ns-ns-ns
ENSRNOG00000001439	ns	ns	ns	RGD1307391	ns-ns-ns
ENSRNOG00000001440	ns	ns	ns	Mdh2	ns-ns-ns
ENSRNOG00000001441	ns	ns	ns	Tmem120a	ns-ns-ns
ENSRNOG00000001442	ns	ns	ns	Por	ns-ns-ns
ENSRNOG00000001443	ns	ns	ns	Rhbdd2	ns-ns-ns
ENSRNOG00000001448	ns	ns	ns	Hip1	ns-ns-ns
ENSRNOG00000001449	ns	ns	ns	Pom121	ns-ns-ns
ENSRNOG00000001450	ns	ns	ns	Nsun5	ns-ns-ns
ENSRNOG00000001451	ns	ns	ns	Fkbp6	ns-ns-ns
ENSRNOG00000001452	ns	ns	ns	Fzd9	ns-ns-ns
ENSRNOG00000001453	ns	ns	ns	Baz1b	ns-ns-ns
ENSRNOG00000001454	ns	ns	ns	Eif4h	ns-ns-ns
ENSRNOG00000001455	ns	ns	ns	Kif13a	ns-ns-ns
ENSRNOG00000001456	ns	ns	ns	Nup153	ns-ns-ns
ENSRNOG00000001457	ns	ns	ns	Rfc2	ns-ns-ns
ENSRNOG00000001465	ns	ns	ns	Ids	ns-ns-ns
ENSRNOG00000001469	ns	ns	ns	Eln	ns-ns-ns
ENSRNOG00000001470	ns	ns	ns	Limk1	ns-ns-ns
ENSRNOG00000001474	ns	ns	ns	Wbscr28	ns-ns-ns
ENSRNOG00000001476	ns	ns	ns	Cldn4	ns-ns-ns
ENSRNOG00000001478	ns	ns	ns	Gtf2ird1	ns-ns-ns
ENSRNOG00000001479	ns	ns	ns	Gtf2i	ns-ns-ns
ENSRNOG00000001480	ns	ns	ns	Ncf1	ns-ns-ns
ENSRNOG00000001482	ns	ns	ns	Gtf2ird2	ns-ns-ns
ENSRNOG00000001483	ns	ns	ns	Wbscr16	ns-ns-ns
ENSRNOG00000001484	ns	ns	ns	Gatsl2	ns-ns-ns
ENSRNOG00000001488	ns	ns	ns	Psmb1	ns-ns-ns
ENSRNOG00000001489	ns	ns	ns	Tbp	ns-ns-ns
ENSRNOG00000001490	ns	ns	ns	Pdcd2	ns-ns-ns
ENSRNOG00000001492	ns	ns	ns	Slc8a2	ns-ns-ns
ENSRNOG00000001493	ns	ns	ns	Kptn	ns-ns-ns
ENSRNOG00000001494	ns	ns	ns	Napa	ns-ns-ns
ENSRNOG00000001499	ns	ns	ns	Mia	ns-ns-ns
ENSRNOG00000001500	ns	ns	ns	Rab4b	ns-ns-ns
ENSRNOG00000001501	ns	ns	ns	Snrpa	ns-ns-ns
ENSRNOG00000001506	ns	ns	ns	Tmem35	ns-ns-ns
ENSRNOG00000001514	ns	ns	ns	Cdca7	ns-ns-ns
ENSRNOG00000001515	ns	ns	ns	Zak	ns-ns-ns
ENSRNOG00000001516	ns	ns	ns	Rapgef4	ns-ns-ns
ENSRNOG00000001517	ns	ns	ns	Pdk1	ns-ns-ns
ENSRNOG00000001518	ns	ns	ns	Itga6	ns-ns-ns
ENSRNOG00000001519	ns	ns	ns	Dlx2	ns-ns-ns
ENSRNOG00000001520	ns	ns	ns	Dlx1	ns-ns-ns
ENSRNOG00000001524	ns	ns	ns	Hat1	ns-ns-ns
ENSRNOG00000001525	ns	ns	ns	Igsf11	ns-ns-ns
ENSRNOG00000001527	ns	ns	ns	Cd80	ns-ns-ns
ENSRNOG00000001528	ns	ns	ns	Gap43	ns-ns-ns
ENSRNOG00000001531	ns	ns	ns	Chac2	ns-ns-ns
ENSRNOG00000001544	ns	ns	ns	Cyyr1	ns-ns-ns
ENSRNOG00000001547	ns	ns	ns	Agps	ns-ns-ns
ENSRNOG00000001548	ns	ns	ns	Nfe2l2	ns-ns-ns
ENSRNOG00000001551	ns	ns	ns	Atp5j	ns-ns-ns
ENSRNOG00000001554	ns	ns	ns	RGD1563888	ns-ns-ns
ENSRNOG00000001555	ns	ns	ns	Btg3	ns-ns-ns
ENSRNOG00000001557	ns	ns	ns	Cxadr	ns-ns-ns
ENSRNOG00000001559	ns	ns	ns	Mtx2	ns-ns-ns
ENSRNOG00000001572	ns	ns	ns	Hoxd1	ns-ns-ns
ENSRNOG00000001573	ns	ns	ns	Usp25	ns-ns-ns
ENSRNOG00000001575	ns	ns	ns	Grik1	ns-ns-ns
ENSRNOG00000001582	ns	ns	ns	Bach1	ns-ns-ns
ENSRNOG00000001584	ns	ns	ns	Map3k7cl	ns-ns-ns
ENSRNOG00000001585	ns	ns	ns	Nrip1	ns-ns-ns
ENSRNOG00000001592	ns	ns	ns	Cct8	ns-ns-ns
ENSRNOG00000001593	ns	ns	ns	Lnp	ns-ns-ns
ENSRNOG00000001596	ns	ns	ns	Atp5g3	ns-ns-ns
ENSRNOG00000001597	ns	ns	ns	Atf2	ns-ns-ns
ENSRNOG00000001598	ns	ns	ns	Usp16	ns-ns-ns
ENSRNOG00000001599	ns	ns	ns	Rwdd2b	ns-ns-ns
ENSRNOG00000001602	ns	ns	ns	Ltn1	ns-ns-ns
ENSRNOG00000001603	ns	ns	ns	N6amt1	ns-ns-ns
ENSRNOG00000001607	ns	ns	ns	Adamts1	ns-ns-ns
ENSRNOG00000001608	ns	ns	ns	Nxpe3	ns-ns-ns
ENSRNOG00000001609	ns	ns	ns	Cep97	ns-ns-ns
ENSRNOG00000001611	ns	ns	ns	Rpl24	ns-ns-ns
ENSRNOG00000001613	ns	ns	ns	Zbtb11	ns-ns-ns
ENSRNOG00000001616	ns	ns	ns	Senp7	ns-ns-ns
ENSRNOG00000001618	ns	ns	ns	Ripk4	ns-ns-ns
ENSRNOG00000001620	ns	ns	ns	Prdm15	ns-ns-ns
ENSRNOG00000001621	ns	ns	ns	C2cd2	ns-ns-ns
ENSRNOG00000001622	ns	ns	ns	Impg2	ns-ns-ns
ENSRNOG00000001623	ns	ns	ns	Zfp295	ns-ns-ns
ENSRNOG00000001627	ns	ns	ns	Abi3bp	ns-ns-ns
ENSRNOG00000001628	ns	ns	ns	Pcp4	ns-ns-ns
ENSRNOG00000001629	ns	ns	ns	Wrb	ns-ns-ns
ENSRNOG00000001632	ns	ns	ns	Brwd1	ns-ns-ns
ENSRNOG00000001633	ns	ns	ns	Tfg	ns-ns-ns
ENSRNOG00000001640	ns	ns	ns	Tomm70a	ns-ns-ns
ENSRNOG00000001642	ns	ns	ns	Tbc1d23	ns-ns-ns
ENSRNOG00000001643	ns	ns	ns	Psmg1	ns-ns-ns
ENSRNOG00000001644	ns	ns	ns	Tmem30c	ns-ns-ns
ENSRNOG00000001645	ns	ns	ns	Filip1l	ns-ns-ns
ENSRNOG00000001647	ns	ns	ns	Ets2	ns-ns-ns
ENSRNOG00000001652	ns	ns	ns	Erg	ns-ns-ns
ENSRNOG00000001653	ns	ns	ns	St3gal6	ns-ns-ns
ENSRNOG00000001654	ns	ns	ns	Cpox	ns-ns-ns
ENSRNOG00000001657	ns	ns	ns	Cldnd1	ns-ns-ns
ENSRNOG00000001658	ns	ns	ns	Kcnj6	ns-ns-ns
ENSRNOG00000001662	ns	ns	ns	Dyrk1a	ns-ns-ns
ENSRNOG00000001680	ns	ns	ns	Mina	ns-ns-ns
ENSRNOG00000001681	ns	ns	ns	Dscr3	ns-ns-ns
ENSRNOG00000001682	ns	ns	ns	Ttc3	ns-ns-ns
ENSRNOG00000001684	ns	ns	ns	Ripply3	ns-ns-ns
ENSRNOG00000001686	ns	ns	ns	Hlcs	ns-ns-ns
ENSRNOG00000001687	ns	ns	ns	Crybg3	ns-ns-ns
ENSRNOG00000001689	ns	ns	ns	Arl6	ns-ns-ns
ENSRNOG00000001692	ns	ns	ns	Chaf1b	ns-ns-ns
ENSRNOG00000001699	ns	ns	ns	Setd4	ns-ns-ns
ENSRNOG00000001700	ns	ns	ns	Dfnb31	ns-ns-ns
ENSRNOG00000001701	ns	ns	ns	Cbr3	ns-ns-ns
ENSRNOG00000001704	ns	down	ns	Runx1	ns-down-ns
ENSRNOG00000001706	ns	ns	ns	Kalrn	ns-ns-ns
ENSRNOG00000001707	ns	ns	ns	Vwa5b2	ns-ns-ns
ENSRNOG00000001708	ns	ns	ns	Dvl3	ns-ns-ns
ENSRNOG00000001709	ns	ns	ns	Ap2m1	ns-ns-ns
ENSRNOG00000001710	ns	ns	ns	Abcf3	ns-ns-ns
ENSRNOG00000001711	ns	ns	ns	Hrasls	ns-ns-ns
ENSRNOG00000001712	ns	ns	ns	Alg3	ns-ns-ns
ENSRNOG00000001713	ns	ns	ns	AABR07034532.1	ns-ns-ns
ENSRNOG00000001714	ns	ns	ns	Atp13a4	ns-ns-ns
ENSRNOG00000001715	ns	ns	ns	Ece2	ns-ns-ns
ENSRNOG00000001717	ns	ns	ns	Opa1	ns-ns-ns
ENSRNOG00000001719	ns	ns	ns	Psmd2	ns-ns-ns
ENSRNOG00000001720	ns	ns	ns	Hes1	ns-ns-ns
ENSRNOG00000001724	ns	ns	ns	Atp13a3	ns-ns-ns
ENSRNOG00000001726	ns	ns	ns	Tmem44	ns-ns-ns
ENSRNOG00000001727	ns	ns	ns	Lsg1	ns-ns-ns
ENSRNOG00000001728	ns	ns	ns	Fam43a	ns-ns-ns
ENSRNOG00000001729	ns	ns	ns	Xxylt1	ns-ns-ns
ENSRNOG00000001730	ns	ns	ns	Acap2	ns-ns-ns
ENSRNOG00000001733	ns	ns	ns	Ppp1r2	ns-ns-ns
ENSRNOG00000001736	ns	ns	ns	Bdh1	ns-ns-ns
ENSRNOG00000001738	ns	ns	ns	Eif4g1	ns-ns-ns
ENSRNOG00000001739	ns	ns	ns	Mfi2	ns-ns-ns
ENSRNOG00000001746	down	down	down	Ncbp2	down-down-down
ENSRNOG00000001747	ns	ns	ns	Pak2	ns-ns-ns
ENSRNOG00000001750	ns	ns	ns	Chrd	ns-ns-ns
ENSRNOG00000001752	ns	ns	ns	Nrros	ns-ns-ns
ENSRNOG00000001754	ns	ns	ns	Wdr53	ns-ns-ns
ENSRNOG00000001757	ns	ns	ns	Tm4sf19	ns-ns-ns
ENSRNOG00000001758	ns	ns	ns	Tctex1d2	ns-ns-ns
ENSRNOG00000001762	ns	ns	ns	Pcyt1a	ns-ns-ns
ENSRNOG00000001764	ns	ns	ns	Vps8	ns-ns-ns
ENSRNOG00000001765	ns	ns	ns	Slc51a	ns-ns-ns
ENSRNOG00000001766	ns	ns	ns	Tfrc	ns-ns-ns
ENSRNOG00000001767	ns	ns	ns	RGD1562339	ns-ns-ns
ENSRNOG00000001769	ns	ns	ns	Tnk2	ns-ns-ns
ENSRNOG00000001770	ns	ns	ns	Ehhadh	ns-ns-ns
ENSRNOG00000001773	ns	ns	ns	Senp2	ns-ns-ns
ENSRNOG00000001774	ns	ns	ns	Lrch3	ns-ns-ns
ENSRNOG00000001781	ns	ns	ns	Lmln	ns-ns-ns
ENSRNOG00000001782	ns	ns	ns	Osbpl11	ns-ns-ns
ENSRNOG00000001783	ns	ns	ns	Tra2b	ns-ns-ns
ENSRNOG00000001785	ns	ns	ns	Etv5	ns-ns-ns
ENSRNOG00000001786	ns	ns	ns	Snx4	ns-ns-ns
ENSRNOG00000001789	ns	ns	ns	Zfp148	ns-ns-ns
ENSRNOG00000001792	ns	ns	ns	Slc12a8	ns-ns-ns
ENSRNOG00000001793	ns	ns	ns	Heg1	ns-ns-ns
ENSRNOG00000001795	ns	ns	ns	Itgb5	ns-ns-ns
ENSRNOG00000001796	ns	ns	ns	Dgkg	ns-ns-ns
ENSRNOG00000001797	ns	ns	ns	Umps	ns-ns-ns
ENSRNOG00000001803	ns	ns	ns	Dnajb11	ns-ns-ns
ENSRNOG00000001804	ns	ns	ns	AABR07062513.1	ns-ns-ns
ENSRNOG00000001806	ns	ns	ns	Fetub	ns-ns-ns
ENSRNOG00000001807	ns	ns	ns	Sspn	ns-ns-ns
ENSRNOG00000001808	ns	ns	ns	Asun	ns-ns-ns
ENSRNOG00000001811	ns	ns	ns	Fgfr1op2	ns-ns-ns
ENSRNOG00000001813	ns	ns	ns	Dnm1l	ns-ns-ns
ENSRNOG00000001815	ns	ns	ns	Eif4a2	ns-ns-ns
ENSRNOG00000001816	ns	ns	ns	Rfc4	ns-ns-ns
ENSRNOG00000001817	ns	ns	ns	Tm7sf3	ns-ns-ns
ENSRNOG00000001820	ns	ns	ns	Med21	ns-ns-ns
ENSRNOG00000001823	ns	ns	ns	St6gal1	ns-ns-ns
ENSRNOG00000001825	ns	up	ns	Pkp2	ns-up-ns
ENSRNOG00000001827	ns	up	ns	Masp1	ns-up-ns
ENSRNOG00000001828	ns	ns	ns	Stk38l	ns-ns-ns
ENSRNOG00000001829	ns	ns	ns	Ube2v2	ns-ns-ns
ENSRNOG00000001830	ns	ns	ns	Arntl2	ns-ns-ns
ENSRNOG00000001833	ns	ns	ns	Mcm4	ns-ns-ns
ENSRNOG00000001834	ns	ns	ns	Mzt2b	ns-ns-ns
ENSRNOG00000001837	ns	ns	ns	Sst	ns-ns-ns
ENSRNOG00000001840	ns	ns	ns	Rep15	ns-ns-ns
ENSRNOG00000001842	ns	ns	ns	Mrps35	ns-ns-ns
ENSRNOG00000001843	ns	ns	ns	Bcl6	ns-ns-ns
ENSRNOG00000001844	ns	ns	ns	Klhl42	ns-ns-ns
ENSRNOG00000001845	ns	ns	ns	Top3b	ns-ns-ns
ENSRNOG00000001847	ns	ns	ns	Ccdc91	ns-ns-ns
ENSRNOG00000001849	ns	ns	ns	Mapk1	ns-ns-ns
ENSRNOG00000001851	ns	ns	ns	Far2	ns-ns-ns
ENSRNOG00000001852	ns	ns	ns	Ergic2	ns-ns-ns
ENSRNOG00000001854	ns	ns	up	Tmtc1	ns-ns-up
ENSRNOG00000001858	ns	ns	ns	Ypel1	ns-ns-ns
ENSRNOG00000001859	ns	ns	ns	Sdf2l1	ns-ns-ns
ENSRNOG00000001860	ns	ns	ns	Ccdc116	ns-ns-ns
ENSRNOG00000001861	ns	ns	ns	Ydjc	ns-ns-ns
ENSRNOG00000001862	ns	ns	ns	Ube2l3	ns-ns-ns
ENSRNOG00000001864	ns	ns	ns	Tmem191c	ns-ns-ns
ENSRNOG00000001865	ns	ns	ns	Serpind1	ns-ns-ns
ENSRNOG00000001867	ns	ns	ns	Snap29	ns-ns-ns
ENSRNOG00000001868	ns	ns	ns	LOC100911248	ns-ns-ns
ENSRNOG00000001869	ns	ns	ns	Rab44	ns-ns-ns
ENSRNOG00000001870	ns	ns	ns	Lztr1	ns-ns-ns
ENSRNOG00000001872	ns	ns	ns	Lrrc74b	ns-ns-ns
ENSRNOG00000001873	ns	ns	ns	P2rx6	ns-ns-ns
ENSRNOG00000001874	ns	ns	ns	Slc7a4	ns-ns-ns
ENSRNOG00000001875	ns	ns	ns	Smpd4	ns-ns-ns
ENSRNOG00000001876	ns	ns	ns	Ccdc74a	ns-ns-ns
ENSRNOG00000001877	ns	ns	ns	Med15	ns-ns-ns
ENSRNOG00000001878	ns	ns	ns	Klhl22	ns-ns-ns
ENSRNOG00000001880	ns	ns	ns	Dgcr6	ns-ns-ns
ENSRNOG00000001884	ns	ns	ns	RGD1565297	ns-ns-ns
ENSRNOG00000001885	ns	ns	ns	Trmt2a	ns-ns-ns
ENSRNOG00000001886	ns	ns	ns	Dgcr8	ns-ns-ns
ENSRNOG00000001888	ns	ns	ns	Arvcf	ns-ns-ns
ENSRNOG00000001889	ns	ns	ns	Comt	ns-ns-ns
ENSRNOG00000001890	ns	ns	ns	Txnrd2	ns-ns-ns
ENSRNOG00000001891	ns	ns	ns	Gnb1l	ns-ns-ns
ENSRNOG00000001892	ns	ns	ns	Tbx1	ns-ns-ns
ENSRNOG00000001893	ns	ns	ns	AABR07034742.1	ns-ns-ns
ENSRNOG00000001908	ns	ns	ns	Klhl6	ns-ns-ns
ENSRNOG00000001911	ns	ns	ns	Map6d1	ns-ns-ns
ENSRNOG00000001912	ns	ns	ns	Tecrl	ns-ns-ns
ENSRNOG00000001915	ns	ns	ns	Chodl	ns-ns-ns
ENSRNOG00000001923	ns	ns	ns	Tprg1	ns-ns-ns
ENSRNOG00000001924	ns	ns	ns	Tp63	ns-ns-ns
ENSRNOG00000001926	ns	ns	ns	Cldn1	ns-ns-ns
ENSRNOG00000001928	ns	ns	ns	Il1rap	ns-ns-ns
ENSRNOG00000001930	ns	ns	ns	Ccdc50	ns-ns-ns
ENSRNOG00000001931	ns	ns	ns	Fgf12	ns-ns-ns
ENSRNOG00000001942	ns	ns	ns	Vcsa1	ns-ns-ns
ENSRNOG00000001953	ns	ns	ns	Bace2	ns-ns-ns
ENSRNOG00000001956	ns	ns	ns	Dzip3	ns-ns-ns
ENSRNOG00000001958	ns	ns	ns	Ift57	ns-ns-ns
ENSRNOG00000001959	ns	ns	ns	Mx1	ns-ns-ns
ENSRNOG00000001960	ns	ns	ns	Sult1d1	ns-ns-ns
ENSRNOG00000001962	ns	ns	ns	Fam3b	ns-ns-ns
ENSRNOG00000001963	ns	ns	ns	Mx2	ns-ns-ns
ENSRNOG00000001964	ns	ns	ns	Cd47	ns-ns-ns
ENSRNOG00000001971	ns	ns	ns	Bbx	ns-ns-ns
ENSRNOG00000001976	ns	ns	ns	Tmprss2	ns-ns-ns
ENSRNOG00000001979	ns	ns	ns	Rcan1	ns-ns-ns
ENSRNOG00000001982	ns	ns	ns	Cblb	ns-ns-ns
ENSRNOG00000001989	ns	ns	ns	Alcam	ns-ns-ns
ENSRNOG00000001990	ns	ns	ns	Ugt2b17	ns-ns-ns
ENSRNOG00000001991	ns	ns	ns	Atp5o	ns-ns-ns
ENSRNOG00000001992	ns	ns	ns	Atp6v1a	ns-ns-ns
ENSRNOG00000001996	ns	ns	ns	Ythdc1	ns-ns-ns
ENSRNOG00000002001	ns	ns	ns	Itsn1	ns-ns-ns
ENSRNOG00000002004	ns	ns	ns	Prdm8	ns-ns-ns
ENSRNOG00000002005	ns	ns	ns	Tmprss11f	ns-ns-ns
ENSRNOG00000002011	ns	ns	ns	Gnrhr	ns-ns-ns
ENSRNOG00000002012	ns	ns	ns	Donson	ns-ns-ns
ENSRNOG00000002013	ns	ns	ns	Sidt1	ns-ns-ns
ENSRNOG00000002014	ns	ns	ns	Stap1	ns-ns-ns
ENSRNOG00000002021	ns	ns	ns	Son	ns-ns-ns
ENSRNOG00000002024	ns	ns	ns	Epha5	ns-ns-ns
ENSRNOG00000002026	ns	ns	ns	Dnajc28	ns-ns-ns
ENSRNOG00000002028	ns	ns	ns	Tmem50b	ns-ns-ns
ENSRNOG00000002031	ns	ns	ns	Naa11	ns-ns-ns
ENSRNOG00000002032	ns	ns	ns	Ifngr2	ns-ns-ns
ENSRNOG00000002035	ns	ns	ns	Paqr3	ns-ns-ns
ENSRNOG00000002036	ns	ns	ns	Paxbp1	ns-ns-ns
ENSRNOG00000002039	ns	ns	ns	Evi5	ns-ns-ns
ENSRNOG00000002040	ns	ns	ns	Bmp2k	ns-ns-ns
ENSRNOG00000002041	ns	ns	ns	Boc	ns-ns-ns
ENSRNOG00000002044	ns	ns	ns	Gtpbp8	ns-ns-ns
ENSRNOG00000002045	ns	ns	ns	Anxa3	ns-ns-ns
ENSRNOG00000002046	ns	ns	ns	Cd200r1l	ns-ns-ns
ENSRNOG00000002050	ns	ns	ns	Igfbp7	ns-ns-ns
ENSRNOG00000002051	ns	ns	ns	Synj1	ns-ns-ns
ENSRNOG00000002052	ns	ns	ns	Ccdc80	ns-ns-ns
ENSRNOG00000002053	ns	ns	ns	Fras1	ns-ns-ns
ENSRNOG00000002054	ns	ns	ns	Glmn	ns-ns-ns
ENSRNOG00000002055	ns	ns	ns	Noa1	ns-ns-ns
ENSRNOG00000002057	ns	ns	ns	Slc10a6	ns-ns-ns
ENSRNOG00000002061	ns	ns	ns	Ptpn13	ns-ns-ns
ENSRNOG00000002069	ns	ns	ns	Slc35a5	ns-ns-ns
ENSRNOG00000002070	ns	ns	ns	Mrpl1	ns-ns-ns
ENSRNOG00000002072	ns	ns	ns	Eva1c	ns-ns-ns
ENSRNOG00000002073	ns	ns	ns	Brdt	ns-ns-ns
ENSRNOG00000002074	ns	ns	ns	Rest	ns-ns-ns
ENSRNOG00000002075	ns	ns	ns	Cnot6l	ns-ns-ns
ENSRNOG00000002079	ns	ns	ns	Mapk10	ns-ns-ns
ENSRNOG00000002080	ns	ns	ns	Urb1	ns-ns-ns
ENSRNOG00000002085	ns	ns	ns	Thegl	ns-ns-ns
ENSRNOG00000002089	ns	ns	ns	Ccng2	ns-ns-ns
ENSRNOG00000002091	ns	ns	ns	Gtf3c3	ns-ns-ns
ENSRNOG00000002092	ns	ns	ns	Hunk	ns-ns-ns
ENSRNOG00000002093	ns	ns	ns	Tgfbr3	ns-ns-ns
ENSRNOG00000002094	ns	ns	ns	Atg3	ns-ns-ns
ENSRNOG00000002097	ns	ns	ns	Rasl11b	ns-ns-ns
ENSRNOG00000002100	ns	ns	ns	Srp72	ns-ns-ns
ENSRNOG00000002101	ns	ns	ns	Paics	ns-ns-ns
ENSRNOG00000002104	ns	ns	ns	Scaf4	ns-ns-ns
ENSRNOG00000002105	ns	ns	ns	Cdc7	ns-ns-ns
ENSRNOG00000002106	ns	ns	ns	Usp46	ns-ns-ns
ENSRNOG00000002110	ns	ns	ns	Fam114a1l1	ns-ns-ns
ENSRNOG00000002112	ns	ns	ns	Zfp644	ns-ns-ns
ENSRNOG00000002115	ns	ns	ns	Sod1	ns-ns-ns
ENSRNOG00000002116	ns	ns	ns	Rplp2	ns-ns-ns
ENSRNOG00000002120	ns	ns	ns	Spata18	ns-ns-ns
ENSRNOG00000002121	ns	ns	ns	Lrrc8d	ns-ns-ns
ENSRNOG00000002122	ns	ns	ns	Lrrc8c	ns-ns-ns
ENSRNOG00000002125	ns	ns	ns	Ccni	ns-ns-ns
ENSRNOG00000002126	ns	ns	ns	Ncam2	ns-ns-ns
ENSRNOG00000002127	ns	ns	ns	AABR07014836.1	ns-ns-ns
ENSRNOG00000002128	ns	ns	ns	Ppat	ns-ns-ns
ENSRNOG00000002129	ns	ns	ns	Lrrc8b	ns-ns-ns
ENSRNOG00000002134	ns	ns	ns	LOC498435	ns-ns-ns
ENSRNOG00000002135	ns	ns	ns	Sgcb	ns-ns-ns
ENSRNOG00000002137	ns	ns	ns	Aasdh	ns-ns-ns
ENSRNOG00000002139	ns	ns	ns	RGD1311575	ns-ns-ns
ENSRNOG00000002141	ns	ns	ns	Cd200	ns-ns-ns
ENSRNOG00000002142	ns	ns	ns	Cds1	ns-ns-ns
ENSRNOG00000002144	ns	ns	ns	Exoc1	ns-ns-ns
ENSRNOG00000002145	ns	down	ns	Tmprss7	ns-down-ns
ENSRNOG00000002146	ns	ns	ns	Pkd2	ns-ns-ns
ENSRNOG00000002149	ns	ns	ns	Nkx6-1	ns-ns-ns
ENSRNOG00000002151	ns	ns	ns	Tagln3	ns-ns-ns
ENSRNOG00000002152	ns	ns	ns	Dcun1d4	ns-ns-ns
ENSRNOG00000002153	ns	ns	ns	Cep135	ns-ns-ns
ENSRNOG00000002154	ns	ns	ns	Mepe	ns-ns-ns
ENSRNOG00000002158	ns	ns	ns	Ibsp	ns-ns-ns
ENSRNOG00000002159	ns	ns	ns	Agpat9	ns-ns-ns
ENSRNOG00000002161	ns	ns	ns	Tlr6	ns-ns-ns
ENSRNOG00000002163	ns	ns	ns	Klf3	ns-ns-ns
ENSRNOG00000002164	ns	ns	ns	Nmu	ns-ns-ns
ENSRNOG00000002165	ns	ns	ns	Fam175a	ns-ns-ns
ENSRNOG00000002167	ns	ns	ns	Dmp1	ns-ns-ns
ENSRNOG00000002169	ns	ns	ns	Pdcl2	ns-ns-ns
ENSRNOG00000002171	ns	ns	ns	Phldb2	ns-ns-ns
ENSRNOG00000002174	ns	ns	up	Cwh43	ns-ns-up
ENSRNOG00000002175	ns	ns	ns	Clock	ns-ns-ns
ENSRNOG00000002176	ns	ns	ns	Pvrl3	ns-ns-ns
ENSRNOG00000002177	ns	ns	ns	Gnpda2	ns-ns-ns
ENSRNOG00000002178	ns	ns	ns	Mrps18c	ns-ns-ns
ENSRNOG00000002180	ns	ns	ns	Tbc1d1	ns-ns-ns
ENSRNOG00000002181	ns	ns	ns	Helq	ns-ns-ns
ENSRNOG00000002182	ns	ns	ns	2023-09-11	ns-ns-ns
ENSRNOG00000002185	ns	ns	ns	Pgm2	ns-ns-ns
ENSRNOG00000002186	ns	ns	ns	Nudt9	ns-ns-ns
ENSRNOG00000002188	ns	ns	ns	Hpse	ns-ns-ns
ENSRNOG00000002191	ns	ns	ns	LOC498368	ns-ns-ns
ENSRNOG00000002192	ns	ns	ns	Rell1	ns-ns-ns
ENSRNOG00000002194	ns	ns	ns	Coq2	ns-ns-ns
ENSRNOG00000002196	ns	ns	ns	Ociad2	ns-ns-ns
ENSRNOG00000002199	ns	ns	ns	Tmem165	ns-ns-ns
ENSRNOG00000002200	ns	ns	ns	AABR07072371.1	ns-ns-ns
ENSRNOG00000002202	ns	ns	ns	Sowahb	ns-ns-ns
ENSRNOG00000002203	ns	ns	ns	Lin54	ns-ns-ns
ENSRNOG00000002204	ns	ns	ns	Ccdc158	ns-ns-ns
ENSRNOG00000002205	ns	ns	ns	Ociad1	ns-ns-ns
ENSRNOG00000002207	ns	ns	ns	Guf1	ns-ns-ns
ENSRNOG00000002208	ns	ns	ns	Shroom3	ns-ns-ns
ENSRNOG00000002210	ns	ns	ns	Hsd17b11	ns-ns-ns
ENSRNOG00000002212	ns	ns	ns	Hsd17b13	ns-ns-ns
ENSRNOG00000002214	ns	ns	ns	Klhl8	ns-ns-ns
ENSRNOG00000002215	ns	ns	ns	Mylk	ns-ns-ns
ENSRNOG00000002216	ns	ns	ns	Srd5a3	ns-ns-ns
ENSRNOG00000002217	ns	ns	ns	Plac8	ns-ns-ns
ENSRNOG00000002218	ns	ns	ns	Stbd1	ns-ns-ns
ENSRNOG00000002225	ns	ns	ns	Scarb2	ns-ns-ns
ENSRNOG00000002227	ns	ns	ns	Kit	ns-ns-ns
ENSRNOG00000002229	ns	ns	ns	Adcy5	ns-ns-ns
ENSRNOG00000002232	ns	ns	ns	Aff1	ns-ns-ns
ENSRNOG00000002238	ns	ns	ns	Sema5b	ns-ns-ns
ENSRNOG00000002240	ns	ns	ns	Dirc2	ns-ns-ns
ENSRNOG00000002241	ns	ns	ns	Hspbap1	ns-ns-ns
ENSRNOG00000002244	ns	ns	ns	Pdgfra	ns-ns-ns
ENSRNOG00000002246	ns	ns	ns	Slc30a9	ns-ns-ns
ENSRNOG00000002247	ns	ns	ns	Nup54	ns-ns-ns
ENSRNOG00000002248	ns	ns	ns	Fryl	ns-ns-ns
ENSRNOG00000002251	ns	ns	ns	Sec31a	ns-ns-ns
ENSRNOG00000002253	ns	ns	ns	Wdr5b	ns-ns-ns
ENSRNOG00000002254	ns	ns	ns	Tmem33	ns-ns-ns
ENSRNOG00000002255	ns	ns	ns	Fam162a	ns-ns-ns
ENSRNOG00000002256	ns	ns	ns	Art3	ns-ns-ns
ENSRNOG00000002258	ns	ns	ns	Tmem150c	ns-ns-ns
ENSRNOG00000002262	ns	ns	ns	Enoph1	ns-ns-ns
ENSRNOG00000002265	ns	ns	ns	Casr	ns-ns-ns
ENSRNOG00000002266	ns	ns	ns	Gsx2	ns-ns-ns
ENSRNOG00000002267	ns	ns	ns	Chic2	ns-ns-ns
ENSRNOG00000002270	ns	ns	ns	Hnrnpdl	ns-ns-ns
ENSRNOG00000002271	ns	ns	ns	Slain2	ns-ns-ns
ENSRNOG00000002272	ns	ns	ns	Lnx1	ns-ns-ns
ENSRNOG00000002273	ns	ns	ns	Naaa	ns-ns-ns
ENSRNOG00000002275	ns	ns	ns	Fip1l1	ns-ns-ns
ENSRNOG00000002276	ns	ns	ns	Phf6	ns-ns-ns
ENSRNOG00000002278	ns	ns	ns	Tec	ns-ns-ns
ENSRNOG00000002280	ns	ns	ns	Sh3bgrl	ns-ns-ns
ENSRNOG00000002289	ns	ns	ns	Ildr1	ns-ns-ns
ENSRNOG00000002291	ns	ns	ns	Brwd3	ns-ns-ns
ENSRNOG00000002292	ns	ns	ns	Hnrpd	ns-ns-ns
ENSRNOG00000002294	ns	ns	ns	Snx29	ns-ns-ns
ENSRNOG00000002301	ns	ns	ns	Uso1	ns-ns-ns
ENSRNOG00000002302	ns	ns	ns	Corin	ns-ns-ns
ENSRNOG00000002303	ns	ns	ns	Kcnj12	ns-ns-ns
ENSRNOG00000002304	ns	ns	ns	Tnfrsf13b	ns-ns-ns
ENSRNOG00000002305	ns	ns	ns	Slc15a2	ns-ns-ns
ENSRNOG00000002309	ns	ns	ns	Hlx	ns-ns-ns
ENSRNOG00000002312	ns	ns	ns	Atp10d	ns-ns-ns
ENSRNOG00000002314	ns	ns	ns	LOC103689943	ns-ns-ns
ENSRNOG00000002318	ns	ns	ns	Limch1	ns-ns-ns
ENSRNOG00000002319	ns	ns	ns	Tsn	ns-ns-ns
ENSRNOG00000002320	ns	ns	ns	Commd8	ns-ns-ns
ENSRNOG00000002321	ns	down	ns	AABR07039541.1	ns-down-ns
ENSRNOG00000002322	ns	ns	ns	RGD1310587	ns-ns-ns
ENSRNOG00000002323	ns	ns	ns	RGD1566265	ns-ns-ns
ENSRNOG00000002327	ns	ns	ns	Gabrb1	ns-ns-ns
ENSRNOG00000002331	ns	ns	ns	Aldh3a1	ns-ns-ns
ENSRNOG00000002332	ns	ns	ns	Mospd1	ns-ns-ns
ENSRNOG00000002336	ns	ns	ns	Gabra4	ns-ns-ns
ENSRNOG00000002338	ns	ns	ns	Dgke	ns-ns-ns
ENSRNOG00000002339	ns	ns	ns	Mark1	ns-ns-ns
ENSRNOG00000002341	ns	ns	ns	Trim25	ns-ns-ns
ENSRNOG00000002342	ns	ns	ns	Aldh3a2	ns-ns-ns
ENSRNOG00000002343	ns	ns	ns	Uchl1	ns-ns-ns
ENSRNOG00000002345	ns	ns	ns	Rasgef1b	ns-ns-ns
ENSRNOG00000002347	ns	ns	ns	Rgl1	ns-ns-ns
ENSRNOG00000002349	ns	ns	ns	Gabra2	ns-ns-ns
ENSRNOG00000002350	ns	ns	ns	Eaf2	ns-ns-ns
ENSRNOG00000002352	ns	ns	ns	Tsen15	ns-ns-ns
ENSRNOG00000002353	ns	ns	ns	Rab3gap2	ns-ns-ns
ENSRNOG00000002358	ns	ns	ns	Scpep1	ns-ns-ns
ENSRNOG00000002360	ns	ns	ns	Gabrg1	ns-ns-ns
ENSRNOG00000002361	ns	ns	ns	Prkg2	ns-ns-ns
ENSRNOG00000002364	ns	ns	ns	Rnf112	ns-ns-ns
ENSRNOG00000002365	ns	ns	ns	Itm2a	ns-ns-ns
ENSRNOG00000002368	ns	ns	ns	Iars2	ns-ns-ns
ENSRNOG00000002369	ns	ns	ns	Rgs8	ns-ns-ns
ENSRNOG00000002372	ns	ns	ns	Sgcd	ns-ns-ns
ENSRNOG00000002373	ns	ns	ns	Akap1	ns-ns-ns
ENSRNOG00000002376	ns	ns	ns	Clasp1	ns-ns-ns
ENSRNOG00000002378	ns	ns	ns	Bpnt1	ns-ns-ns
ENSRNOG00000002381	ns	ns	ns	Bmp3	ns-ns-ns
ENSRNOG00000002382	ns	ns	ns	Mfap4	ns-ns-ns
ENSRNOG00000002385	ns	ns	ns	Prg4	ns-ns-ns
ENSRNOG00000002387	ns	ns	ns	Tceal1	ns-ns-ns
ENSRNOG00000002388	ns	ns	ns	Trim41	ns-ns-ns
ENSRNOG00000002389	ns	ns	ns	Morf4l2	ns-ns-ns
ENSRNOG00000002393	ns	ns	ns	Eprs	ns-ns-ns
ENSRNOG00000002394	ns	ns	ns	Tpr	ns-ns-ns
ENSRNOG00000002396	ns	ns	ns	Serpinb8	ns-ns-ns
ENSRNOG00000002397	ns	ns	ns	Slc30a10	ns-ns-ns
ENSRNOG00000002403	ns	ns	ns	Fam129a	ns-ns-ns
ENSRNOG00000002407	ns	ns	ns	Pdxdc1	ns-ns-ns
ENSRNOG00000002408	ns	ns	ns	Rbm47	ns-ns-ns
ENSRNOG00000002413	ns	ns	ns	Gpc4	ns-ns-ns
ENSRNOG00000002414	ns	ns	ns	Tfcp2l1	ns-ns-ns
ENSRNOG00000002417	ns	ns	ns	Serpinb10	ns-ns-ns
ENSRNOG00000002418	ns	ns	ns	Tgfb2	ns-ns-ns
ENSRNOG00000002419	ns	ns	ns	Plp1	ns-ns-ns
ENSRNOG00000002420	ns	ns	ns	Zc3h7a	ns-ns-ns
ENSRNOG00000002423	ns	ns	ns	Fam114a2	ns-ns-ns
ENSRNOG00000002425	ns	ns	ns	Pctp	ns-ns-ns
ENSRNOG00000002428	ns	ns	ns	Lpar4	ns-ns-ns
ENSRNOG00000002433	ns	ns	ns	G3bp2	ns-ns-ns
ENSRNOG00000002434	ns	ns	ns	Tmem100	ns-ns-ns
ENSRNOG00000002436	ns	ns	ns	Mmd	ns-ns-ns
ENSRNOG00000002440	ns	ns	ns	Ralb	ns-ns-ns
ENSRNOG00000002443	ns	ns	ns	Mfap3	ns-ns-ns
ENSRNOG00000002449	ns	ns	ns	Maged2	ns-ns-ns
ENSRNOG00000002450	ns	ns	ns	Rrp15	ns-ns-ns
ENSRNOG00000002452	ns	ns	ns	Txndc11	ns-ns-ns
ENSRNOG00000002454	ns	ns	ns	Rnf2	ns-ns-ns
ENSRNOG00000002456	ns	ns	ns	Hlf	ns-ns-ns
ENSRNOG00000002461	ns	ns	ns	Nid1	ns-ns-ns
ENSRNOG00000002462	ns	ns	down	LOC100911746	ns-ns-down
ENSRNOG00000002468	ns	ns	ns	Tnr	ns-ns-ns
ENSRNOG00000002469	ns	ns	ns	Trim7	ns-ns-ns
ENSRNOG00000002470	ns	ns	ns	Ifi47	ns-ns-ns
ENSRNOG00000002471	ns	ns	ns	Polq	ns-ns-ns
ENSRNOG00000002473	ns	ns	ns	RGD1307830	ns-ns-ns
ENSRNOG00000002474	ns	ns	ns	Tom1l1	ns-ns-ns
ENSRNOG00000002475	ns	ns	ns	AABR07058831.1	ns-ns-ns
ENSRNOG00000002478	ns	ns	ns	Insig2	ns-ns-ns
ENSRNOG00000002480	ns	down	ns	Gpr137b	ns-down-ns
ENSRNOG00000002486	ns	ns	ns	AC133273.1	ns-ns-ns
ENSRNOG00000002488	ns	ns	ns	Galnt10	ns-ns-ns
ENSRNOG00000002495	ns	ns	ns	AABR07063126.1	ns-ns-ns
ENSRNOG00000002496	ns	ns	ns	Stxbp5l	ns-ns-ns
ENSRNOG00000002501	ns	ns	ns	Ddx3y	ns-ns-ns
ENSRNOG00000002504	ns	ns	ns	Spata17	ns-ns-ns
ENSRNOG00000002506	ns	ns	ns	Cdkl2	ns-ns-ns
ENSRNOG00000002509	ns	ns	ns	Gnl3l	ns-ns-ns
ENSRNOG00000002511	ns	ns	ns	Flt4	ns-ns-ns
ENSRNOG00000002512	ns	ns	ns	Gpatch2	ns-ns-ns
ENSRNOG00000002514	ns	ns	ns	Ccdc93	ns-ns-ns
ENSRNOG00000002516	ns	ns	ns	Mtm1	ns-ns-ns
ENSRNOG00000002517	ns	ns	ns	Pdc	ns-ns-ns
ENSRNOG00000002520	ns	ns	ns	Litaf	ns-ns-ns
ENSRNOG00000002524	ns	down	ns	Gpr37	ns-down-ns
ENSRNOG00000002525	ns	ns	ns	Ptgs2	ns-ns-ns
ENSRNOG00000002529	ns	ns	ns	Rap2c	ns-ns-ns
ENSRNOG00000002536	ns	ns	ns	C1galt1c1	ns-ns-ns
ENSRNOG00000002537	ns	ns	ns	Wnk3	ns-ns-ns
ENSRNOG00000002538	ns	ns	ns	Epb4.1l5	ns-ns-ns
ENSRNOG00000002540	ns	ns	ns	Rhoh	ns-ns-ns
ENSRNOG00000002541	ns	ns	ns	Pds5a	ns-ns-ns
ENSRNOG00000002542	ns	ns	ns	Heatr6	ns-ns-ns
ENSRNOG00000002544	ns	ns	ns	Kifap3	ns-ns-ns
ENSRNOG00000002545	ns	ns	ns	RGD1309748	ns-ns-ns
ENSRNOG00000002546	ns	ns	ns	Rchy1	ns-ns-ns
ENSRNOG00000002548	ns	ns	ns	Tnn	ns-ns-ns
ENSRNOG00000002549	ns	ns	ns	Htr5b	ns-ns-ns
ENSRNOG00000002553	ns	ns	ns	Smim14	ns-ns-ns
ENSRNOG00000002556	ns	down	down	Tsr2	ns-down-down
ENSRNOG00000002563	ns	ns	ns	Mcts1	ns-ns-ns
ENSRNOG00000002565	ns	ns	ns	Taf1	ns-ns-ns
ENSRNOG00000002566	ns	ns	ns	Tnp2	ns-ns-ns
ENSRNOG00000002568	ns	ns	ns	Socs1	ns-ns-ns
ENSRNOG00000002569	ns	ns	ns	Mrps14	ns-ns-ns
ENSRNOG00000002571	ns	ns	ns	Tekt5	ns-ns-ns
ENSRNOG00000002572	ns	ns	ns	Cacybp	ns-ns-ns
ENSRNOG00000002574	ns	ns	ns	Nubp1	ns-ns-ns
ENSRNOG00000002575	ns	ns	ns	Sap30l	ns-ns-ns
ENSRNOG00000002579	ns	ns	ns	Parm1	ns-ns-ns
ENSRNOG00000002580	ns	ns	ns	Trmt1l	ns-ns-ns
ENSRNOG00000002582	ns	ns	ns	Hand1	ns-ns-ns
ENSRNOG00000002583	ns	ns	ns	Serpinb11	ns-ns-ns
ENSRNOG00000002585	ns	ns	ns	Cul4b	ns-ns-ns
ENSRNOG00000002592	ns	ns	ns	Rps6ka6	ns-ns-ns
ENSRNOG00000002593	ns	down	ns	Esrrg	ns-down-ns
ENSRNOG00000002595	ns	ns	ns	Dpp10	ns-ns-ns
ENSRNOG00000002599	ns	ns	ns	Grap	ns-ns-ns
ENSRNOG00000002607	ns	ns	ns	Sox9	ns-ns-ns
ENSRNOG00000002609	ns	ns	down	Ero1lb	ns-ns-down
ENSRNOG00000002610	ns	ns	ns	Carhsp1	ns-ns-ns
ENSRNOG00000002612	ns	ns	ns	Ddx52	ns-ns-ns
ENSRNOG00000002615	ns	ns	ns	Pmm2	ns-ns-ns
ENSRNOG00000002616	ns	ns	ns	Slc5a10	ns-ns-ns
ENSRNOG00000002618	ns	ns	ns	Ivns1abp	ns-ns-ns
ENSRNOG00000002624	ns	ns	ns	Edaradd	ns-ns-ns
ENSRNOG00000002625	ns	ns	ns	Ptpn4	ns-ns-ns
ENSRNOG00000002626	ns	ns	ns	Car10	ns-ns-ns
ENSRNOG00000002627	ns	ns	ns	Kctd3	ns-ns-ns
ENSRNOG00000002630	ns	ns	ns	Cnot8	ns-ns-ns
ENSRNOG00000002632	ns	ns	ns	Naca	ns-ns-ns
ENSRNOG00000002635	ns	ns	ns	Dexi	ns-ns-ns
ENSRNOG00000002636	ns	ns	ns	Abat	ns-ns-ns
ENSRNOG00000002642	ns	ns	ns	Ptges3	ns-ns-ns
ENSRNOG00000002643	ns	ns	ns	Ugdh	ns-ns-ns
ENSRNOG00000002644	ns	ns	ns	Utp18	ns-ns-ns
ENSRNOG00000002645	ns	ns	ns	Gemin5	ns-ns-ns
ENSRNOG00000002652	ns	ns	ns	Rap1gap2	ns-ns-ns
ENSRNOG00000002653	ns	ns	ns	Kcnk2	ns-ns-ns
ENSRNOG00000002657	ns	ns	ns	Pla2g4a	ns-ns-ns
ENSRNOG00000002659	ns	ns	ns	Ciita	ns-ns-ns
ENSRNOG00000002660	ns	ns	ns	Magee1	ns-ns-ns
ENSRNOG00000002662	ns	ns	ns	Pbdc1	ns-ns-ns
ENSRNOG00000002664	ns	ns	ns	Emp2	ns-ns-ns
ENSRNOG00000002667	ns	ns	ns	Lamc2	ns-ns-ns
ENSRNOG00000002669	ns	ns	ns	Cluh	ns-ns-ns
ENSRNOG00000002671	ns	ns	ns	Nme2	ns-ns-ns
ENSRNOG00000002680	ns	ns	ns	Lamc1	ns-ns-ns
ENSRNOG00000002682	ns	ns	ns	Zfp692	ns-ns-ns
ENSRNOG00000002691	ns	ns	ns	Shcbp1l	ns-ns-ns
ENSRNOG00000002693	ns	ns	ns	Nme1	ns-ns-ns
ENSRNOG00000002695	ns	ns	ns	Tfb2m	ns-ns-ns
ENSRNOG00000002697	ns	ns	ns	Mtmr1	ns-ns-ns
ENSRNOG00000002701	ns	ns	ns	Hgd	ns-ns-ns
ENSRNOG00000002705	ns	ns	ns	Vps4b	ns-ns-ns
ENSRNOG00000002708	ns	ns	ns	Phf8	ns-ns-ns
ENSRNOG00000002710	ns	ns	ns	Cnst	ns-ns-ns
ENSRNOG00000002711	ns	ns	ns	Nuf2	ns-ns-ns
ENSRNOG00000002713	ns	ns	ns	Zfp672	ns-ns-ns
ENSRNOG00000002714	ns	ns	ns	Mettl22	ns-ns-ns
ENSRNOG00000002718	ns	ns	ns	Scgb3a1	ns-ns-ns
ENSRNOG00000002721	ns	ns	ns	LOC688963	ns-ns-ns
ENSRNOG00000002722	ns	ns	ns	Sec14l1	ns-ns-ns
ENSRNOG00000002723	ns	ns	ns	Sele	ns-ns-ns
ENSRNOG00000002724	ns	ns	ns	Prpsap2	ns-ns-ns
ENSRNOG00000002728	ns	ns	ns	Btc	ns-ns-ns
ENSRNOG00000002730	ns	ns	ns	Rgs5	ns-ns-ns
ENSRNOG00000002734	ns	ns	ns	AABR07042077.1	ns-ns-ns
ENSRNOG00000002735	ns	ns	ns	Dhx9	ns-ns-ns
ENSRNOG00000002736	ns	ns	ns	Rabgap1l	ns-ns-ns
ENSRNOG00000002746	ns	ns	ns	Fstl1	ns-ns-ns
ENSRNOG00000002748	ns	ns	ns	Ccdc43	ns-ns-ns
ENSRNOG00000002749	ns	ns	ns	Spag9	ns-ns-ns
ENSRNOG00000002750	ns	ns	ns	Rc3h1	ns-ns-ns
ENSRNOG00000002751	ns	ns	ns	Zdhhc15	ns-ns-ns
ENSRNOG00000002753	ns	ns	ns	Adam11	ns-ns-ns
ENSRNOG00000002754	ns	ns	ns	Areg	ns-ns-ns
ENSRNOG00000002755	ns	ns	ns	Pafah1b1	ns-ns-ns
ENSRNOG00000002757	ns	ns	ns	Tada2a	ns-ns-ns
ENSRNOG00000002759	ns	ns	ns	Lias	ns-ns-ns
ENSRNOG00000002763	ns	ns	ns	Ulk2	ns-ns-ns
ENSRNOG00000002764	ns	ns	ns	Mettl16	ns-ns-ns
ENSRNOG00000002767	ns	ns	ns	Dlg3	ns-ns-ns
ENSRNOG00000002768	ns	ns	ns	Tmem114	ns-ns-ns
ENSRNOG00000002773	ns	ns	ns	Rgs4	ns-ns-ns
ENSRNOG00000002775	ns	ns	ns	Npl	ns-ns-ns
ENSRNOG00000002776	ns	ns	ns	Sell	ns-ns-ns
ENSRNOG00000002778	ns	ns	ns	Aatf	ns-ns-ns
ENSRNOG00000002781	ns	ns	ns	Kdsr	ns-ns-ns
ENSRNOG00000002782	ns	ns	ns	Epgn	ns-ns-ns
ENSRNOG00000002783	ns	ns	ns	Serpinc1	ns-ns-ns
ENSRNOG00000002784	ns	ns	ns	Pou3f4	ns-ns-ns
ENSRNOG00000002789	ns	ns	ns	AABR07039648.1	ns-ns-ns
ENSRNOG00000002790	ns	ns	ns	Abcb7	ns-ns-ns
ENSRNOG00000002791	ns	ns	ns	Bcl2	ns-ns-ns
ENSRNOG00000002793	ns	ns	ns	Sstr2	ns-ns-ns
ENSRNOG00000002794	ns	ns	ns	Selp	ns-ns-ns
ENSRNOG00000002795	ns	ns	ns	Cog1	ns-ns-ns
ENSRNOG00000002797	ns	ns	ns	Gpr156	ns-ns-ns
ENSRNOG00000002800	ns	ns	ns	Gdpd2	ns-ns-ns
ENSRNOG00000002802	ns	ns	ns	Cxcl1	ns-ns-ns
ENSRNOG00000002807	ns	ns	ns	2023-09-09	ns-ns-ns
ENSRNOG00000002810	ns	ns	ns	Gfpt2	ns-ns-ns
ENSRNOG00000002811	ns	ns	ns	Brinp3	ns-ns-ns
ENSRNOG00000002812	ns	ns	ns	Lhx1	ns-ns-ns
ENSRNOG00000002813	ns	ns	ns	Dars2	ns-ns-ns
ENSRNOG00000002814	ns	ns	ns	Higd1b	ns-ns-ns
ENSRNOG00000002818	ns	ns	ns	Eftud2	ns-ns-ns
ENSRNOG00000002820	ns	ns	ns	LOC24906	ns-ns-ns
ENSRNOG00000002821	ns	ns	ns	Phlpp1	ns-ns-ns
ENSRNOG00000002823	ns	ns	ns	Mapk9	ns-ns-ns
ENSRNOG00000002824	ns	ns	ns	Rlim	ns-ns-ns
ENSRNOG00000002826	ns	ns	ns	Hsd17b7	ns-ns-ns
ENSRNOG00000002827	ns	ns	ns	Rbfox1	ns-ns-ns
ENSRNOG00000002828	ns	ns	ns	Tob1	ns-ns-ns
ENSRNOG00000002831	ns	ns	ns	Wfikkn2	ns-ns-ns
ENSRNOG00000002832	ns	ns	ns	Slc16a2	ns-ns-ns
ENSRNOG00000002833	ns	ns	ns	Gsk3b	ns-ns-ns
ENSRNOG00000002835	ns	ns	ns	Luc7l3	ns-ns-ns
ENSRNOG00000002838	ns	ns	ns	Pdzd11	ns-ns-ns
ENSRNOG00000002839	ns	ns	ns	Slc19a2	ns-ns-ns
ENSRNOG00000002840	ns	ns	ns	Atp5b	ns-ns-ns
ENSRNOG00000002841	ns	ns	ns	Cdc42bpa	ns-ns-ns
ENSRNOG00000002843	ns	ns	ns	Cxcl6	ns-ns-ns
ENSRNOG00000002844	ns	ns	ns	Usp27x	ns-ns-ns
ENSRNOG00000002848	ns	ns	ns	Maoa	ns-ns-ns
ENSRNOG00000002851	ns	ns	ns	Fam104a	ns-ns-ns
ENSRNOG00000002852	ns	ns	ns	Myo19	ns-ns-ns
ENSRNOG00000002855	ns	ns	ns	Rfc1	ns-ns-ns
ENSRNOG00000002858	ns	ns	ns	Olr1432	ns-ns-ns
ENSRNOG00000002860	ns	ns	ns	Ccdc181	ns-ns-ns
ENSRNOG00000002862	ns	ns	ns	Clcn5	ns-ns-ns
ENSRNOG00000002863	ns	ns	ns	Cacna1e	ns-ns-ns
ENSRNOG00000002864	ns	ns	ns	Nacc1	ns-ns-ns
ENSRNOG00000002871	ns	ns	ns	Rbm25l1	ns-ns-ns
ENSRNOG00000002873	ns	ns	ns	Fam183b	ns-ns-ns
ENSRNOG00000002874	ns	ns	ns	Rbm25	ns-ns-ns
ENSRNOG00000002875	down	down	ns	Klhl20	down-down-ns
ENSRNOG00000002876	ns	ns	ns	Eef2kmt	ns-ns-ns
ENSRNOG00000002878	ns	ns	ns	Afm	ns-ns-ns
ENSRNOG00000002879	ns	ns	ns	Psen2	ns-ns-ns
ENSRNOG00000002881	ns	ns	ns	Ddr2	ns-ns-ns
ENSRNOG00000002882	ns	ns	ns	Zcchc2	ns-ns-ns
ENSRNOG00000002883	ns	ns	ns	Alg1	ns-ns-ns
ENSRNOG00000002884	ns	ns	ns	Blzf1	ns-ns-ns
ENSRNOG00000002886	ns	ns	ns	Myh10	ns-ns-ns
ENSRNOG00000002889	ns	ns	ns	Afp	ns-ns-ns
ENSRNOG00000002894	ns	ns	ns	Mnt	ns-ns-ns
ENSRNOG00000002895	ns	ns	ns	Nagpa	ns-ns-ns
ENSRNOG00000002896	ns	ns	ns	Prdx6	ns-ns-ns
ENSRNOG00000002898	ns	ns	ns	Nme7	ns-ns-ns
ENSRNOG00000002899	ns	ns	ns	Akap10	ns-ns-ns
ENSRNOG00000002903	ns	ns	ns	Specc1	ns-ns-ns
ENSRNOG00000002904	ns	ns	ns	Arr3	ns-ns-ns
ENSRNOG00000002905	ns	ns	ns	Ccdc103	ns-ns-ns
ENSRNOG00000002906	ns	ns	ns	Nr1i2	ns-ns-ns
ENSRNOG00000002907	ns	ns	ns	Plekha6	ns-ns-ns
ENSRNOG00000002908	ns	ns	ns	Slc35a4	ns-ns-ns
ENSRNOG00000002911	ns	ns	ns	Alb	ns-ns-ns
ENSRNOG00000002912	ns	ns	ns	Parn	ns-ns-ns
ENSRNOG00000002914	ns	ns	ns	Trmt1	ns-ns-ns
ENSRNOG00000002915	ns	ns	ns	Trim11	ns-ns-ns
ENSRNOG00000002916	ns	ns	ns	Car4	ns-ns-ns
ENSRNOG00000002917	ns	down	ns	Sec14l5	ns-down-ns
ENSRNOG00000002918	ns	ns	ns	FAM187A	ns-ns-ns
ENSRNOG00000002919	ns	ns	ns	Gfap	ns-ns-ns
ENSRNOG00000002922	ns	ns	ns	Adora2b	ns-ns-ns
ENSRNOG00000002925	ns	ns	ns	Tsx	ns-ns-ns
ENSRNOG00000002926	ns	ns	ns	Uap1	ns-ns-ns
ENSRNOG00000002928	ns	ns	ns	Guk1	ns-ns-ns
ENSRNOG00000002930	ns	ns	ns	Ppl	ns-ns-ns
ENSRNOG00000002932	ns	ns	ns	Wdr19	ns-ns-ns
ENSRNOG00000002934	ns	ns	ns	Atp1b1	ns-ns-ns
ENSRNOG00000002935	ns	ns	ns	Ankrd40	ns-ns-ns
ENSRNOG00000002936	ns	ns	ns	Golt1a	ns-ns-ns
ENSRNOG00000002937	ns	ns	ns	Ren	ns-ns-ns
ENSRNOG00000002940	ns	ns	ns	Ankrd17	ns-ns-ns
ENSRNOG00000002941	ns	ns	ns	Uhmk1	ns-ns-ns
ENSRNOG00000002943	ns	ns	ns	Mrpl55	ns-ns-ns
ENSRNOG00000002944	ns	ns	ns	RGD1304587	ns-ns-ns
ENSRNOG00000002946	ns	ns	ns	Socs3	ns-ns-ns
ENSRNOG00000002947	ns	ns	ns	Dpt	ns-ns-ns
ENSRNOG00000002948	ns	ns	ns	Abcc3	ns-ns-ns
ENSRNOG00000002949	ns	ns	ns	Pgs1	ns-ns-ns
ENSRNOG00000002950	ns	ns	ns	Lyl1	ns-ns-ns
ENSRNOG00000002951	ns	ns	ns	Ccnb3	ns-ns-ns
ENSRNOG00000002953	ns	ns	ns	P2ry4	ns-ns-ns
ENSRNOG00000002956	ns	ns	ns	Stim2	ns-ns-ns
ENSRNOG00000002959	ns	ns	ns	Shroom4	ns-ns-ns
ENSRNOG00000002960	ns	ns	ns	LOC100909913	ns-ns-ns
ENSRNOG00000002963	ns	ns	ns	C1ql1	ns-ns-ns
ENSRNOG00000002964	ns	ns	ns	Xcl1	ns-ns-ns
ENSRNOG00000002968	ns	ns	ns	Tnfsf4	ns-ns-ns
ENSRNOG00000002969	ns	ns	ns	Itpkb	ns-ns-ns
ENSRNOG00000002970	ns	ns	ns	Zswim7	ns-ns-ns
ENSRNOG00000002972	ns	ns	ns	RGD1565283	ns-ns-ns
ENSRNOG00000002976	ns	ns	ns	Maats1	ns-ns-ns
ENSRNOG00000002977	ns	ns	ns	Ttc19	ns-ns-ns
ENSRNOG00000002978	ns	ns	ns	Faslg	ns-ns-ns
ENSRNOG00000002979	ns	ns	ns	Tbx19	ns-ns-ns
ENSRNOG00000002980	ns	ns	ns	Tsr1	ns-ns-ns
ENSRNOG00000002983	ns	ns	ns	Nfix	ns-ns-ns
ENSRNOG00000002984	ns	ns	ns	Bmp15	ns-ns-ns
ENSRNOG00000002986	ns	ns	ns	Efhc2	ns-ns-ns
ENSRNOG00000002989	ns	ns	ns	Nmt1	ns-ns-ns
ENSRNOG00000002991	ns	ns	ns	Srr	ns-ns-ns
ENSRNOG00000002997	ns	ns	ns	Slc9a3r2	ns-ns-ns
ENSRNOG00000002999	ns	ns	ns	Timmdc1	ns-ns-ns
ENSRNOG00000003003	ns	ns	ns	Tbc1d19	ns-ns-ns
ENSRNOG00000003005	ns	ns	ns	Rasgef1c	ns-ns-ns
ENSRNOG00000003011	ns	ns	ns	Gadd45gip1	ns-ns-ns
ENSRNOG00000003013	ns	ns	ns	Rpgr	ns-ns-ns
ENSRNOG00000003014	ns	ns	ns	Poglut1	ns-ns-ns
ENSRNOG00000003018	ns	ns	ns	Olfml2b	ns-ns-ns
ENSRNOG00000003019	ns	ns	ns	Ubn1	ns-ns-ns
ENSRNOG00000003020	ns	ns	ns	Slc25a47	ns-ns-ns
ENSRNOG00000003025	ns	ns	ns	Nap1l2	ns-ns-ns
ENSRNOG00000003026	ns	ns	ns	Rad23a	ns-ns-ns
ENSRNOG00000003028	ns	ns	up	Dnah17	ns-ns-up
ENSRNOG00000003029	ns	ns	ns	Calr	ns-ns-ns
ENSRNOG00000003030	ns	ns	ns	Awat2	ns-ns-ns
ENSRNOG00000003031	ns	ns	ns	Atp2b4	ns-ns-ns
ENSRNOG00000003033	ns	ns	ns	Plcd3	ns-ns-ns
ENSRNOG00000003038	ns	ns	ns	Sft2d2	ns-ns-ns
ENSRNOG00000003041	ns	ns	ns	Smg6	ns-ns-ns
ENSRNOG00000003042	ns	ns	ns	Mettl13	ns-ns-ns
ENSRNOG00000003048	ns	ns	ns	Tiprl	ns-ns-ns
ENSRNOG00000003049	ns	ns	ns	Hsd17b10	ns-ns-ns
ENSRNOG00000003050	ns	ns	ns	Tbc1d9b	ns-ns-ns
ENSRNOG00000003052	ns	ns	ns	Cox18	ns-ns-ns
ENSRNOG00000003054	ns	ns	ns	Cask	ns-ns-ns
ENSRNOG00000003059	ns	ns	ns	Optc	ns-ns-ns
ENSRNOG00000003062	ns	ns	ns	LOC679960	ns-ns-ns
ENSRNOG00000003063	ns	ns	ns	Phka1	ns-ns-ns
ENSRNOG00000003064	ns	ns	ns	Bst1	ns-ns-ns
ENSRNOG00000003065	ns	ns	ns	Glyr1	ns-ns-ns
ENSRNOG00000003066	ns	ns	up	Wnt9a	ns-ns-up
ENSRNOG00000003068	ns	ns	ns	RGD1564036	ns-ns-ns
ENSRNOG00000003069	down	down	ns	Cd38	down-down-ns
ENSRNOG00000003070	ns	down	ns	Pigl	ns-down-ns
ENSRNOG00000003071	ns	ns	ns	Vamp4	ns-ns-ns
ENSRNOG00000003073	ns	ns	ns	Gpr161	ns-ns-ns
ENSRNOG00000003075	ns	ns	ns	Tmem39a	ns-ns-ns
ENSRNOG00000003076	ns	ns	ns	Rbms2	ns-ns-ns
ENSRNOG00000003078	ns	ns	ns	Dcaf6	ns-ns-ns
ENSRNOG00000003081	ns	ns	ns	Ribc1	ns-ns-ns
ENSRNOG00000003084	ns	ns	ns	Parp1	ns-ns-ns
ENSRNOG00000003085	ns	ns	ns	Mycs	ns-ns-ns
ENSRNOG00000003086	ns	ns	ns	Cenpv	ns-ns-ns
ENSRNOG00000003088	ns	ns	ns	Arhgap31	ns-ns-ns
ENSRNOG00000003094	ns	ns	ns	Cmah	ns-ns-ns
ENSRNOG00000003098	ns	ns	ns	Prom1	ns-ns-ns
ENSRNOG00000003099	ns	ns	ns	Ubqln2	ns-ns-ns
ENSRNOG00000003100	ns	ns	ns	Dusp12	ns-ns-ns
ENSRNOG00000003104	ns	ns	ns	Trpv2	ns-ns-ns
ENSRNOG00000003105	ns	ns	ns	Kif19	ns-ns-ns
ENSRNOG00000003108	ns	ns	ns	Acbd4	ns-ns-ns
ENSRNOG00000003109	ns	ns	ns	Btbd17	ns-ns-ns
ENSRNOG00000003111	ns	ns	ns	Ovca2	ns-ns-ns
ENSRNOG00000003114	ns	ns	ns	B4galt4	ns-ns-ns
ENSRNOG00000003116	ns	ns	ns	Dph1	ns-ns-ns
ENSRNOG00000003117	ns	ns	ns	Psmd12	ns-ns-ns
ENSRNOG00000003120	ns	ns	ns	Prelp	ns-ns-ns
ENSRNOG00000003121	ns	ns	ns	Rtn4rl1	ns-ns-ns
ENSRNOG00000003122	ns	ns	ns	Hdac8	ns-ns-ns
ENSRNOG00000003123	ns	ns	ns	Rpa1	ns-ns-ns
ENSRNOG00000003125	ns	ns	ns	Rogdi	ns-ns-ns
ENSRNOG00000003127	ns	ns	ns	Spryd4	ns-ns-ns
ENSRNOG00000003129	ns	ns	ns	Zfp496	ns-ns-ns
ENSRNOG00000003131	ns	ns	ns	Traf7	ns-ns-ns
ENSRNOG00000003132	ns	ns	ns	Mip	ns-ns-ns
ENSRNOG00000003134	ns	ns	ns	Slc4a4	ns-ns-ns
ENSRNOG00000003135	ns	ns	ns	Fcrlb	ns-ns-ns
ENSRNOG00000003136	ns	ns	ns	Fcrla	ns-ns-ns
ENSRNOG00000003139	ns	ns	ns	Smc1a	ns-ns-ns
ENSRNOG00000003143	ns	ns	ns	RGD1310166	ns-ns-ns
ENSRNOG00000003144	ns	ns	ns	Gprc5c	ns-ns-ns
ENSRNOG00000003147	ns	ns	ns	Sqstm1	ns-ns-ns
ENSRNOG00000003148	ns	ns	ns	Timp2	ns-ns-ns
ENSRNOG00000003149	ns	ns	ns	Farsa	ns-ns-ns
ENSRNOG00000003150	ns	ns	ns	Mpc2	ns-ns-ns
ENSRNOG00000003151	ns	ns	ns	Bfar	ns-ns-ns
ENSRNOG00000003158	ns	ns	ns	Gm8444	ns-ns-ns
ENSRNOG00000003160	ns	ns	ns	RragB	ns-ns-ns
ENSRNOG00000003163	ns	ns	ns	Sdhc	ns-ns-ns
ENSRNOG00000003164	ns	ns	ns	Pla2g10	ns-ns-ns
ENSRNOG00000003170	ns	ns	ns	Nlrp3	ns-ns-ns
ENSRNOG00000003171	ns	ns	ns	Mpz	ns-ns-ns
ENSRNOG00000003172	up	ns	ns	Serpinf1	up-ns-ns
ENSRNOG00000003174	ns	ns	ns	Tapt1	ns-ns-ns
ENSRNOG00000003177	ns	ns	ns	Mat2b	ns-ns-ns
ENSRNOG00000003178	ns	ns	ns	Mageh1	ns-ns-ns
ENSRNOG00000003183	ns	ns	ns	Fmod	ns-ns-ns
ENSRNOG00000003185	ns	ns	ns	Acbd3	ns-ns-ns
ENSRNOG00000003186	ns	ns	ns	Anks3	ns-ns-ns
ENSRNOG00000003187	ns	ns	ns	Armcx5	ns-ns-ns
ENSRNOG00000003189	ns	ns	ns	Cited1	ns-ns-ns
ENSRNOG00000003191	ns	ns	ns	Bhlhb9	ns-ns-ns
ENSRNOG00000003195	ns	ns	ns	Caskin1	ns-ns-ns
ENSRNOG00000003198	ns	ns	ns	RGD1305733	ns-ns-ns
ENSRNOG00000003201	ns	ns	ns	LOC100362640	ns-ns-ns
ENSRNOG00000003203	ns	ns	ns	Hexim1	ns-ns-ns
ENSRNOG00000003205	ns	ns	ns	Ldb2	ns-ns-ns
ENSRNOG00000003206	ns	ns	ns	Actr3	ns-ns-ns
ENSRNOG00000003207	ns	ns	ns	Fmnl1	ns-ns-ns
ENSRNOG00000003208	ns	ns	ns	Ercc6l	ns-ns-ns
ENSRNOG00000003209	ns	ns	ns	Pcp4l1	ns-ns-ns
ENSRNOG00000003211	ns	ns	ns	Srp9	ns-ns-ns
ENSRNOG00000003213	ns	ns	ns	Helz	ns-ns-ns
ENSRNOG00000003214	ns	ns	ns	AABR07029742.1	ns-ns-ns
ENSRNOG00000003215	ns	ns	ns	Zfp287	ns-ns-ns
ENSRNOG00000003217	ns	ns	ns	Lgals3bp	ns-ns-ns
ENSRNOG00000003218	ns	ns	ns	Zfp286a	ns-ns-ns
ENSRNOG00000003219	ns	ns	ns	Trim16	ns-ns-ns
ENSRNOG00000003220	ns	ns	ns	H3f3b	ns-ns-ns
ENSRNOG00000003221	ns	ns	ns	Myoc	ns-ns-ns
ENSRNOG00000003223	ns	ns	ns	Degs1	ns-ns-ns
ENSRNOG00000003224	ns	ns	ns	Nudt16l1	ns-ns-ns
ENSRNOG00000003226	ns	ns	ns	Mprip	ns-ns-ns
ENSRNOG00000003228	ns	ns	ns	Mid1ip1	ns-ns-ns
ENSRNOG00000003229	ns	ns	ns	Tspan7	ns-ns-ns
ENSRNOG00000003232	ns	ns	ns	Slc9a3r1	ns-ns-ns
ENSRNOG00000003233	ns	ns	ns	Serpinf2	ns-ns-ns
ENSRNOG00000003234	ns	ns	ns	Mgrn1	ns-ns-ns
ENSRNOG00000003235	ns	ns	ns	Mgat4b	ns-ns-ns
ENSRNOG00000003237	ns	ns	ns	Tp53bp2	ns-ns-ns
ENSRNOG00000003239	ns	ns	ns	Cant1	ns-ns-ns
ENSRNOG00000003241	ns	ns	ns	Gabrg2	ns-ns-ns
ENSRNOG00000003242	ns	ns	ns	Gulp1	ns-ns-ns
ENSRNOG00000003243	ns	ns	ns	Wdr81	ns-ns-ns
ENSRNOG00000003244	ns	ns	ns	Ltc4s	ns-ns-ns
ENSRNOG00000003247	ns	ns	ns	Sde2	ns-ns-ns
ENSRNOG00000003248	ns	ns	ns	Mpzl1	ns-ns-ns
ENSRNOG00000003251	ns	ns	ns	B3galt2	ns-ns-ns
ENSRNOG00000003253	ns	ns	ns	Qdpr	ns-ns-ns
ENSRNOG00000003254	ns	ns	ns	Il23a	ns-ns-ns
ENSRNOG00000003256	ns	ns	ns	Ccng1	ns-ns-ns
ENSRNOG00000003258	ns	ns	ns	Cdc73	ns-ns-ns
ENSRNOG00000003259	ns	ns	ns	C1qtnf1	ns-ns-ns
ENSRNOG00000003260	ns	ns	ns	Nr1i3	ns-ns-ns
ENSRNOG00000003261	ns	ns	ns	Usp9x	ns-ns-ns
ENSRNOG00000003262	ns	ns	ns	Cacng4	ns-ns-ns
ENSRNOG00000003264	ns	ns	ns	Nat9	ns-ns-ns
ENSRNOG00000003266	ns	ns	ns	LOC100361655	ns-ns-ns
ENSRNOG00000003267	ns	ns	ns	Pycr2	ns-ns-ns
ENSRNOG00000003268	ns	ns	ns	Maml1	ns-ns-ns
ENSRNOG00000003269	ns	ns	ns	Atp6v0e1	ns-ns-ns
ENSRNOG00000003273	ns	ns	ns	Spata20	ns-ns-ns
ENSRNOG00000003275	ns	ns	ns	Spata32	ns-ns-ns
ENSRNOG00000003276	ns	ns	ns	Myo1d	ns-ns-ns
ENSRNOG00000003278	ns	ns	ns	Map3k14	ns-ns-ns
ENSRNOG00000003279	ns	ns	ns	Syce2	ns-ns-ns
ENSRNOG00000003280	ns	ns	ns	Grin2c	ns-ns-ns
ENSRNOG00000003281	ns	ns	ns	Mcm9	ns-ns-ns
ENSRNOG00000003283	ns	ns	ns	Rcsd1	ns-ns-ns
ENSRNOG00000003284	ns	ns	ns	Epn3	ns-ns-ns
ENSRNOG00000003285	ns	ns	ns	Mpv17l	ns-ns-ns
ENSRNOG00000003287	ns	ns	ns	Fbxw10	ns-ns-ns
ENSRNOG00000003288	ns	ns	ns	Cacng5	ns-ns-ns
ENSRNOG00000003289	ns	ns	ns	Lap3	ns-ns-ns
ENSRNOG00000003291	ns	ns	ns	Creg1	ns-ns-ns
ENSRNOG00000003296	ns	ns	ns	Dck	ns-ns-ns
ENSRNOG00000003298	ns	ns	ns	Cd247	ns-ns-ns
ENSRNOG00000003300	ns	ns	ns	Btg2	ns-ns-ns
ENSRNOG00000003302	ns	ns	ns	Flcn	ns-ns-ns
ENSRNOG00000003304	ns	ns	ns	Chad	ns-ns-ns
ENSRNOG00000003307	ns	ns	ns	Gcdh	ns-ns-ns
ENSRNOG00000003310	ns	ns	ns	Tmem63a	ns-ns-ns
ENSRNOG00000003313	ns	ns	ns	Glra2	ns-ns-ns
ENSRNOG00000003326	ns	ns	ns	LOC100910121	ns-ns-ns
ENSRNOG00000003328	ns	ns	ns	Cdip1	ns-ns-ns
ENSRNOG00000003329	ns	ns	ns	Ppm1d	ns-ns-ns
ENSRNOG00000003330	ns	ns	ns	Acsf2	ns-ns-ns
ENSRNOG00000003332	ns	ns	ns	Nt5m	ns-ns-ns
ENSRNOG00000003334	ns	ns	ns	Klhl21	ns-ns-ns
ENSRNOG00000003336	ns	ns	ns	Mybph	ns-ns-ns
ENSRNOG00000003338	ns	ns	ns	Pmp22	ns-ns-ns
ENSRNOG00000003343	ns	ns	ns	Canx	ns-ns-ns
ENSRNOG00000003346	ns	up	ns	Fancb	ns-up-ns
ENSRNOG00000003348	ns	ns	ns	Rasd1	ns-ns-ns
ENSRNOG00000003349	ns	ns	ns	Col23a1	ns-ns-ns
ENSRNOG00000003350	ns	ns	ns	Mospd2	ns-ns-ns
ENSRNOG00000003357	ns	ns	ns	Col3a1	ns-ns-ns
ENSRNOG00000003359	ns	ns	ns	Ogt	ns-ns-ns
ENSRNOG00000003365	ns	ns	ns	Cadm3	ns-ns-ns
ENSRNOG00000003367	ns	ns	ns	Tmem220	ns-ns-ns
ENSRNOG00000003370	ns	ns	ns	Otc	ns-ns-ns
ENSRNOG00000003374	ns	ns	ns	Ccdc85a	ns-ns-ns
ENSRNOG00000003384	ns	ns	ns	Hs3st3b1	ns-ns-ns
ENSRNOG00000003385	ns	ns	ns	Glrx2	ns-ns-ns
ENSRNOG00000003386	ns	ns	ns	Rbfox3	ns-ns-ns
ENSRNOG00000003388	ns	ns	ns	Cenpf	ns-ns-ns
ENSRNOG00000003392	ns	ns	ns	Grsf1	ns-ns-ns
ENSRNOG00000003395	ns	ns	ns	Cby3	ns-ns-ns
ENSRNOG00000003397	ns	ns	ns	Adprm	ns-ns-ns
ENSRNOG00000003398	ns	ns	ns	Tomm40l	ns-ns-ns
ENSRNOG00000003399	ns	ns	ns	Hnrnph1	ns-ns-ns
ENSRNOG00000003400	ns	ns	ns	Fmo4	ns-ns-ns
ENSRNOG00000003401	ns	ns	ns	AABR07029195.1	ns-ns-ns
ENSRNOG00000003402	ns	ns	ns	Stx6	ns-ns-ns
ENSRNOG00000003403	ns	ns	ns	Slc35f5	ns-ns-ns
ENSRNOG00000003407	ns	ns	ns	Ptpn14	ns-ns-ns
ENSRNOG00000003409	ns	ns	ns	Ldoc1	ns-ns-ns
ENSRNOG00000003424	ns	ns	ns	Elac2	ns-ns-ns
ENSRNOG00000003428	ns	ns	ns	Rufy3	ns-ns-ns
ENSRNOG00000003434	ns	ns	ns	Trove2	ns-ns-ns
ENSRNOG00000003435	ns	ns	ns	Mcf2	ns-ns-ns
ENSRNOG00000003439	ns	ns	ns	Il15	ns-ns-ns
ENSRNOG00000003442	ns	ns	ns	Adora1	ns-ns-ns
ENSRNOG00000003443	ns	ns	ns	Klf1	ns-ns-ns
ENSRNOG00000003452	ns	down	ns	Asb11	ns-down-ns
ENSRNOG00000003453	ns	ns	ns	Lypd1	ns-ns-ns
ENSRNOG00000003455	ns	ns	ns	Zfp13	ns-ns-ns
ENSRNOG00000003457	ns	ns	ns	Ccdc64b	ns-ns-ns
ENSRNOG00000003461	ns	ns	ns	Zfp330	ns-ns-ns
ENSRNOG00000003463	ns	ns	ns	Srebf1	ns-ns-ns
ENSRNOG00000003464	ns	ns	ns	Hid1	ns-ns-ns
ENSRNOG00000003468	ns	ns	ns	Capn8	ns-ns-ns
ENSRNOG00000003469	ns	ns	ns	MAST1	ns-ns-ns
ENSRNOG00000003470	ns	ns	ns	Fundc1	ns-ns-ns
ENSRNOG00000003472	ns	ns	ns	Atp11c	ns-ns-ns
ENSRNOG00000003476	ns	ns	ns	Slc6a4	ns-ns-ns
ENSRNOG00000003479	ns	ns	ns	Rnf150	ns-ns-ns
ENSRNOG00000003486	ns	ns	ns	Mnda	ns-ns-ns
ENSRNOG00000003491	ns	ns	ns	Prkca	ns-ns-ns
ENSRNOG00000003494	ns	ns	ns	Ppfia4	ns-ns-ns
ENSRNOG00000003495	ns	ns	ns	Prpf8	ns-ns-ns
ENSRNOG00000003496	ns	ns	ns	Tbc1d9	ns-ns-ns
ENSRNOG00000003497	ns	ns	ns	Thoc6	ns-ns-ns
ENSRNOG00000003500	ns	ns	ns	Apoa2	ns-ns-ns
ENSRNOG00000003501	ns	ns	ns	Lyzl6	ns-ns-ns
ENSRNOG00000003504	ns	ns	ns	Rnaseh2a	ns-ns-ns
ENSRNOG00000003506	ns	ns	ns	Gosr2	ns-ns-ns
ENSRNOG00000003508	ns	ns	ns	Ergic1	ns-ns-ns
ENSRNOG00000003510	ns	ns	ns	Fmo2	ns-ns-ns
ENSRNOG00000003512	ns	ns	ns	Gabra1	ns-ns-ns
ENSRNOG00000003515	ns	ns	ns	Ephx1	ns-ns-ns
ENSRNOG00000003517	ns	ns	ns	Tbx2	ns-ns-ns
ENSRNOG00000003520	ns	ns	ns	Prdx2	ns-ns-ns
ENSRNOG00000003522	ns	ns	ns	Mr1	ns-ns-ns
ENSRNOG00000003524	ns	ns	ns	Lrrc59	ns-ns-ns
ENSRNOG00000003526	ns	ns	ns	Sytl4	ns-ns-ns
ENSRNOG00000003532	ns	ns	ns	Magea11	ns-ns-ns
ENSRNOG00000003533	ns	ns	ns	Clcn4	ns-ns-ns
ENSRNOG00000003536	ns	ns	ns	Rufy1	ns-ns-ns
ENSRNOG00000003538	ns	ns	ns	Adamts4	ns-ns-ns
ENSRNOG00000003541	ns	ns	ns	Pggt1b	ns-ns-ns
ENSRNOG00000003542	ns	ns	ns	Hcfc1r1	ns-ns-ns
ENSRNOG00000003543	ns	ns	ns	Gpr143	ns-ns-ns
ENSRNOG00000003545	ns	ns	ns	Uchl5	ns-ns-ns
ENSRNOG00000003546	ns	ns	up	Tnfrsf12a	ns-ns-up
ENSRNOG00000003549	ns	ns	ns	Cnpy2	ns-ns-ns
ENSRNOG00000003550	ns	ns	ns	Acbd6	ns-ns-ns
ENSRNOG00000003551	ns	ns	ns	B4galt3	ns-ns-ns
ENSRNOG00000003553	ns	ns	ns	Efemp1	ns-ns-ns
ENSRNOG00000003554	ns	ns	ns	Piga	ns-ns-ns
ENSRNOG00000003559	ns	ns	ns	Ccdc112	ns-ns-ns
ENSRNOG00000003562	ns	ns	ns	Susd4	ns-ns-ns
ENSRNOG00000003563	ns	ns	ns	Blmh	ns-ns-ns
ENSRNOG00000003566	ns	ns	ns	Apoh	ns-ns-ns
ENSRNOG00000003567	ns	ns	ns	Ppox	ns-ns-ns
ENSRNOG00000003569	ns	ns	ns	Gabra6	ns-ns-ns
ENSRNOG00000003575	ns	ns	ns	Mospd4	ns-ns-ns
ENSRNOG00000003576	ns	ns	ns	Ints2	ns-ns-ns
ENSRNOG00000003578	ns	ns	ns	Fem1c	ns-ns-ns
ENSRNOG00000003581	ns	ns	ns	Pou2f1	ns-ns-ns
ENSRNOG00000003583	ns	ns	ns	Smyd2	ns-ns-ns
ENSRNOG00000003585	ns	ns	ns	Sytl5	ns-ns-ns
ENSRNOG00000003587	ns	ns	ns	Figf	ns-ns-ns
ENSRNOG00000003590	ns	ns	ns	Tom1l2	ns-ns-ns
ENSRNOG00000003592	ns	ns	ns	Med28	ns-ns-ns
ENSRNOG00000003594	ns	ns	ns	Tmem183a	ns-ns-ns
ENSRNOG00000003596	ns	ns	ns	Itgb1bp2	ns-ns-ns
ENSRNOG00000003597	ns	ns	ns	Tuba4a	ns-ns-ns
ENSRNOG00000003599	ns	ns	ns	Utp3	ns-ns-ns
ENSRNOG00000003600	ns	ns	ns	Pnpt1	ns-ns-ns
ENSRNOG00000003601	ns	ns	ns	RGD1564463	ns-ns-ns
ENSRNOG00000003603	ns	ns	ns	Arhgap44	ns-ns-ns
ENSRNOG00000003606	ns	ns	ns	RGD1561381	ns-ns-ns
ENSRNOG00000003611	ns	ns	ns	Dynlt3	ns-ns-ns
ENSRNOG00000003613	ns	ns	ns	Mid1	ns-ns-ns
ENSRNOG00000003614	ns	ns	ns	Mgat5	ns-ns-ns
ENSRNOG00000003616	ns	ns	ns	Grem2	ns-ns-ns
ENSRNOG00000003620	ns	ns	ns	Fmo3	ns-ns-ns
ENSRNOG00000003622	ns	ns	ns	Cybb	ns-ns-ns
ENSRNOG00000003625	ns	ns	ns	Ubxn4	ns-ns-ns
ENSRNOG00000003626	ns	ns	ns	Atp5h	ns-ns-ns
ENSRNOG00000003629	ns	ns	ns	Nvl	ns-ns-ns
ENSRNOG00000003634	ns	ns	ns	Zfp354a	ns-ns-ns
ENSRNOG00000003635	ns	down	ns	Disp1	ns-down-ns
ENSRNOG00000003643	ns	ns	ns	Tab3	ns-ns-ns
ENSRNOG00000003645	ns	ns	up	Hnrnpab	ns-ns-up
ENSRNOG00000003648	ns	ns	ns	Cldn6	ns-ns-ns
ENSRNOG00000003649	ns	ns	ns	Qsox1	ns-ns-ns
ENSRNOG00000003650	ns	ns	ns	Nt5c	ns-ns-ns
ENSRNOG00000003653	ns	ns	ns	Fh	ns-ns-ns
ENSRNOG00000003654	ns	ns	ns	Cldn9	ns-ns-ns
ENSRNOG00000003657	ns	ns	ns	Pkmyt1	ns-ns-ns
ENSRNOG00000003661	ns	ns	ns	Hn1	ns-ns-ns
ENSRNOG00000003666	ns	ns	ns	Igj	ns-ns-ns
ENSRNOG00000003669	ns	ns	ns	Myocd	ns-ns-ns
ENSRNOG00000003670	ns	ns	ns	AABR07030781.1	ns-ns-ns
ENSRNOG00000003673	ns	ns	ns	Nup85	ns-ns-ns
ENSRNOG00000003674	ns	ns	ns	Pir	ns-ns-ns
ENSRNOG00000003675	ns	ns	ns	Ptchd1	ns-ns-ns
ENSRNOG00000003679	ns	ns	ns	Med13	ns-ns-ns
ENSRNOG00000003680	ns	ns	ns	Gabrb2	ns-ns-ns
ENSRNOG00000003681	ns	ns	ns	Lct	ns-ns-ns
ENSRNOG00000003682	ns	ns	ns	Hook2	ns-ns-ns
ENSRNOG00000003683	ns	ns	ns	Glp2r	ns-ns-ns
ENSRNOG00000003686	ns	ns	ns	Tbl1x	ns-ns-ns
ENSRNOG00000003687	ns	ns	ns	Rgs2	ns-ns-ns
ENSRNOG00000003689	ns	ns	ns	Nono	ns-ns-ns
ENSRNOG00000003691	ns	ns	ns	Tmed7	ns-ns-ns
ENSRNOG00000003694	ns	ns	ns	Prox1	ns-ns-ns
ENSRNOG00000003695	ns	ns	ns	Mgat4d	ns-ns-ns
ENSRNOG00000003699	ns	ns	ns	Endov	ns-ns-ns
ENSRNOG00000003703	ns	ns	ns	Mcm6	ns-ns-ns
ENSRNOG00000003704	ns	ns	ns	Fam184b	ns-ns-ns
ENSRNOG00000003705	ns	ns	ns	Bmx	ns-ns-ns
ENSRNOG00000003706	ns	ns	ns	Ufc1	ns-ns-ns
ENSRNOG00000003707	ns	ns	ns	Zmym3	ns-ns-ns
ENSRNOG00000003709	ns	ns	ns	Kmo	ns-ns-ns
ENSRNOG00000003712	ns	ns	ns	Smek2	ns-ns-ns
ENSRNOG00000003714	ns	ns	ns	Clk4	ns-ns-ns
ENSRNOG00000003715	ns	ns	ns	Srpx2	ns-ns-ns
ENSRNOG00000003716	ns	ns	ns	Batf3	ns-ns-ns
ENSRNOG00000003717	ns	ns	ns	Cnih4	ns-ns-ns
ENSRNOG00000003719	ns	ns	ns	Atpaf2	ns-ns-ns
ENSRNOG00000003720	ns	ns	ns	Prrx1	ns-ns-ns
ENSRNOG00000003721	ns	ns	ns	Paqr4	ns-ns-ns
ENSRNOG00000003722	ns	ns	ns	Dusp27	ns-ns-ns
ENSRNOG00000003723	ns	ns	ns	Wdr26	ns-ns-ns
ENSRNOG00000003724	ns	ns	ns	Mrpl27	ns-ns-ns
ENSRNOG00000003726	ns	up	ns	Scml2	ns-up-ns
ENSRNOG00000003728	ns	ns	ns	Xylt2	ns-ns-ns
ENSRNOG00000003732	ns	ns	ns	Flrt2	ns-ns-ns
ENSRNOG00000003734	ns	ns	ns	Cxxc5	ns-ns-ns
ENSRNOG00000003736	ns	ns	ns	Col5a2	ns-ns-ns
ENSRNOG00000003738	ns	ns	ns	Ush2a	ns-ns-ns
ENSRNOG00000003741	ns	ns	ns	Nptx1	ns-ns-ns
ENSRNOG00000003742	ns	ns	ns	Cdkl5	ns-ns-ns
ENSRNOG00000003743	ns	ns	ns	Dars	ns-ns-ns
ENSRNOG00000003745	ns	ns	ns	Atf3	ns-ns-ns
ENSRNOG00000003746	ns	down	ns	Gjb1	ns-down-ns
ENSRNOG00000003747	ns	ns	ns	Asna1	ns-ns-ns
ENSRNOG00000003748	ns	ns	ns	RGD1565785	ns-ns-ns
ENSRNOG00000003749	ns	ns	ns	Xk	ns-ns-ns
ENSRNOG00000003755	ns	ns	ns	Clgn	ns-ns-ns
ENSRNOG00000003756	ns	ns	ns	Lancl3	ns-ns-ns
ENSRNOG00000003759	ns	ns	ns	Galc	ns-ns-ns
ENSRNOG00000003762	ns	ns	ns	Smarca1	ns-ns-ns
ENSRNOG00000003763	ns	ns	ns	Prdx4	ns-ns-ns
ENSRNOG00000003765	ns	ns	ns	Nr0b1	ns-ns-ns
ENSRNOG00000003767	ns	ns	ns	Rps6kc1	ns-ns-ns
ENSRNOG00000003769	ns	ns	ns	Tmem163	ns-ns-ns
ENSRNOG00000003772	ns	ns	ns	Csrp2	ns-ns-ns
ENSRNOG00000003773	ns	ns	ns	Hmox2	ns-ns-ns
ENSRNOG00000003777	ns	ns	ns	Chrne	ns-ns-ns
ENSRNOG00000003778	ns	ns	ns	Opn3	ns-ns-ns
ENSRNOG00000003779	ns	ns	ns	Dedd	ns-ns-ns
ENSRNOG00000003781	ns	ns	ns	Atp10b	ns-ns-ns
ENSRNOG00000003782	ns	ns	ns	Acot9	ns-ns-ns
ENSRNOG00000003784	ns	ns	ns	Rilp	ns-ns-ns
ENSRNOG00000003785	ns	ns	ns	Usp43	ns-ns-ns
ENSRNOG00000003786	ns	ns	ns	Tspan6	ns-ns-ns
ENSRNOG00000003787	ns	ns	ns	Lcorl	ns-ns-ns
ENSRNOG00000003789	ns	ns	ns	AABR07037054.1	ns-ns-ns
ENSRNOG00000003790	ns	ns	ns	Mael	ns-ns-ns
ENSRNOG00000003792	ns	ns	ns	Med14	ns-ns-ns
ENSRNOG00000003794	ns	ns	ns	Nmral1	ns-ns-ns
ENSRNOG00000003795	ns	ns	ns	Angel2	ns-ns-ns
ENSRNOG00000003797	ns	ns	ns	Mrps7	ns-ns-ns
ENSRNOG00000003800	ns	ns	ns	Rgs9	ns-ns-ns
ENSRNOG00000003802	ns	ns	ns	Pttg1	ns-ns-ns
ENSRNOG00000003803	ns	ns	ns	Zdhhc17	ns-ns-ns
ENSRNOG00000003805	ns	ns	ns	Rnft1	ns-ns-ns
ENSRNOG00000003806	ns	ns	ns	Gpr65	ns-ns-ns
ENSRNOG00000003807	ns	ns	ns	Wnt9b	ns-ns-ns
ENSRNOG00000003809	ns	ns	ns	Sat1	ns-ns-ns
ENSRNOG00000003812	ns	ns	ns	Nlgn3	ns-ns-ns
ENSRNOG00000003813	ns	ns	ns	Kcnk10	ns-ns-ns
ENSRNOG00000003815	ns	ns	ns	Slc25a11	ns-ns-ns
ENSRNOG00000003816	ns	ns	ns	Tada1	ns-ns-ns
ENSRNOG00000003821	ns	ns	ns	Rptor	ns-ns-ns
ENSRNOG00000003822	ns	ns	ns	Slu7	ns-ns-ns
ENSRNOG00000003825	ns	ns	ns	Wdr75	ns-ns-ns
ENSRNOG00000003827	ns	ns	ns	Wipi1	ns-ns-ns
ENSRNOG00000003829	ns	ns	ns	Ap3s1	ns-ns-ns
ENSRNOG00000003831	ns	ns	ns	Tdp1	ns-ns-ns
ENSRNOG00000003832	up	ns	ns	Vash2	up-ns-ns
ENSRNOG00000003833	ns	ns	ns	Nenf	ns-ns-ns
ENSRNOG00000003834	ns	ns	ns	Map2k4	ns-ns-ns
ENSRNOG00000003835	ns	ns	ns	Slc43a2	ns-ns-ns
ENSRNOG00000003837	ns	ns	ns	Mif4gd	ns-ns-ns
ENSRNOG00000003840	ns	ns	ns	Slit2	ns-ns-ns
ENSRNOG00000003841	ns	ns	ns	Kcnh1	ns-ns-ns
ENSRNOG00000003844	ns	ns	ns	Dhx15	ns-ns-ns
ENSRNOG00000003845	ns	ns	ns	Wnt3	ns-ns-ns
ENSRNOG00000003846	ns	ns	ns	Pitpna	ns-ns-ns
ENSRNOG00000003847	ns	ns	ns	Gid4	ns-ns-ns
ENSRNOG00000003848	ns	ns	ns	Med12	ns-ns-ns
ENSRNOG00000003849	ns	ns	ns	Stx8	ns-ns-ns
ENSRNOG00000003853	ns	ns	ns	Scoc	ns-ns-ns
ENSRNOG00000003855	ns	ns	ns	Dnaja3	ns-ns-ns
ENSRNOG00000003858	ns	ns	ns	Atp6ap2	ns-ns-ns
ENSRNOG00000003861	ns	ns	ns	Gorab	ns-ns-ns
ENSRNOG00000003863	ns	ns	ns	LOC100910447	ns-ns-ns
ENSRNOG00000003864	ns	ns	ns	Gipc1	ns-ns-ns
ENSRNOG00000003865	ns	ns	ns	Tmigd1	ns-ns-ns
ENSRNOG00000003866	ns	ns	ns	Cxcr4	ns-ns-ns
ENSRNOG00000003869	ns	ns	ns	Sod3	ns-ns-ns
ENSRNOG00000003870	ns	ns	ns	C1qtnf2	ns-ns-ns
ENSRNOG00000003872	ns	ns	ns	LOC100911874	ns-ns-ns
ENSRNOG00000003873	ns	ns	ns	Cpd	ns-ns-ns
ENSRNOG00000003875	ns	ns	ns	Ocrl	ns-ns-ns
ENSRNOG00000003878	ns	ns	ns	Thsd7b	ns-ns-ns
ENSRNOG00000003879	ns	ns	ns	Rnf167	ns-ns-ns
ENSRNOG00000003880	ns	ns	ns	Tph2	ns-ns-ns
ENSRNOG00000003881	ns	ns	ns	Nit1	ns-ns-ns
ENSRNOG00000003882	ns	ns	ns	Cep350	ns-ns-ns
ENSRNOG00000003883	ns	ns	ns	LOC317456	ns-ns-ns
ENSRNOG00000003884	ns	ns	ns	Acmsd	ns-ns-ns
ENSRNOG00000003887	ns	ns	ns	Lgi2	ns-ns-ns
ENSRNOG00000003888	ns	ns	ns	Rgs13	ns-ns-ns
ENSRNOG00000003889	ns	ns	ns	Tbc1d15	ns-ns-ns
ENSRNOG00000003890	ns	ns	ns	Nap1l1	ns-ns-ns
ENSRNOG00000003891	ns	ns	ns	Porf1	ns-ns-ns
ENSRNOG00000003893	ns	ns	ns	Ccnjl	ns-ns-ns
ENSRNOG00000003895	ns	ns	ns	Rgs1	ns-ns-ns
ENSRNOG00000003897	ns	ns	ns	Col1a1	ns-ns-ns
ENSRNOG00000003899	ns	ns	ns	Krt14	ns-ns-ns
ENSRNOG00000003901	ns	ns	ns	Ccdc104	ns-ns-ns
ENSRNOG00000003905	ns	ns	ns	Nsf	ns-ns-ns
ENSRNOG00000003908	ns	ns	ns	Rn60_6_1241.2	ns-ns-ns
ENSRNOG00000003915	ns	ns	ns	Tmem206	ns-ns-ns
ENSRNOG00000003917	ns	ns	ns	Uck2	ns-ns-ns
ENSRNOG00000003918	ns	ns	ns	LOC100910173	ns-ns-ns
ENSRNOG00000003919	ns	ns	ns	Rps6kb1	ns-ns-ns
ENSRNOG00000003923	ns	ns	ns	Rab21	ns-ns-ns
ENSRNOG00000003924	ns	ns	ns	Pi4k2b	ns-ns-ns
ENSRNOG00000003925	ns	ns	ns	Hhat	ns-ns-ns
ENSRNOG00000003927	ns	ns	ns	Cd55	ns-ns-ns
ENSRNOG00000003928	ns	ns	ns	Tmco1	ns-ns-ns
ENSRNOG00000003931	ns	ns	ns	Arsg	ns-ns-ns
ENSRNOG00000003936	ns	ns	ns	Pwwp2a	ns-ns-ns
ENSRNOG00000003942	ns	ns	ns	Asnsd1	ns-ns-ns
ENSRNOG00000003946	ns	ns	ns	Tor1aip1	ns-ns-ns
ENSRNOG00000003947	ns	ns	ns	Ntn1	ns-ns-ns
ENSRNOG00000003948	ns	ns	ns	Llgl1	ns-ns-ns
ENSRNOG00000003949	ns	ns	ns	Phka2	ns-ns-ns
ENSRNOG00000003950	ns	ns	ns	Lvrn	ns-ns-ns
ENSRNOG00000003951	ns	ns	ns	Psmc1	ns-ns-ns
ENSRNOG00000003952	ns	ns	ns	Map3k19	ns-ns-ns
ENSRNOG00000003953	ns	ns	ns	Rab3gap1	ns-ns-ns
ENSRNOG00000003954	ns	ns	ns	Il2rg	ns-ns-ns
ENSRNOG00000003955	ns	ns	ns	Spata7	ns-ns-ns
ENSRNOG00000003956	ns	ns	ns	Arhgap6	ns-ns-ns
ENSRNOG00000003958	ns	ns	ns	Commd10	ns-ns-ns
ENSRNOG00000003959	ns	ns	ns	Rgs18	ns-ns-ns
ENSRNOG00000003964	ns	ns	ns	Nsmce2	ns-ns-ns
ENSRNOG00000003967	ns	ns	ns	Vmp1	ns-ns-ns
ENSRNOG00000003969	ns	ns	ns	Fam20a	ns-ns-ns
ENSRNOG00000003970	ns	ns	ns	Tnpo2	ns-ns-ns
ENSRNOG00000003971	ns	ns	ns	Gosr1	ns-ns-ns
ENSRNOG00000003972	ns	ns	ns	Tshr	ns-ns-ns
ENSRNOG00000003973	ns	ns	ns	Cyb5r1	ns-ns-ns
ENSRNOG00000003975	ns	ns	ns	Pfn1	ns-ns-ns
ENSRNOG00000003977	ns	ns	ns	Dusp1	ns-ns-ns
ENSRNOG00000003979	ns	ns	ns	Zranb3	ns-ns-ns
ENSRNOG00000003980	ns	ns	ns	Ttc1	ns-ns-ns
ENSRNOG00000003981	ns	ns	ns	Zfp18	ns-ns-ns
ENSRNOG00000003983	ns	ns	ns	Pfdn2	ns-ns-ns
ENSRNOG00000003984	ns	ns	ns	Apln	ns-ns-ns
ENSRNOG00000003985	ns	ns	ns	Tmem19	ns-ns-ns
ENSRNOG00000003988	ns	ns	ns	Dnajc27	ns-ns-ns
ENSRNOG00000003990	ns	ns	ns	Grb2	ns-ns-ns
ENSRNOG00000003991	ns	ns	ns	Ankar	ns-ns-ns
ENSRNOG00000003992	ns	ns	ns	Pik3r6	ns-ns-ns
ENSRNOG00000003997	ns	ns	ns	Pld5	ns-ns-ns
ENSRNOG00000003998	ns	ns	ns	Sgca	ns-ns-ns
ENSRNOG00000003999	ns	ns	ns	Adcy3	ns-ns-ns
ENSRNOG00000004000	ns	ns	ns	Tefm	ns-ns-ns
ENSRNOG00000004001	ns	ns	ns	Osgepl1	ns-ns-ns
ENSRNOG00000004003	ns	ns	ns	Dusp10	ns-ns-ns
ENSRNOG00000004004	ns	ns	ns	Nrde2	ns-ns-ns
ENSRNOG00000004006	ns	ns	ns	Dnajb9	ns-ns-ns
ENSRNOG00000004009	ns	ns	ns	Xpnpep2	ns-ns-ns
ENSRNOG00000004011	ns	ns	ns	Nedd1	ns-ns-ns
ENSRNOG00000004013	ns	ns	ns	Grip1	ns-ns-ns
ENSRNOG00000004014	ns	ns	ns	Chmp6	ns-ns-ns
ENSRNOG00000004016	ns	ns	ns	Msl3	ns-ns-ns
ENSRNOG00000004018	ns	ns	ns	Tdrd5	ns-ns-ns
ENSRNOG00000004019	ns	ns	ns	Phlda1	ns-ns-ns
ENSRNOG00000004022	ns	ns	ns	Klhdc9	ns-ns-ns
ENSRNOG00000004026	ns	ns	ns	Atp2b1	ns-ns-ns
ENSRNOG00000004027	ns	ns	ns	Aldh9a1	ns-ns-ns
ENSRNOG00000004029	ns	ns	ns	Pvrl4	ns-ns-ns
ENSRNOG00000004032	ns	ns	ns	2310067B10Rik	ns-ns-ns
ENSRNOG00000004033	ns	ns	ns	Sema6a	ns-ns-ns
ENSRNOG00000004035	ns	ns	ns	Krr1	ns-ns-ns
ENSRNOG00000004036	ns	ns	ns	Snx12	ns-ns-ns
ENSRNOG00000004040	ns	ns	ns	Abca8	ns-ns-ns
ENSRNOG00000004048	ns	ns	ns	Lrrk2	ns-ns-ns
ENSRNOG00000004049	ns	ns	ns	Baiap2	ns-ns-ns
ENSRNOG00000004050	ns	ns	ns	Snrk	ns-ns-ns
ENSRNOG00000004057	ns	ns	ns	Ccdc88a	ns-ns-ns
ENSRNOG00000004059	ns	ns	ns	Ptrhd1	ns-ns-ns
ENSRNOG00000004060	ns	ns	ns	Calm1	ns-ns-ns
ENSRNOG00000004061	ns	ns	ns	Pnn	ns-ns-ns
ENSRNOG00000004062	ns	ns	ns	C4bpa	ns-ns-ns
ENSRNOG00000004063	ns	ns	ns	Sh3pxd2b	ns-ns-ns
ENSRNOG00000004066	ns	ns	ns	LOC100912365	ns-ns-ns
ENSRNOG00000004067	ns	ns	ns	Nrcam	ns-ns-ns
ENSRNOG00000004068	ns	ns	ns	Ncoa1	ns-ns-ns
ENSRNOG00000004072	ns	ns	ns	Myo1c	ns-ns-ns
ENSRNOG00000004075	ns	ns	ns	Ccdc42	ns-ns-ns
ENSRNOG00000004076	ns	ns	ns	Pms1	ns-ns-ns
ENSRNOG00000004077	ns	ns	ns	Kcnc2	ns-ns-ns
ENSRNOG00000004078	ns	ns	ns	Eno3	ns-ns-ns
ENSRNOG00000004083	ns	ns	ns	Zc3h14	ns-ns-ns
ENSRNOG00000004084	ns	ns	ns	Fam84a	ns-ns-ns
ENSRNOG00000004085	ns	ns	ns	Tcaim	ns-ns-ns
ENSRNOG00000004089	ns	ns	ns	Enpp2	ns-ns-ns
ENSRNOG00000004090	ns	ns	ns	AABR07016056.1	ns-ns-ns
ENSRNOG00000004091	ns	ns	ns	Cwc25	ns-ns-ns
ENSRNOG00000004093	ns	ns	ns	Rhot1	ns-ns-ns
ENSRNOG00000004094	ns	ns	ns	Ptger1	ns-ns-ns
ENSRNOG00000004099	ns	ns	ns	R3hdm1	ns-ns-ns
ENSRNOG00000004100	ns	ns	ns	Trib1	ns-ns-ns
ENSRNOG00000004101	ns	ns	ns	2023-03-01	ns-ns-ns
ENSRNOG00000004103	ns	ns	ns	Trappc6b	ns-ns-ns
ENSRNOG00000004104	ns	ns	ns	Zfp167	ns-ns-ns
ENSRNOG00000004107	ns	ns	ns	Rpl23	ns-ns-ns
ENSRNOG00000004109	ns	ns	ns	Zfpm2	ns-ns-ns
ENSRNOG00000004110	ns	ns	ns	Trib2	ns-ns-ns
ENSRNOG00000004111	ns	ns	ns	Soat1	ns-ns-ns
ENSRNOG00000004112	ns	ns	ns	RGD1308775	ns-ns-ns
ENSRNOG00000004117	ns	ns	ns	Kcnv1	ns-ns-ns
ENSRNOG00000004118	ns	ns	ns	Frmpd4	ns-ns-ns
ENSRNOG00000004120	ns	ns	ns	RGD1565844	ns-ns-ns
ENSRNOG00000004122	ns	ns	ns	Kremen2	ns-ns-ns
ENSRNOG00000004124	ns	ns	ns	Grpr	ns-ns-ns
ENSRNOG00000004125	ns	ns	ns	C4bpb	ns-ns-ns
ENSRNOG00000004127	ns	ns	ns	AABR07021840.1	ns-ns-ns
ENSRNOG00000004130	ns	ns	ns	Anapc4	ns-ns-ns
ENSRNOG00000004131	ns	ns	ns	Pkn1	ns-ns-ns
ENSRNOG00000004132	ns	ns	ns	Lasp1	ns-ns-ns
ENSRNOG00000004133	ns	ns	ns	Slc7a3	ns-ns-ns
ENSRNOG00000004135	ns	ns	ns	RGD1311745	ns-ns-ns
ENSRNOG00000004137	ns	ns	ns	Ubtd2	ns-ns-ns
ENSRNOG00000004139	ns	ns	ns	Ndel1	ns-ns-ns
ENSRNOG00000004140	ns	ns	ns	Pacrgl	ns-ns-ns
ENSRNOG00000004141	ns	ns	ns	Vasn	ns-ns-ns
ENSRNOG00000004143	ns	ns	ns	Adipor1	ns-ns-ns
ENSRNOG00000004144	ns	ns	ns	AABR07001435.1	ns-ns-ns
ENSRNOG00000004145	ns	ns	ns	Prorsd1	ns-ns-ns
ENSRNOG00000004146	ns	ns	ns	Coro7	ns-ns-ns
ENSRNOG00000004147	ns	ns	ns	Abca8a	ns-ns-ns
ENSRNOG00000004148	ns	ns	ns	Cdk17	ns-ns-ns
ENSRNOG00000004149	ns	ns	ns	Mgat4c	ns-ns-ns
ENSRNOG00000004150	ns	ns	ns	Slc9a7	ns-ns-ns
ENSRNOG00000004152	ns	ns	ns	Lrp12	ns-ns-ns
ENSRNOG00000004155	ns	ns	ns	Samd14	ns-ns-ns
ENSRNOG00000004158	ns	ns	ns	Hdac9	ns-ns-ns
ENSRNOG00000004159	ns	ns	ns	Flii	ns-ns-ns
ENSRNOG00000004160	ns	ns	ns	Prps2	ns-ns-ns
ENSRNOG00000004161	ns	ns	ns	Mtif2	ns-ns-ns
ENSRNOG00000004162	ns	ns	ns	Pfkfb2	ns-ns-ns
ENSRNOG00000004165	ns	ns	ns	Prkd1	ns-ns-ns
ENSRNOG00000004168	ns	ns	ns	Slc35e4	ns-ns-ns
ENSRNOG00000004169	ns	ns	ns	Fzr1	ns-ns-ns
ENSRNOG00000004171	ns	up	up	Dnah9	ns-up-up
ENSRNOG00000004172	ns	ns	ns	Pdk2	ns-ns-ns
ENSRNOG00000004177	ns	ns	ns	Myo1a	ns-ns-ns
ENSRNOG00000004179	ns	down	ns	Nts	ns-down-ns
ENSRNOG00000004180	ns	ns	ns	Fam19a2	ns-ns-ns
ENSRNOG00000004181	ns	ns	ns	Sdccag8	ns-ns-ns
ENSRNOG00000004183	ns	ns	ns	Ccdc59	ns-ns-ns
ENSRNOG00000004185	ns	ns	ns	Mon2	ns-ns-ns
ENSRNOG00000004186	ns	ns	ns	Snx13	ns-ns-ns
ENSRNOG00000004189	ns	ns	ns	Helb	ns-ns-ns
ENSRNOG00000004192	ns	ns	ns	Arhgap30	ns-ns-ns
[truncated: 16,959 more rows]

## Sheet: Table SE8
Table SE8: Categorization of genes in alluvial plot in supplemental figure 3 for the comparison of 1.0 mg/kg psilocybin vs 3.0 mg/kg psilocybin vs 3.0mg/kg ketanserin
Gene	1.0 mg/kg psilocybin	3.0 mg/kg psilocybin	3.0 mg/kg ketanserin	Gene_name	Group
ENSRNOG00000000001	ns	ns	ns	Arsj	ns-ns-ns
ENSRNOG00000000007	ns	ns	ns	Gad1	ns-ns-ns
ENSRNOG00000000008	ns	ns	ns	Alx4	ns-ns-ns
ENSRNOG00000000010	up	ns	ns	Cbln1	up-ns-ns
ENSRNOG00000000012	ns	ns	ns	Tcf15	ns-ns-ns
ENSRNOG00000000017	ns	ns	ns	Steap1	ns-ns-ns
ENSRNOG00000000021	ns	ns	ns	AABR07061902.1	ns-ns-ns
ENSRNOG00000000024	ns	ns	ns	Hebp1	ns-ns-ns
ENSRNOG00000000033	ns	ns	ns	Tmcc2	ns-ns-ns
ENSRNOG00000000034	ns	ns	ns	Nuak2	ns-ns-ns
ENSRNOG00000000036	ns	ns	ns	Klhdc8a	ns-ns-ns
ENSRNOG00000000040	ns	ns	ns	RGD1304622	ns-ns-ns
ENSRNOG00000000041	ns	ns	ns	Slc26a1	ns-ns-ns
ENSRNOG00000000042	ns	ns	ns	Xpr1	ns-ns-ns
ENSRNOG00000000043	down	ns	ns	Idua	down-ns-ns
ENSRNOG00000000044	ns	ns	ns	Tmem175	ns-ns-ns
ENSRNOG00000000047	ns	ns	ns	Cd82	ns-ns-ns
ENSRNOG00000000048	ns	ns	ns	Gak	ns-ns-ns
ENSRNOG00000000054	ns	ns	ns	Abhd8	ns-ns-ns
ENSRNOG00000000055	ns	ns	ns	Fcrl6	ns-ns-ns
ENSRNOG00000000060	ns	ns	ns	Cplx1	ns-ns-ns
ENSRNOG00000000062	ns	ns	ns	Pcgf3	ns-ns-ns
ENSRNOG00000000064	ns	ns	ns	Atp5i	ns-ns-ns
ENSRNOG00000000065	ns	ns	ns	Pde6b	ns-ns-ns
ENSRNOG00000000066	ns	ns	ns	Fbxo28	ns-ns-ns
ENSRNOG00000000068	ns	ns	ns	Ppp2r5a	ns-ns-ns
ENSRNOG00000000070	ns	ns	ns	Dr1	ns-ns-ns
ENSRNOG00000000073	ns	ns	ns	Tmed5	ns-ns-ns
ENSRNOG00000000075	ns	ns	ns	Mtf2	ns-ns-ns
ENSRNOG00000000081	ns	ns	ns	Antxr2	ns-ns-ns
ENSRNOG00000000082	ns	ns	ns	Hltf	ns-ns-ns
ENSRNOG00000000091	ns	ns	ns	Smad9	ns-ns-ns
ENSRNOG00000000095	ns	ns	ns	Gpr89b	ns-ns-ns
ENSRNOG00000000096	ns	ns	ns	Pdzk1	ns-ns-ns
ENSRNOG00000000097	ns	ns	ns	Cd160	ns-ns-ns
ENSRNOG00000000098	ns	ns	ns	Rnf115	ns-ns-ns
ENSRNOG00000000104	ns	ns	ns	Thoc3	ns-ns-ns
ENSRNOG00000000105	ns	ns	ns	Cplx2	ns-ns-ns
ENSRNOG00000000108	ns	ns	ns	Aga	ns-ns-ns
ENSRNOG00000000109	ns	ns	ns	Fgf20	ns-ns-ns
ENSRNOG00000000111	ns	ns	ns	Coprs	ns-ns-ns
ENSRNOG00000000112	ns	ns	ns	Champ1	ns-ns-ns
ENSRNOG00000000113	ns	ns	ns	Elac1	ns-ns-ns
ENSRNOG00000000121	ns	ns	ns	Pigv	ns-ns-ns
ENSRNOG00000000122	ns	ns	ns	Ak2	ns-ns-ns
ENSRNOG00000000123	ns	ns	ns	Rnf19b	ns-ns-ns
ENSRNOG00000000127	ns	ns	ns	Kpna6	ns-ns-ns
ENSRNOG00000000129	ns	ns	ns	RGD1559864	ns-ns-ns
ENSRNOG00000000130	ns	ns	ns	Dnajb5	ns-ns-ns
ENSRNOG00000000133	ns	ns	ns	Txndc15	ns-ns-ns
ENSRNOG00000000137	ns	ns	ns	Ly86	ns-ns-ns
ENSRNOG00000000138	ns	ns	ns	Glis1	ns-ns-ns
ENSRNOG00000000142	ns	ns	ns	Plxdc2	ns-ns-ns
ENSRNOG00000000145	ns	ns	ns	Pik3r3	ns-ns-ns
ENSRNOG00000000150	ns	ns	ns	Dnajc1	ns-ns-ns
ENSRNOG00000000151	ns	ns	ns	Ldlrap1	ns-ns-ns
ENSRNOG00000000155	ns	ns	ns	Cog3	ns-ns-ns
ENSRNOG00000000156	ns	ns	ns	Megf6	ns-ns-ns
ENSRNOG00000000157	ns	ns	ns	Atg12	ns-ns-ns
ENSRNOG00000000158	ns	ns	ns	Cdo1	ns-ns-ns
ENSRNOG00000000161	ns	ns	ns	Chm	ns-ns-ns
ENSRNOG00000000164	ns	ns	ns	Lamp2	ns-ns-ns
ENSRNOG00000000165	ns	ns	ns	Pfkfb1	ns-ns-ns
ENSRNOG00000000166	ns	ns	ns	Apex2	ns-ns-ns
ENSRNOG00000000167	ns	ns	ns	Alas2	ns-ns-ns
ENSRNOG00000000168	ns	ns	ns	Gatm	ns-ns-ns
ENSRNOG00000000169	ns	ns	ns	Spata5l1	ns-ns-ns
ENSRNOG00000000170	ns	ns	ns	Slc30a4	ns-ns-ns
ENSRNOG00000000172	ns	ns	ns	Sqrdl	ns-ns-ns
ENSRNOG00000000175	ns	ns	ns	Mier2	ns-ns-ns
ENSRNOG00000000177	ns	ns	ns	Ppap2c	ns-ns-ns
ENSRNOG00000000184	ns	ns	ns	Tmprss6	ns-ns-ns
ENSRNOG00000000185	ns	ns	ns	Mpst	ns-ns-ns
ENSRNOG00000000186	ns	ns	ns	Tst	ns-ns-ns
ENSRNOG00000000187	ns	ns	ns	Csf2rb	ns-ns-ns
ENSRNOG00000000190	ns	ns	ns	Ep300	ns-ns-ns
ENSRNOG00000000195	ns	ns	ns	Vwa5a	ns-ns-ns
ENSRNOG00000000196	ns	ns	ns	Cyp19a1	ns-ns-ns
ENSRNOG00000000204	ns	ns	ns	Syncrip	ns-ns-ns
ENSRNOG00000000219	ns	ns	ns	Ano10	ns-ns-ns
ENSRNOG00000000221	ns	ns	ns	Abhd5	ns-ns-ns
ENSRNOG00000000230	ns	ns	ns	Lmf1	ns-ns-ns
ENSRNOG00000000231	ns	ns	ns	Kctd17	ns-ns-ns
ENSRNOG00000000233	ns	down	ns	Grm6	ns-down-ns
ENSRNOG00000000236	ns	ns	ns	Zfp207	ns-ns-ns
ENSRNOG00000000237	ns	ns	ns	RGD1310429	ns-ns-ns
ENSRNOG00000000239	ns	ns	ns	Ccl7	ns-ns-ns
ENSRNOG00000000244	ns	ns	ns	Coil	ns-ns-ns
ENSRNOG00000000245	ns	ns	ns	Slc16a6	ns-ns-ns
ENSRNOG00000000246	ns	ns	ns	Amz2	ns-ns-ns
ENSRNOG00000000247	ns	ns	ns	Mfsd11	ns-ns-ns
ENSRNOG00000000248	ns	ns	ns	Srsf2	ns-ns-ns
ENSRNOG00000000249	ns	ns	ns	Mettl23	ns-ns-ns
ENSRNOG00000000250	ns	ns	ns	Jmjd6	ns-ns-ns
ENSRNOG00000000251	ns	ns	ns	St6galnac1	ns-ns-ns
ENSRNOG00000000257	ns	ns	ns	Smpd3	ns-ns-ns
ENSRNOG00000000258	ns	ns	ns	Prmt7	ns-ns-ns
ENSRNOG00000000262	ns	ns	ns	Zfp821	ns-ns-ns
ENSRNOG00000000264	ns	ns	ns	Def8	ns-ns-ns
ENSRNOG00000000274	ns	ns	ns	Phyhipl	ns-ns-ns
ENSRNOG00000000275	ns	ns	ns	Fam13c	ns-ns-ns
ENSRNOG00000000277	ns	ns	ns	Tet1	ns-ns-ns
ENSRNOG00000000279	ns	ns	ns	Rtn4ip1	ns-ns-ns
ENSRNOG00000000281	ns	down	down	Prodh	ns-down-down
ENSRNOG00000000282	ns	ns	ns	Gsc2	ns-ns-ns
ENSRNOG00000000283	ns	ns	ns	Dgcr14	ns-ns-ns
ENSRNOG00000000288	ns	ns	ns	Scarf2	ns-ns-ns
ENSRNOG00000000299	ns	ns	ns	Foxo3	ns-ns-ns
ENSRNOG00000000302	ns	ns	ns	Sesn1	ns-ns-ns
ENSRNOG00000000303	ns	ns	ns	Cep57l1	ns-ns-ns
ENSRNOG00000000304	ns	ns	ns	Cd164	ns-ns-ns
ENSRNOG00000000306	ns	ns	ns	Smpd2	ns-ns-ns
ENSRNOG00000000307	ns	ns	ns	Mical1	ns-ns-ns
ENSRNOG00000000308	ns	ns	ns	Zbtb24	ns-ns-ns
ENSRNOG00000000312	ns	ns	ns	Fig4	ns-ns-ns
ENSRNOG00000000314	ns	ns	ns	Sec63	ns-ns-ns
ENSRNOG00000000316	ns	ns	ns	Sobp	ns-ns-ns
ENSRNOG00000000320	ns	ns	ns	Timm10b	ns-ns-ns
ENSRNOG00000000321	ns	ns	ns	Cd24	ns-ns-ns
ENSRNOG00000000322	ns	ns	ns	Atg5	ns-ns-ns
ENSRNOG00000000323	ns	ns	ns	Prdm1	ns-ns-ns
ENSRNOG00000000327	ns	ns	ns	Hace1	ns-ns-ns
ENSRNOG00000000340	ns	ns	ns	RGD1304704	ns-ns-ns
ENSRNOG00000000341	ns	ns	ns	Nid2	ns-ns-ns
ENSRNOG00000000368	ns	ns	ns	Grik2	ns-ns-ns
ENSRNOG00000000373	ns	ns	ns	Ctnna3	ns-ns-ns
ENSRNOG00000000376	ns	ns	ns	LOC100360884	ns-ns-ns
ENSRNOG00000000378	ns	ns	ns	Ctnna3	ns-ns-ns
ENSRNOG00000000383	ns	ns	ns	Mypn	ns-ns-ns
ENSRNOG00000000384	ns	ns	ns	Atoh7	ns-ns-ns
ENSRNOG00000000386	ns	ns	ns	Pbld1	ns-ns-ns
ENSRNOG00000000387	ns	ns	ns	Slc25a16	ns-ns-ns
ENSRNOG00000000390	ns	ns	ns	Rufy2	ns-ns-ns
ENSRNOG00000000392	ns	ns	ns	Supv3l1	ns-ns-ns
ENSRNOG00000000394	ns	ns	ns	Srgn	ns-ns-ns
ENSRNOG00000000395	ns	ns	ns	LOC606294	ns-ns-ns
ENSRNOG00000000396	ns	ns	ns	Ddx50	ns-ns-ns
ENSRNOG00000000397	ns	ns	ns	Ccar1	ns-ns-ns
ENSRNOG00000000398	ns	ns	ns	Zufsp	ns-ns-ns
ENSRNOG00000000405	ns	ns	ns	Vgll2	ns-ns-ns
ENSRNOG00000000406	ns	ns	ns	Ros1	ns-ns-ns
ENSRNOG00000000407	ns	ns	ns	Dcbld1	ns-ns-ns
ENSRNOG00000000408	ns	ns	ns	Gopc	ns-ns-ns
ENSRNOG00000000410	ns	ns	ns	Nepn	ns-ns-ns
ENSRNOG00000000411	ns	ns	ns	Nus1	ns-ns-ns
ENSRNOG00000000412	ns	ns	ns	Slc35f1	ns-ns-ns
ENSRNOG00000000413	up	ns	ns	Pln	up-ns-ns
ENSRNOG00000000414	ns	ns	ns	Cep85l	ns-ns-ns
ENSRNOG00000000415	ns	ns	ns	Asf1a	ns-ns-ns
ENSRNOG00000000417	ns	ns	ns	Numa1	ns-ns-ns
ENSRNOG00000000418	ns	ns	ns	Zbtb12	ns-ns-ns
ENSRNOG00000000420	ns	ns	ns	Nelfe	ns-ns-ns
ENSRNOG00000000421	ns	ns	ns	Skiv2l	ns-ns-ns
ENSRNOG00000000422	ns	ns	ns	Dxo	ns-ns-ns
ENSRNOG00000000423	ns	ns	ns	LOC100360835	ns-ns-ns
ENSRNOG00000000428	ns	ns	ns	Cyp21a1	ns-ns-ns
ENSRNOG00000000431	ns	ns	ns	Atf6b	ns-ns-ns
ENSRNOG00000000432	ns	ns	ns	Fkbpl	ns-ns-ns
ENSRNOG00000000433	ns	ns	ns	Prrt1	ns-ns-ns
ENSRNOG00000000435	ns	ns	ns	Ppt2	ns-ns-ns
ENSRNOG00000000436	ns	ns	ns	Egfl8	ns-ns-ns
ENSRNOG00000000437	ns	ns	ns	Agpat1	ns-ns-ns
ENSRNOG00000000438	ns	ns	ns	Rnf5	ns-ns-ns
ENSRNOG00000000439	ns	ns	ns	Ager	ns-ns-ns
ENSRNOG00000000440	ns	ns	ns	Pbx2	ns-ns-ns
ENSRNOG00000000441	ns	up	ns	Gpsm3	ns-up-ns
ENSRNOG00000000442	ns	ns	ns	Notch4	ns-ns-ns
ENSRNOG00000000443	ns	ns	ns	C4a	ns-ns-ns
ENSRNOG00000000451	ns	ns	ns	RT1-Ba	ns-ns-ns
ENSRNOG00000000454	ns	ns	ns	RT1-DOb	ns-ns-ns
ENSRNOG00000000455	ns	ns	ns	Tap2	ns-ns-ns
ENSRNOG00000000456	ns	ns	ns	Psmb8	ns-ns-ns
ENSRNOG00000000457	ns	ns	ns	Tap1	ns-ns-ns
ENSRNOG00000000459	up	ns	ns	Psmb9	up-ns-ns
ENSRNOG00000000461	ns	down	down	Brd2	ns-down-down
ENSRNOG00000000463	ns	ns	ns	Col11a2	ns-ns-ns
ENSRNOG00000000464	ns	ns	ns	Rxrb	ns-ns-ns
ENSRNOG00000000465	ns	ns	ns	Slc39a7	ns-ns-ns
ENSRNOG00000000466	ns	ns	ns	Hsd17b8	ns-ns-ns
ENSRNOG00000000467	ns	ns	ns	Ring1	ns-ns-ns
ENSRNOG00000000470	ns	ns	ns	Vps52	ns-ns-ns
ENSRNOG00000000471	ns	ns	ns	B3galt4	ns-ns-ns
ENSRNOG00000000473	ns	ns	ns	Pfdn6	ns-ns-ns
ENSRNOG00000000474	ns	ns	ns	Rgl2	ns-ns-ns
ENSRNOG00000000476	ns	ns	ns	Zbtb22	ns-ns-ns
ENSRNOG00000000477	ns	ns	ns	Daxx	ns-ns-ns
ENSRNOG00000000478	ns	ns	ns	AC128962.1	ns-ns-ns
ENSRNOG00000000479	ns	ns	ns	Kifc1	ns-ns-ns
ENSRNOG00000000480	ns	ns	ns	Phf1	ns-ns-ns
ENSRNOG00000000481	ns	ns	ns	Cuta	ns-ns-ns
ENSRNOG00000000483	ns	ns	ns	Syngap1	ns-ns-ns
ENSRNOG00000000485	ns	ns	ns	Bak1	ns-ns-ns
ENSRNOG00000000486	ns	ns	ns	Ggnbp1	ns-ns-ns
ENSRNOG00000000487	ns	ns	ns	Grm4	ns-ns-ns
ENSRNOG00000000488	ns	ns	ns	Hmga1	ns-ns-ns
ENSRNOG00000000490	ns	ns	ns	Rps10	ns-ns-ns
ENSRNOG00000000491	ns	ns	ns	Spdef	ns-ns-ns
ENSRNOG00000000493	ns	ns	ns	Snrpc	ns-ns-ns
ENSRNOG00000000495	ns	ns	ns	Uhrf1bp1	ns-ns-ns
ENSRNOG00000000498	ns	ns	ns	Anks1a	ns-ns-ns
ENSRNOG00000000499	ns	ns	ns	Tcp11	ns-ns-ns
ENSRNOG00000000500	ns	ns	ns	Scube3	ns-ns-ns
ENSRNOG00000000501	ns	ns	ns	Zfp523	ns-ns-ns
ENSRNOG00000000502	ns	ns	ns	Def6	ns-ns-ns
ENSRNOG00000000503	ns	ns	ns	Ppard	ns-ns-ns
ENSRNOG00000000504	ns	ns	ns	Fance	ns-ns-ns
ENSRNOG00000000506	ns	ns	ns	Tead3	ns-ns-ns
ENSRNOG00000000510	ns	ns	ns	Clps	ns-ns-ns
ENSRNOG00000000511	ns	ns	ns	Srpk1	ns-ns-ns
ENSRNOG00000000512	ns	ns	ns	Slc26a8	ns-ns-ns
ENSRNOG00000000513	ns	ns	ns	Mapk14	ns-ns-ns
ENSRNOG00000000515	ns	ns	ns	Mapk13	ns-ns-ns
ENSRNOG00000000516	ns	ns	ns	Pxt1	ns-ns-ns
ENSRNOG00000000517	ns	ns	ns	Kctd20	ns-ns-ns
ENSRNOG00000000519	ns	ns	ns	Stk38	ns-ns-ns
ENSRNOG00000000520	ns	ns	ns	Srsf3	ns-ns-ns
ENSRNOG00000000521	ns	ns	ns	Cdkn1a	ns-ns-ns
ENSRNOG00000000522	ns	ns	ns	Cpne5	ns-ns-ns
ENSRNOG00000000523	ns	ns	ns	Ppil1	ns-ns-ns
ENSRNOG00000000524	ns	ns	ns	RGD735065	ns-ns-ns
ENSRNOG00000000525	ns	ns	ns	Pi16	ns-ns-ns
ENSRNOG00000000527	ns	ns	ns	Mtch1	ns-ns-ns
ENSRNOG00000000528	ns	ns	ns	Fgd2	ns-ns-ns
ENSRNOG00000000529	ns	ns	ns	Pim1	ns-ns-ns
ENSRNOG00000000531	ns	ns	ns	Ccdc167	ns-ns-ns
ENSRNOG00000000532	ns	ns	ns	Cmtr1	ns-ns-ns
ENSRNOG00000000536	ns	ns	ns	Mdga1	ns-ns-ns
ENSRNOG00000000540	ns	ns	ns	Btbd9	ns-ns-ns
ENSRNOG00000000541	ns	ns	ns	Glo1	ns-ns-ns
ENSRNOG00000000542	ns	ns	ns	Dnah8	ns-ns-ns
ENSRNOG00000000543	ns	ns	ns	Frk	ns-ns-ns
ENSRNOG00000000546	ns	ns	ns	Nt5dc1	ns-ns-ns
ENSRNOG00000000547	ns	ns	ns	Tspyl4	ns-ns-ns
ENSRNOG00000000549	ns	ns	ns	Tspyl1	ns-ns-ns
ENSRNOG00000000551	ns	ns	ns	RGD1305587	ns-ns-ns
ENSRNOG00000000552	ns	down	ns	Col13a1	ns-down-ns
ENSRNOG00000000557	ns	ns	ns	Sar1a	ns-ns-ns
ENSRNOG00000000559	ns	ns	ns	Npffr1	ns-ns-ns
ENSRNOG00000000560	ns	ns	ns	Lrrc20	ns-ns-ns
ENSRNOG00000000561	ns	ns	ns	Pald1	ns-ns-ns
ENSRNOG00000000562	ns	ns	ns	Prf1	ns-ns-ns
ENSRNOG00000000563	ns	ns	ns	Adamts14	ns-ns-ns
ENSRNOG00000000564	ns	ns	ns	Tbata	ns-ns-ns
ENSRNOG00000000565	ns	ns	ns	Sgpl1	ns-ns-ns
ENSRNOG00000000566	ns	ns	ns	Pcbd1	ns-ns-ns
ENSRNOG00000000567	ns	ns	ns	Unc5b	ns-ns-ns
ENSRNOG00000000568	ns	ns	ns	Slc29a3	ns-ns-ns
ENSRNOG00000000569	ns	ns	ns	MGC112715	ns-ns-ns
ENSRNOG00000000571	ns	ns	ns	Psap	ns-ns-ns
ENSRNOG00000000572	ns	ns	ns	Chst3	ns-ns-ns
ENSRNOG00000000576	ns	ns	ns	Anapc16	ns-ns-ns
ENSRNOG00000000579	ns	ns	ns	Marcks	ns-ns-ns
ENSRNOG00000000580	ns	ns	ns	Fam26d	ns-ns-ns
ENSRNOG00000000581	ns	ns	ns	Cdc40	ns-ns-ns
ENSRNOG00000000582	ns	ns	ns	LOC100911156	ns-ns-ns
ENSRNOG00000000583	ns	ns	ns	Cdk19	ns-ns-ns
ENSRNOG00000000585	ns	ns	ns	Amd1	ns-ns-ns
ENSRNOG00000000586	ns	ns	ns	Gtf3c6	ns-ns-ns
ENSRNOG00000000587	ns	ns	ns	Rpf2	ns-ns-ns
ENSRNOG00000000588	ns	ns	ns	Slc16a10	ns-ns-ns
ENSRNOG00000000589	ns	ns	ns	RGD1310495	ns-ns-ns
ENSRNOG00000000593	ns	ns	ns	Rev3l	ns-ns-ns
ENSRNOG00000000595	ns	ns	ns	Traf3ip2	ns-ns-ns
ENSRNOG00000000596	ns	ns	ns	Fyn	ns-ns-ns
ENSRNOG00000000597	ns	ns	ns	Wisp3	ns-ns-ns
ENSRNOG00000000598	ns	ns	ns	Tube1	ns-ns-ns
ENSRNOG00000000599	ns	ns	ns	Lama4	ns-ns-ns
ENSRNOG00000000604	ns	ns	ns	Hdac2	ns-ns-ns
ENSRNOG00000000605	ns	ns	ns	Hs3st5	ns-ns-ns
ENSRNOG00000000606	ns	ns	ns	Pcdh15	ns-ns-ns
ENSRNOG00000000609	ns	ns	ns	Ipmk	ns-ns-ns
ENSRNOG00000000610	ns	ns	ns	Cisd1	ns-ns-ns
ENSRNOG00000000611	ns	ns	ns	Ube2d1	ns-ns-ns
ENSRNOG00000000613	ns	ns	ns	Tfam	ns-ns-ns
ENSRNOG00000000614	ns	ns	ns	Bicc1	ns-ns-ns
ENSRNOG00000000618	ns	ns	ns	Mdga2	ns-ns-ns
ENSRNOG00000000622	ns	ns	ns	Hint1-ps1	ns-ns-ns
ENSRNOG00000000632	ns	ns	ns	Cdk1	ns-ns-ns
ENSRNOG00000000633	ns	ns	ns	Rhobtb1	ns-ns-ns
ENSRNOG00000000634	ns	ns	ns	RGD1306739	ns-ns-ns
ENSRNOG00000000635	ns	ns	ns	Arid5b	ns-ns-ns
ENSRNOG00000000636	ns	ns	ns	Rtkn2	ns-ns-ns
ENSRNOG00000000638	ns	ns	ns	Zfp365	ns-ns-ns
ENSRNOG00000000639	ns	ns	ns	Ado	ns-ns-ns
ENSRNOG00000000640	ns	ns	ns	Egr2	ns-ns-ns
ENSRNOG00000000641	ns	ns	ns	LOC100363472	ns-ns-ns
ENSRNOG00000000645	ns	ns	ns	Reep3	ns-ns-ns
ENSRNOG00000000648	ns	ns	ns	Jmjd1c	ns-ns-ns
ENSRNOG00000000655	ns	ns	ns	Ptprc	ns-ns-ns
ENSRNOG00000000657	ns	ns	ns	Nek7	ns-ns-ns
ENSRNOG00000000658	ns	ns	ns	Acacb	ns-ns-ns
ENSRNOG00000000661	ns	ns	ns	Hps4	ns-ns-ns
ENSRNOG00000000662	ns	ns	ns	Srrd	ns-ns-ns
ENSRNOG00000000663	ns	ns	ns	Tfip11	ns-ns-ns
ENSRNOG00000000664	ns	ns	ns	Tpst2	ns-ns-ns
ENSRNOG00000000665	ns	ns	ns	Pitpnb	ns-ns-ns
ENSRNOG00000000692	ns	ns	ns	Ung	ns-ns-ns
ENSRNOG00000000693	ns	ns	ns	Svop	ns-ns-ns
ENSRNOG00000000695	ns	ns	ns	Ssh1	ns-ns-ns
ENSRNOG00000000697	ns	ns	ns	Coro1c	ns-ns-ns
ENSRNOG00000000699	ns	ns	ns	Selplg	ns-ns-ns
ENSRNOG00000000700	ns	ns	ns	Tmem119	ns-ns-ns
ENSRNOG00000000701	ns	ns	ns	Iscu	ns-ns-ns
ENSRNOG00000000702	ns	ns	ns	Sart3	ns-ns-ns
ENSRNOG00000000704	ns	ns	ns	Cmklr1	ns-ns-ns
ENSRNOG00000000708	ns	ns	ns	Sgsm1	ns-ns-ns
ENSRNOG00000000713	ns	ns	ns	AABR07033045.1	ns-ns-ns
ENSRNOG00000000715	ns	ns	ns	Pou1f1	ns-ns-ns
ENSRNOG00000000716	ns	ns	ns	Htr1f	ns-ns-ns
ENSRNOG00000000718	ns	ns	ns	Cggbp1	ns-ns-ns
ENSRNOG00000000720	ns	ns	ns	MGC95208	ns-ns-ns
ENSRNOG00000000723	ns	ns	ns	RT1-CE5	ns-ns-ns
[truncated: 18,685 more rows]

## Sheet: notes
Table SE1: log2fold change and p-value statistics for genes signficantly regulated between 3.0 mg/kg psilocybin versus vehicle in the PFC of drug-naïve animals.
[truncated: 7 more rows]
